# Supplementary material for: Adipose tissue protein profiling: modulation by vitamin D receptor
Source: Front Nutr. 2026 Mar 10;13:1715659. doi: 10.3389/fnut.2026.1715659 (PMC13008667; doi:10.3389/fnut.2026.1715659)
Supplement: Supplementary file 1 [file Table_1.xlsx]

## Sheet: Summary
Header line description of table 1			Table 1. MS/MS spectrum database search analysis summary
Total spectrum	Number of spectrum produced by mass spectrometer
Matched spectrum	Number of spectrum matched with alignment protein		Total spectrums	Matched spectrums	Peptides	Unique peptides	Identified proteins	Quantifiable proteins
Peptides	Number of peptides which spectrum hit		231134	58736	26196	24998	4739	4567
Unique peptides	Number of unique peptides which spectrums hit
Identified proteins	Number of proteins detected by spectrum search analysis
Quantifiable proteins	Number of proteins quantifiable		Table 2. Differentially expressed protein summary
Header line description of worksheet "Protein_quant"			Compare group	Regulated type	fold change >1.2	fold change >1.3	fold change >1.5	fold change >2
Protein accession	Protein accession number of database used for search		KO/WT	Up-regulated	1537	1254	872	440
Protein description	Protein functional description			Down-regulated	1183	914	526	132
Gene name	Name of the gene associated to the protein sequence
MW [kDa]	Protein molecular weight, unit [kDa]
Coverage [%]	Percent of identified peptdie sequence covering in protein sequence
Peptides	Number of peptides which spectrum hit
Unique peptides	Number of unique peptides which spectrums hit
Razor + unique peptides	Number of razor and unique peptides which spectrums hit
PSMs	Number of spectrum which protein matched
Header line description of worksheet "Peptide_quant"
ID	Identified peptide index number
Sequence	Identified peptide amino acid sequence
Protein accession	Protein accession number of database used for search
Protein description	Protein functional description
Charge	The charge-state of the peptide
m/z	The recalibrated mass-over-charge value of the peptide
Mass error [ppm]	Parts per million ratio of peptide mass error between the theory and practice
PEP	The maximal posterior error probability for peptides
Length	Identified peptide amino acid length
Proteins	Identifiers of proteins contained in the protein group
Score	Andromeda score for the best associated MS/MS spectrum
Unique [yes/no]	The peptide is or no unique to a single protein group

## Sheet: Protein_quant
Protein accession	Protein description	Gene name	MW [kDa]	Coverage [%]	Peptides	Unique peptides	Razor + unique peptides	PSMs	WT1	WT2	WT3	KO1	KO2	KO3	KO/WT Ratio	KO/WT P value
O88291	DBIRD complex subunit ZNF326 OS=Mus musculus OX=10090 GN=Znf326 PE=1 SV=1	Znf326	65.225	2.4	1	1	1	1	1.042	1.164	1.04	0.901	0.931	0.974	0.864	0.0292524
Q8K0C5	Zymogen granule membrane protein 16 OS=Mus musculus OX=10090 GN=Zg16 PE=1 SV=1	Zg16	18.209	31.7	4	4	4	22	0.541	0.519	0.542	1.332	1.386	1.39	2.564	1.15428e-06
Q99ME2	WD repeat-containing protein 6 OS=Mus musculus OX=10090 GN=Wdr6 PE=1 SV=1	Wdr6	121.9	1.2	1	1	1	1	0.845	0.966	0.888	1.083	1.043	1.14	1.21	0.0149337
Q8VDJ3	Vigilin OS=Mus musculus OX=10090 GN=Hdlbp PE=1 SV=1	Hdlbp	141.74	41.8	48	48	48	151	0.425	0.442	0.406	1.473	1.489	1.454	3.469	1.05393e-06
Q9QYC7	Vitamin K-dependent gamma-carboxylase OS=Mus musculus OX=10090 GN=Ggcx PE=1 SV=1	Ggcx	87.194	2.4	2	2	2	2	1.052	1.076	1.067	0.98	1.016	0.866	0.896	0.0828346
Q80YR4	E3 ubiquitin-protein ligase ZNF598 OS=Mus musculus OX=10090 GN=Znf598 PE=1 SV=1	Znf598	99.191	2.4	2	2	2	2	0.433	0.381	0.491	1.434	1.562	1.432	3.393	9.88502e-05
Q6PIU9	Uncharacterized protein FLJ45252 homolog OS=Mus musculus OX=10090 PE=1 SV=2	--	37.704	3.4	1	1	1	1
Q8BYH7	TBC1 domain family member 17 OS=Mus musculus OX=10090 GN=Tbc1d17 PE=1 SV=2	Tbc1d17	72.859	5.4	4	4	4	4	1.022	1.042	1.031	0.984	1.057	0.902	0.951	0.319801
Q9QZ47	Troponin T, fast skeletal muscle OS=Mus musculus OX=10090 GN=Tnnt3 PE=1 SV=3	Tnnt3	32.24	2.9	1	1	1	1	0.566	0.494	0.558	1.403	1.269	1.489	2.572	0.000119596
Q62348	Translin OS=Mus musculus OX=10090 GN=Tsn PE=1 SV=1	Tsn	26.201	28.5	7	7	7	9	1.04	1.023	1.002	0.961	1.058	0.95	0.969	0.410225
Q9CZP0	Ufm1-specific protease 1 OS=Mus musculus OX=10090 GN=Ufsp1 PE=1 SV=1	Ufsp1	23.42	5.5	1	1	1	2	0.862	0.806	0.83	1.24	1.05	1.146	1.376	0.00362057
Q64435	UDP-glucuronosyltransferase 1-6 OS=Mus musculus OX=10090 GN=Ugt1a6 PE=1 SV=1	Ugt1a6	60.438	5.8	3	1	1	4	1.323	1.298	1.145	0.803	0.756	0.818	0.631	0.000858003
Q9Z2C6	Uroplakin-1b OS=Mus musculus OX=10090 GN=Upk1b PE=2 SV=3	Upk1b	29.761	4.6	1	1	1	1
Q9Z0P5	Twinfilin-2 OS=Mus musculus OX=10090 GN=Twf2 PE=1 SV=1	Twf2	39.47	10.6	3	3	3	3	1.161	1.156	1.172	0.851	0.971	0.845	0.764	0.00396491
Q922Y1	UBX domain-containing protein 1 OS=Mus musculus OX=10090 GN=Ubxn1 PE=1 SV=1	Ubxn1	33.572	5.4	2	2	2	2	1.026	1.101	0.977	0.977	0.986	0.965	0.943	0.179824
Q9ERK4	Exportin-2 OS=Mus musculus OX=10090 GN=Cse1l PE=1 SV=1	Cse1l	110.45	13.8	11	11	11	16	0.959	0.977	0.956	1.047	0.996	1.026	1.061	0.0208241
Q00519	Xanthine dehydrogenase/oxidase OS=Mus musculus OX=10090 GN=Xdh PE=1 SV=5	Xdh	146.56	18.4	22	22	22	41	1.226	1.285	1.26	0.788	0.786	0.79	0.627	4.4357e-06
Q9EPK7	Exportin-7 OS=Mus musculus OX=10090 GN=Xpo7 PE=1 SV=3	Xpo7	123.81	3.7	4	4	4	4	1.024	1.054	1.113	1.057	0.948	0.866	0.9	0.158288
Q9CRT8	Exportin-T OS=Mus musculus OX=10090 GN=Xpot PE=1 SV=3	Xpot	109.73	3.1	3	3	3	4	0.735	0.626	0.645	1.351	1.212	1.288	1.92	0.000363903
Q9D6L8	Peptidyl-prolyl cis-trans isomerase-like 3 OS=Mus musculus OX=10090 GN=Ppil3 PE=1 SV=1	Ppil3	18.127	16.8	2	2	2	2	0.939	0.806	0.884	1.169	0.979	1.177	1.265	0.035697
Q3UEB3	Poly(U)-binding-splicing factor PUF60 OS=Mus musculus OX=10090 GN=Puf60 PE=1 SV=2	Puf60	60.248	6.4	5	5	5	5	0.944	0.961	0.946	1.045	1.044	1.015	1.089	0.00155982
Q9WU56	tRNA pseudouridine synthase A OS=Mus musculus OX=10090 GN=Pus1 PE=1 SV=2	Pus1	47.502	11.6	5	5	5	5	0.828	0.818	0.808	1.162	1.135	1.183	1.418	1.49723e-05
Q91W67	Ubiquitin-like protein 7 OS=Mus musculus OX=10090 GN=Ubl7 PE=1 SV=2	Ubl7	40.433	5	2	2	2	2	1.12	1.102	1.199	0.948	0.806	0.921	0.782	0.0116573
P57080	Ubiquitin carboxyl-terminal hydrolase 25 OS=Mus musculus OX=10090 GN=Usp25 PE=1 SV=2	Usp25	121.42	0.9	1	1	1	1	1.037	0.963	0.985	1.058	0.827	1.14	1.013	0.964958
Q99PM9	Uridine-cytidine kinase 2 OS=Mus musculus OX=10090 GN=Uck2 PE=1 SV=1	Uck2	29.404	3.8	1	1	1	1	0.706	0.712	0.828	1.211	1.234	1.204	1.625	0.000735107
Q5U5Q9	BRCA1-A complex subunit RAP80 OS=Mus musculus OX=10090 GN=Uimc1 PE=1 SV=2	Uimc1	81.477	2.3	2	2	2	2	0.912	1.033	0.95	1.066	1.006	1.034	1.073	0.151076
P52623	Uridine-cytidine kinase 1 OS=Mus musculus OX=10090 GN=Uck1 PE=1 SV=2	Uck1	31.068	4.3	1	1	1	1	0.97	1.037	1.04	1.004	0.926	1.049	0.978	0.615803
P25688	Uricase OS=Mus musculus OX=10090 GN=Uox PE=1 SV=2	Uox	35.039	3	1	1	1	1	0.982	1.226	1.133	0.839	1.007	0.89	0.819	0.0781432
Q9D883	Splicing factor U2AF 35 kDa subunit OS=Mus musculus OX=10090 GN=U2af1 PE=1 SV=4	U2af1	27.815	8.8	2	2	2	2	0.79	0.858	0.952	1.154	1.13	1.073	1.291	0.0113542
Q0P678	Zinc finger CCCH domain-containing protein 18 OS=Mus musculus OX=10090 GN=Zc3h18 PE=1 SV=1	Zc3h18	105.69	2.4	2	2	2	2	1.146	1.037	1.043	0.871	0.996	0.959	0.876	0.0609982
P39447	Tight junction protein ZO-1 OS=Mus musculus OX=10090 GN=Tjp1 PE=1 SV=2	Tjp1	194.74	9.3	14	14	14	17	1.024	1.032	1.019	0.949	1.025	0.983	0.962	0.154107
P30412	Peptidyl-prolyl cis-trans isomerase C OS=Mus musculus OX=10090 GN=Ppic PE=1 SV=1	Ppic	22.794	14.6	2	2	2	2	1.243	1.226	1.229	0.834	0.839	0.768	0.66	0.000134109
Q64487	Receptor-type tyrosine-protein phosphatase delta OS=Mus musculus OX=10090 GN=Ptprd PE=1 SV=3	Ptprd	214.41	1.8	3	3	3	3
Q8R2Y8	Peptidyl-tRNA hydrolase 2, mitochondrial OS=Mus musculus OX=10090 GN=Ptrh2 PE=1 SV=1	Ptrh2	19.526	22.7	3	3	3	5	0.76	0.798	0.753	1.214	1.318	1.171	1.602	0.000280318
Q9ET01	Glycogen phosphorylase, liver form OS=Mus musculus OX=10090 GN=Pygl PE=1 SV=4	Pygl	97.462	36.6	31	28	31	58	1.342	1.36	1.405	0.679	0.719	0.741	0.521	2.31328e-05
Q921W4	Quinone oxidoreductase-like protein 1 OS=Mus musculus OX=10090 GN=Cryzl1 PE=1 SV=1	Cryzl1	38.725	5.5	2	2	2	2	1.141	1.168	1.118	0.863	0.892	0.905	0.776	0.000179331
Q99KG3	RNA-binding protein 10 OS=Mus musculus OX=10090 GN=Rbm10 PE=1 SV=1	Rbm10	103.49	3.7	3	3	3	5	0.794	0.86	0.869	1.11	1.19	1.076	1.338	0.0021191
Q6NZN0	RNA-binding protein 26 OS=Mus musculus OX=10090 GN=Rbm26 PE=1 SV=2	Rbm26	114.14	4.3	4	3	4	4	0.853	0.716	0.798	1.14	1.165	1.16	1.464	0.00172826
Q91W59	RNA-binding motif, single-stranded-interacting protein 1 OS=Mus musculus OX=10090 GN=Rbms1 PE=1 SV=1	Rbms1	43.99	6.2	2	2	2	3	1.152	1.212	1.042	0.847	0.973	0.83	0.778	0.0197081
P32883	GTPase KRas OS=Mus musculus OX=10090 GN=Kras PE=1 SV=1	Kras	21.656	17.5	3	2	3	5	1.097	1.158	1.128	0.97	0.958	0.83	0.815	0.0169502
Q8VDV3	Guanine nucleotide exchange factor for Rab-3A OS=Mus musculus OX=10090 GN=Rab3il1 PE=1 SV=1	Rab3il1	42.712	1.8	1	1	1	1	1.234	0.988	1.207	0.912	0.922	0.836	0.779	0.0332227
P61027	Ras-related protein Rab-10 OS=Mus musculus OX=10090 GN=Rab10 PE=1 SV=1	Rab10	22.541	36.5	8	7	7	13	0.992	1.072	1.018	0.986	0.973	0.939	0.94	0.086374
A2AB59	Rho GTPase-activating protein 27 OS=Mus musculus OX=10090 GN=Arhgap27 PE=1 SV=1	Arhgap27	97.047	1	1	1	1	2	1.133	0.866	1.096	1.045	0.956	0.946	0.952	0.658365
Q6A0D4	Raftlin OS=Mus musculus OX=10090 GN=Rftn1 PE=1 SV=4	Rftn1	61.536	2.3	1	1	1	1	1.148	1.059	1.083	0.943	0.895	0.937	0.843	0.00430922
Q920A5	Retinoid-inducible serine carboxypeptidase OS=Mus musculus OX=10090 GN=Scpep1 PE=1 SV=2	Scpep1	50.964	10.6	6	6	6	6	1.148	1.238	1.156	0.815	0.882	0.863	0.723	0.000648646
P07742	Ribonucleoside-diphosphate reductase large subunit OS=Mus musculus OX=10090 GN=Rrm1 PE=1 SV=2	Rrm1	90.209	3.3	3	3	3	3	0.875	0.796	0.928	1.127	1.109	1.16	1.307	0.00444994
P62751	60S ribosomal protein L23a OS=Mus musculus OX=10090 GN=Rpl23a PE=1 SV=1	Rpl23a	17.695	45.5	7	7	7	22	0.52	0.467	0.466	1.423	1.536	1.382	2.988	2.18537e-05
P84099	60S ribosomal protein L19 OS=Mus musculus OX=10090 GN=Rpl19 PE=1 SV=1	Rpl19	23.466	21.4	4	4	4	8	1.219	1.234	1.212	0.882	0.888	0.759	0.69	0.00191862
Q8R2Q4	Ribosome-releasing factor 2, mitochondrial OS=Mus musculus OX=10090 GN=Gfm2 PE=1 SV=2	Gfm2	86.108	4.7	3	3	3	3	0.961	1.03	0.986	1.009	1.064	0.965	1.02	0.597432
Q6ZWN5	40S ribosomal protein S9 OS=Mus musculus OX=10090 GN=Rps9 PE=1 SV=3	Rps9	22.591	42.8	10	10	10	21	0.535	0.51	0.543	1.338	1.328	1.437	2.584	7.19529e-06
Q99JR8	SWI/SNF-related matrix-associated actin-dependent regulator of chromatin subfamily D member 2 OS=Mus musculus OX=10090 GN=Smarcd2 PE=1 SV=2	Smarcd2	59.084	8.3	4	4	4	7	0.774	0.859	0.81	1.161	1.138	1.069	1.379	0.00119277
Q9CW03	Structural maintenance of chromosomes protein 3 OS=Mus musculus OX=10090 GN=Smc3 PE=1 SV=2	Smc3	141.55	15.4	17	17	17	26	0.985	0.963	0.982	1.031	1.034	1.014	1.051	0.00601949
P97496	SWI/SNF complex subunit SMARCC1 OS=Mus musculus OX=10090 GN=Smarcc1 PE=1 SV=2	Smarcc1	122.89	1.9	2	1	1	2	0.922	0.724	0.753	1.055	1.212	1.24	1.462	0.0132698
Q9D8T7	SRA stem-loop-interacting RNA-binding protein, mitochondrial OS=Mus musculus OX=10090 GN=Slirp PE=1 SV=2	Slirp	12.605	25.9	3	3	3	6	0.843	0.91	0.867	1.279	1.09	1.125	1.334	0.00600623
Q8K1A5	Transmembrane protein 41B OS=Mus musculus OX=10090 GN=Tmem41b PE=1 SV=1	Tmem41b	32.429	8.6	2	2	2	2	0.682	0.684	0.652	1.233	1.232	1.36	1.895	6.12698e-05
Q9Z2W1	Serine/threonine-protein kinase 25 OS=Mus musculus OX=10090 GN=Stk25 PE=1 SV=2	Stk25	48.157	6.8	3	1	2	3	0.637	0.77	0.731	1.258	1.258	1.219	1.747	0.000620057
Q99JT2	Serine/threonine-protein kinase 26 OS=Mus musculus OX=10090 GN=Stk26 PE=1 SV=1	Stk26	46.613	7	3	1	1	3	0.948	0.85	0.814	1.14	1.04	1.154	1.276	0.0118931
Q8CH02	SURP and G-patch domain-containing protein 1 OS=Mus musculus OX=10090 GN=Sugp1 PE=1 SV=1	Sugp1	72.648	1.7	1	1	1	1
Q91VJ4	Serine/threonine-protein kinase 38 OS=Mus musculus OX=10090 GN=Stk38 PE=1 SV=1	Stk38	54.174	5.8	3	2	2	3	0.99	0.842	1.056	0.977	1.105	1.034	1.079	0.357293
Q9Z2I8	Succinate--CoA ligase [GDP-forming] subunit beta, mitochondrial OS=Mus musculus OX=10090 GN=Suclg2 PE=1 SV=3	Suclg2	46.839	38.3	15	15	15	31	0.676	0.678	0.599	1.282	1.28	1.305	1.98	7.73824e-05
Q9Z2I9	Succinate--CoA ligase [ADP-forming] subunit beta, mitochondrial OS=Mus musculus OX=10090 GN=Sucla2 PE=1 SV=2	Sucla2	50.113	30.5	13	13	13	22	1.077	1.078	1.104	0.903	0.946	0.937	0.855	0.000656097
Q9ERG2	Striatin-3 OS=Mus musculus OX=10090 GN=Strn3 PE=1 SV=1	Strn3	87.149	4.1	3	3	3	3	1.083	1.005	1.16	0.864	1.022	0.93	0.867	0.0881047
Q9Z1Z2	Serine-threonine kinase receptor-associated protein OS=Mus musculus OX=10090 GN=Strap PE=1 SV=2	Strap	38.442	36.3	10	10	10	17	0.84	0.911	0.869	1.101	1.075	1.062	1.236	0.00119116
O88811	Signal transducing adapter molecule 2 OS=Mus musculus OX=10090 GN=Stam2 PE=1 SV=1	Stam2	57.454	4.6	2	2	2	2	1.066	1.096	0.995	0.944	1.014	0.926	0.914	0.085937
Q8BWF0	Succinate-semialdehyde dehydrogenase, mitochondrial OS=Mus musculus OX=10090 GN=Aldh5a1 PE=1 SV=1	Aldh5a1	55.968	6.5	3	3	3	5	0.973	0.909	0.967	1.088	0.98	1.118	1.118	0.0724415
P42225	Signal transducer and activator of transcription 1 OS=Mus musculus OX=10090 GN=Stat1 PE=1 SV=1	Stat1	87.196	21.2	13	13	13	18	1.083	1.106	1.136	0.895	0.934	0.92	0.827	0.000518635
P14576	Signal recognition particle 54 kDa protein OS=Mus musculus OX=10090 GN=Srp54 PE=1 SV=2	Srp54	55.72	38.1	16	16	16	25	0.41	0.447	0.448	1.442	1.482	1.449	3.351	2.37211e-06
Q9DBG7	Signal recognition particle receptor subunit alpha OS=Mus musculus OX=10090 GN=Srpra PE=1 SV=1	Srpra	69.622	31.4	19	19	19	28	0.484	0.504	0.477	1.436	1.368	1.432	2.891	1.26577e-06
P47758	Signal recognition particle receptor subunit beta OS=Mus musculus OX=10090 GN=Srprb PE=1 SV=1	Srprb	29.579	26.8	5	5	5	10	0.324	0.343	0.347	1.484	1.493	1.549	4.464	4.72255e-07
Q6WKZ8	E3 ubiquitin-protein ligase UBR2 OS=Mus musculus OX=10090 GN=Ubr2 PE=1 SV=2	Ubr2	199.15	2.1	4	4	4	5	0.696	0.657	0.782	1.18	1.312	1.17	1.715	0.00101786
Q91WQ3	Tyrosine--tRNA ligase, cytoplasmic OS=Mus musculus OX=10090 GN=Yars1 PE=1 SV=3	Yars1	59.105	40.2	21	21	21	32	0.642	0.652	0.619	1.297	1.326	1.308	2.055	1.72271e-06
Q8C838	Trafficking regulator of GLUT4 1 OS=Mus musculus OX=10090 GN=Trarg1 PE=1 SV=1	Trarg1	18.718	34.1	4	3	4	4	1.37	1.42	1.396	0.665	0.639	0.694	0.477	9.05251e-06
Q99PM3	Transcription initiation factor IIA subunit 1 OS=Mus musculus OX=10090 GN=Gtf2a1 PE=1 SV=2	Gtf2a1	41.614	2.9	1	1	1	1	1.176	1.242	1.155	0.88	0.919	0.747	0.713	0.00685437
Q8K3F7	L-threonine 3-dehydrogenase, mitochondrial OS=Mus musculus OX=10090 GN=Tdh PE=1 SV=1	Tdh	41.461	2.7	1	1	1	1	0.488	0.501	0.496	1.524	1.36	1.394	2.881	7.50883e-06
Q8C5W3	Tubulin-specific chaperone cofactor E-like protein OS=Mus musculus OX=10090 GN=Tbcel PE=1 SV=1	Tbcel	48.031	2.1	1	1	1	1	0.904	1.005	0.948	0.928	1.095	1.107	1.096	0.241303
Q8VCN9	Tubulin-specific chaperone C OS=Mus musculus OX=10090 GN=Tbcc PE=1 SV=1	Tbcc	38.124	18.5	7	7	7	7	1.055	1.026	1.164	0.934	0.922	0.981	0.874	0.0354668
Q80XC2	tRNA (adenine(58)-N(1))-methyltransferase catalytic subunit TRMT61A OS=Mus musculus OX=10090 GN=Trmt61a PE=1 SV=1	Trmt61a	31.639	6.2	2	2	2	2	0.96	0.958	0.992	0.927	1.178	0.988	1.063	0.483906
P68372	Tubulin beta-4B chain OS=Mus musculus OX=10090 GN=Tubb4b PE=1 SV=1	Tubb4b	49.83	53.3	18	1	18	95	1.057	0.943	1.063	1.024	1.048	0.917	0.976	0.686627
Q9CXF4	TBC1 domain family member 15 OS=Mus musculus OX=10090 GN=Tbc1d15 PE=1 SV=1	Tbc1d15	76.526	12.5	9	9	9	11	0.775	0.724	0.725	1.224	1.24	1.188	1.642	4.30131e-05
Q64727	Vinculin OS=Mus musculus OX=10090 GN=Vcl PE=1 SV=4	Vcl	116.72	60.8	56	56	56	157	1.232	1.248	1.254	0.789	0.81	0.8	0.642	1.14082e-06
Q8R5A6	TBC1 domain family member 22A OS=Mus musculus OX=10090 GN=Tbc1d22a PE=1 SV=3	Tbc1d22a	59.362	1.6	1	1	1	1	1.059	1.013	0.838	1.197	1.02	0.877	1.063	0.638818
Q9CRB6	Tubulin polymerization-promoting protein family member 3 OS=Mus musculus OX=10090 GN=Tppp3 PE=1 SV=1	Tppp3	18.965	34.7	6	6	6	13	1.167	1.199	1.22	0.838	0.879	0.811	0.705	0.000195905
Q9Z2X2	26S proteasome non-ATPase regulatory subunit 10 OS=Mus musculus OX=10090 GN=Psmd10 PE=1 SV=3	Psmd10	25.083	4.3	1	1	1	2	0.958	0.98	0.97	1.104	1.04	0.956	1.066	0.214809
Q9JJW0	Peroxisomal membrane protein 4 OS=Mus musculus OX=10090 GN=Pxmp4 PE=1 SV=3	Pxmp4	24.196	7.1	2	2	2	2	1.266	1.306	1.457	0.736	0.856	0.588	0.541	0.00597198
P42669	Transcriptional activator protein Pur-alpha OS=Mus musculus OX=10090 GN=Pura PE=1 SV=1	Pura	34.883	34	6	6	6	8	0.839	0.833	0.836	1.134	1.147	1.142	1.365	1.50259e-07
Q8BP92	Reticulocalbin-2 OS=Mus musculus OX=10090 GN=Rcn2 PE=1 SV=1	Rcn2	37.27	36.9	9	9	9	14	1.206	1.224	1.235	0.796	0.877	0.8	0.675	0.000256923
O89086	RNA-binding protein 3 OS=Mus musculus OX=10090 GN=Rbm3 PE=1 SV=1	Rbm3	16.604	20.3	3	3	3	10	0.703	0.649	0.657	1.295	1.248	1.251	1.889	2.08991e-05
Q3U0S6	Ras-interacting protein 1 OS=Mus musculus OX=10090 GN=Rasip1 PE=1 SV=3	Rasip1	103.56	7.5	6	6	6	10	1.172	1.162	1.171	0.922	0.837	0.794	0.728	0.00190028
P62849	40S ribosomal protein S24 OS=Mus musculus OX=10090 GN=Rps24 PE=1 SV=1	Rps24	15.423	24.8	3	3	3	5	0.313	0.356	0.367	1.484	1.538	1.62	4.481	1.07234e-05
Q8BK72	28S ribosomal protein S27, mitochondrial OS=Mus musculus OX=10090 GN=Mrps27 PE=1 SV=2	Mrps27	47.778	4.8	2	2	2	2	0.997	1.018	0.993	1.075	0.93	1.01	1.002	0.988928
Q62376	U1 small nuclear ribonucleoprotein 70 kDa OS=Mus musculus OX=10090 GN=Snrnp70 PE=1 SV=2	Snrnp70	51.991	15.4	8	8	8	10	0.443	0.511	0.495	1.348	1.441	1.439	2.918	2.48971e-05
P57784	U2 small nuclear ribonucleoprotein A' OS=Mus musculus OX=10090 GN=Snrpa1 PE=1 SV=2	Snrpa1	28.357	14.9	3	3	3	3	0.631	0.583	0.519	1.405	1.293	1.176	2.235	0.000462715
Q9CQI7	U2 small nuclear ribonucleoprotein B'' OS=Mus musculus OX=10090 GN=Snrpb2 PE=1 SV=1	Snrpb2	25.323	14.7	3	1	1	4	0.981	1.017	1.021	0.949	1.105	0.95	0.995	0.89374
Q99MR3	Solute carrier family 12 member 9 OS=Mus musculus OX=10090 GN=Slc12a9 PE=1 SV=2	Slc12a9	96.329	1.3	1	1	1	1	1.027	1.04	1.095	1.012	0.944	0.935	0.914	0.0472558
E9Q401	Ryanodine receptor 2 OS=Mus musculus OX=10090 GN=Ryr2 PE=1 SV=1	Ryr2	564.81	0.2	1	1	1	1	0.769	0.962	0.793	1.028	1.282	1.096	1.349	0.0352166
O55128	Histone deacetylase complex subunit SAP18 OS=Mus musculus OX=10090 GN=Sap18 PE=1 SV=1	Sap18	17.595	12.4	2	2	2	2	0.69	0.806	0.82	1.267	1.122	1.201	1.55	0.00251177
Q60648	Ganglioside GM2 activator OS=Mus musculus OX=10090 GN=Gm2a PE=1 SV=2	Gm2a	20.824	7.8	2	2	2	2	0.756	0.805	0.764	1.111	1.189	1.269	1.535	0.000575985
Q8VEB2	Protein salvador homolog 1 OS=Mus musculus OX=10090 GN=Sav1 PE=1 SV=2	Sav1	44.845	2.6	1	1	1	1
Q8C1B7	Septin-11 OS=Mus musculus OX=10090 GN=Septin11 PE=1 SV=4	Septin11	49.694	15.8	6	3	6	11	1.088	1.048	1.035	0.942	0.976	0.876	0.881	0.0223469
P61620	Protein transport protein Sec61 subunit alpha isoform 1 OS=Mus musculus OX=10090 GN=Sec61a1 PE=1 SV=2	Sec61a1	52.264	13.2	6	4	6	19	0.537	0.487	0.478	1.351	1.479	1.33	2.77	3.15182e-05
Q9ERR7	Selenoprotein F OS=Mus musculus OX=10090 GN=Selenof PE=1 SV=3	Selenof	17.806	17.9	2	2	2	4	0.703	0.639	0.707	1.252	1.238	1.29	1.845	6.24736e-05
Q8CFE4	SCY1-like protein 2 OS=Mus musculus OX=10090 GN=Scyl2 PE=1 SV=1	Scyl2	103.32	4.5	4	4	4	4	1.086	0.97	1.068	0.9	1.009	0.984	0.926	0.195214
Q9EQC5	N-terminal kinase-like protein OS=Mus musculus OX=10090 GN=Scyl1 PE=1 SV=1	Scyl1	89.159	4.5	3	3	3	3	0.805	0.808	0.766	1.13	1.154	1.242	1.482	0.000299305
Q9JLI6	Selenocysteine lyase OS=Mus musculus OX=10090 GN=Scly PE=1 SV=1	Scly	47.173	10.6	4	4	4	4	0.874	0.917	0.92	1.062	1.157	1.019	1.194	0.0125043
Q5U4D9	THO complex subunit 6 homolog OS=Mus musculus OX=10090 GN=Thoc6 PE=1 SV=1	Thoc6	37.314	10	3	3	3	4	1.027	0.994	1.012	0.951	1.035	1.008	0.987	0.640635
G5E861	Sodium channel and clathrin linker 1 OS=Mus musculus OX=10090 GN=Sclt1 PE=1 SV=1	Sclt1	80.491	1.2	1	1	1	1	0.949	0.992	1.075	0.987	0.932	1.087	0.997	0.948069
Q9Z1F9	SUMO-activating enzyme subunit 2 OS=Mus musculus OX=10090 GN=Uba2 PE=1 SV=1	Uba2	70.568	15	8	8	8	14	1.026	1.049	1.059	0.951	0.988	0.938	0.918	0.0091465
Q7M729	Sodium channel subunit beta-4 OS=Mus musculus OX=10090 GN=Scn4b PE=1 SV=1	Scn4b	25.192	7.9	1	1	1	1	1.251	1.249	1.209	0.848	0.836	0.749	0.656	0.000487034
Q9D8V7	Signal peptidase complex catalytic subunit SEC11C OS=Mus musculus OX=10090 GN=Sec11c PE=1 SV=3	Sec11c	21.66	18.2	4	4	4	12	0.418	0.376	0.397	1.428	1.592	1.404	3.715	1.23952e-05
E9QAT4	Protein transport protein Sec16A OS=Mus musculus OX=10090 GN=Sec16a PE=1 SV=1	Sec16a	254.2	4.2	7	7	7	7	0.796	0.781	0.789	1.182	1.21	1.132	1.489	3.97085e-05
O08547	Vesicle-trafficking protein SEC22b OS=Mus musculus OX=10090 GN=Sec22b PE=1 SV=3	Sec22b	24.74	42.3	8	8	8	19	0.764	0.767	0.712	1.2	1.215	1.18	1.603	5.09496e-05
Q8R127	Saccharopine dehydrogenase-like oxidoreductase OS=Mus musculus OX=10090 GN=Sccpdh PE=1 SV=1	Sccpdh	47.129	9.1	4	4	4	5	1.178	1.198	1.158	0.812	0.85	0.908	0.727	0.000705371
Q8R5A0	N-lysine methyltransferase SMYD2 OS=Mus musculus OX=10090 GN=Smyd2 PE=1 SV=1	Smyd2	49.566	2.5	1	1	1	1	0.911	0.953	1.026	1.134	0.97	1.014	1.079	0.265617
Q62419	Endophilin-A2 OS=Mus musculus OX=10090 GN=Sh3gl1 PE=1 SV=1	Sh3gl1	41.518	22.3	7	7	7	10	0.961	0.97	0.944	1.04	1.086	1.047	1.104	0.00324271
Q9CU62	Structural maintenance of chromosomes protein 1A OS=Mus musculus OX=10090 GN=Smc1a PE=1 SV=4	Smc1a	143.23	13.2	18	18	18	19	0.863	0.871	0.895	1.1	1.108	1.119	1.266	3.97467e-05
P82349	Beta-sarcoglycan OS=Mus musculus OX=10090 GN=Sgcb PE=1 SV=1	Sgcb	34.872	16.9	4	4	4	5	1.362	1.351	1.41	0.63	0.742	0.71	0.505	0.000172004
P97364	Selenide, water dikinase 2 OS=Mus musculus OX=10090 GN=Sephs2 PE=1 SV=3	Sephs2	47.833	25.2	6	6	6	8	0.789	0.788	0.73	1.144	1.24	1.096	1.508	0.000760242
Q9CXJ1	Probable glutamate--tRNA ligase, mitochondrial OS=Mus musculus OX=10090 GN=Ears2 PE=1 SV=1	Ears2	58.326	8.6	4	4	4	4	0.688	0.697	0.752	1.254	1.237	1.248	1.75	3.69659e-05
Q8BGQ7	Alanine--tRNA ligase, cytoplasmic OS=Mus musculus OX=10090 GN=Aars1 PE=1 SV=1	Aars1	106.91	24.7	21	21	21	35	0.728	0.708	0.73	1.236	1.253	1.208	1.707	3.20496e-06
Q3UUG6	TBC1 domain family member 24 OS=Mus musculus OX=10090 GN=Tbc1d24 PE=1 SV=2	Tbc1d24	63.235	2	1	1	1	1	0.789	0.814	0.854	1.158	1.179	1.134	1.413	0.000174217
Q9DCG9	Multifunctional methyltransferase subunit TRM112-like protein OS=Mus musculus OX=10090 GN=Trmt112 PE=1 SV=1	Trmt112	14.141	21.6	2	2	2	2	0.64	0.704	0.785	1.383	1.12	1.248	1.762	0.00261474
Q9JLT4	Thioredoxin reductase 2, mitochondrial OS=Mus musculus OX=10090 GN=Txnrd2 PE=1 SV=4	Txnrd2	56.602	9.9	5	5	5	6	1.156	1.118	1.153	0.885	0.926	0.892	0.789	0.00017545
P21126	Ubiquitin-like protein 4A OS=Mus musculus OX=10090 GN=Ubl4a PE=1 SV=1	Ubl4a	17.8	7.6	1	1	1	2	0.987	1.016	1.22	0.936	0.955	0.952	0.882	0.14358
P61082	NEDD8-conjugating enzyme Ubc12 OS=Mus musculus OX=10090 GN=Ube2m PE=1 SV=1	Ube2m	20.9	9.3	2	2	2	3	0.783	0.963	0.867	1.021	1.169	1.141	1.275	0.028341
Q9Z1G3	V-type proton ATPase subunit C 1 OS=Mus musculus OX=10090 GN=Atp6v1c1 PE=1 SV=4	Atp6v1c1	43.887	21.5	9	9	9	13	0.918	0.882	0.898	1.04	1.096	1.092	1.196	0.000941015
Q8VHL0	Urea transporter 1 OS=Mus musculus OX=10090 GN=Slc14a1 PE=1 SV=2	Slc14a1	42.125	2.1	1	1	1	1	1.31	1.226	1.189	0.842	0.827	0.747	0.649	0.000766628
Q3UH66	Serine/threonine-protein kinase WNK2 OS=Mus musculus OX=10090 GN=Wnk2 PE=1 SV=2	Wnk2	227.52	2.3	5	3	3	5	0.677	0.621	0.629	1.309	1.275	1.323	2.028	1.68896e-05
Q8K3K8	Optineurin OS=Mus musculus OX=10090 GN=Optn PE=1 SV=1	Optn	67.017	2.7	2	2	2	2	1.408	1.433	1.382	0.66	0.716	0.628	0.475	4.67138e-05
Q9ESF1	Otoferlin OS=Mus musculus OX=10090 GN=Otof PE=1 SV=1	Otof	227.03	0.7	1	1	1	1	1.556	1.596	1.446	0.575	0.596	0.519	0.368	3.94012e-05
Q8CEE7	Retinol dehydrogenase 13 OS=Mus musculus OX=10090 GN=Rdh13 PE=1 SV=1	Rdh13	36.464	6.6	2	2	2	2	0.978	1.015	0.931	1.042	1.048	0.989	1.053	0.169966
Q9ERI6	Retinol dehydrogenase 14 OS=Mus musculus OX=10090 GN=Rdh14 PE=1 SV=1	Rdh14	36.365	11.4	4	4	4	5	1.077	0.936	1.206	1.052	0.923	0.937	0.905	0.314904
P62878	E3 ubiquitin-protein ligase RBX1 OS=Mus musculus OX=10090 GN=Rbx1 PE=1 SV=1	Rbx1	12.274	16.7	1	1	1	2	0.88	0.929	0.923	1.046	1.17	1.027	1.187	0.0183103
Q9CZT8	Ras-related protein Rab-3B OS=Mus musculus OX=10090 GN=Rab3b PE=1 SV=1	Rab3b	24.757	7.3	2	1	1	2	0.133	0.091	0.139	1.674	1.863	1.667	14.336	4.30878e-05
Q99MI1	ELKS/Rab6-interacting/CAST family member 1 OS=Mus musculus OX=10090 GN=Erc1 PE=1 SV=1	Erc1	128.33	7.1	8	8	8	10	1.198	1.199	1.181	0.821	0.806	0.883	0.702	0.000231131
P55258	Ras-related protein Rab-8A OS=Mus musculus OX=10090 GN=Rab8a PE=1 SV=2	Rab8a	23.668	23.2	6	3	3	14	0.933	0.883	0.9	1.115	1.027	1.106	1.196	0.0043802
O35405	5'-3' exonuclease PLD3 OS=Mus musculus OX=10090 GN=Pld3 PE=1 SV=1	Pld3	54.388	6.4	3	3	3	3	0.668	0.587	0.647	1.253	1.324	1.348	2.064	8.40359e-05
Q91WE2	PSME3-interacting protein OS=Mus musculus OX=10090 GN=Psme3ip1 PE=1 SV=1	Psme3ip1	28.702	3.9	1	1	1	1	1.082	0.954	0.995	1.049	0.893	1.049	0.987	0.832271
Q8R3B1	1-phosphatidylinositol 4,5-bisphosphate phosphodiesterase delta-1 OS=Mus musculus OX=10090 GN=Plcd1 PE=1 SV=2	Plcd1	85.872	10.4	8	8	8	8	1.31	1.252	1.17	0.762	0.841	0.812	0.647	0.000573374
Q9R0E2	Procollagen-lysine,2-oxoglutarate 5-dioxygenase 1 OS=Mus musculus OX=10090 GN=Plod1 PE=1 SV=1	Plod1	83.594	3	2	2	2	2	1.4	1.186	1.373	0.758	0.716	0.754	0.563	0.000495453
Q9JIZ9	Phospholipid scramblase 3 OS=Mus musculus OX=10090 GN=Plscr3 PE=1 SV=1	Plscr3	31.802	6.1	2	2	2	2	1.198	1.156	1.195	0.838	0.936	0.794	0.724	0.0028167
Q9JI48	Placenta-specific gene 8 protein OS=Mus musculus OX=10090 GN=Plac8 PE=1 SV=1	Plac8	12.353	13.4	1	1	1	1	1.124	1.017	1.045	1.237	0.751	0.885	0.902	0.452671
Q6IFT4	Rho GTPase-activating protein 20 OS=Mus musculus OX=10090 GN=Arhgap20 PE=1 SV=1	Arhgap20	131.37	0.7	1	1	1	1	1.302	1.277	1.353	0.711	0.646	0.884	0.57	0.00376756
Q9QYT7	Phosphatidylinositol N-acetylglucosaminyltransferase subunit Q OS=Mus musculus OX=10090 GN=Pigq PE=1 SV=3	Pigq	66.264	1.7	1	1	1	1
Q8VEE4	Replication protein A 70 kDa DNA-binding subunit OS=Mus musculus OX=10090 GN=Rpa1 PE=1 SV=1	Rpa1	69.036	1.6	1	1	1	1	1.131	1.156	0.997	0.842	1.015	0.916	0.844	0.074945
Q9WVM1	Rac GTPase-activating protein 1 OS=Mus musculus OX=10090 GN=Racgap1 PE=1 SV=1	Racgap1	70.158	1.6	1	1	1	1
A2AT37	Regulator of nonsense transcripts 2 OS=Mus musculus OX=10090 GN=Upf2 PE=1 SV=1	Upf2	147.55	1.5	2	2	2	2	0.685	0.667	0.664	1.231	1.266	1.332	1.899	1.38256e-05
Q8R361	Rab11 family-interacting protein 5 OS=Mus musculus OX=10090 GN=Rab11fip5 PE=1 SV=2	Rab11fip5	69.552	3.1	2	2	2	2	1.086	1.162	1.195	0.863	0.876	0.91	0.769	0.00129067
Q91YR7	Pre-mRNA-processing factor 6 OS=Mus musculus OX=10090 GN=Prpf6 PE=1 SV=1	Prpf6	106.72	8.3	8	8	8	8	0.914	0.92	0.911	1.088	1.02	1.012	1.137	0.00527194
Q9R1P1	Proteasome subunit beta type-3 OS=Mus musculus OX=10090 GN=Psmb3 PE=1 SV=1	Psmb3	22.965	17.6	3	3	3	5	1.031	1.092	0.968	0.985	1.05	1.05	0.998	0.978255
Q60692	Proteasome subunit beta type-6 OS=Mus musculus OX=10090 GN=Psmb6 PE=1 SV=3	Psmb6	25.378	16.8	4	4	4	5	1.118	1.054	1.115	0.934	0.866	0.93	0.831	0.00395853
Q9CX56	26S proteasome non-ATPase regulatory subunit 8 OS=Mus musculus OX=10090 GN=Psmd8 PE=1 SV=2	Psmd8	39.93	7.4	3	3	3	4	0.924	1.001	0.954	1.02	1.061	1.057	1.09	0.0306913
P62274	40S ribosomal protein S29 OS=Mus musculus OX=10090 GN=Rps29 PE=1 SV=2	Rps29	6.6767	19.6	1	1	1	4	0.762	0.776	0.753	1.059	1.378	1.195	1.585	0.00402553
Q6ZQ29	Serine/threonine-protein kinase TAO2 OS=Mus musculus OX=10090 GN=Taok2 PE=1 SV=3	Taok2	139.3	0.9	1	1	1	1	0.367	0.349	0.393	1.378	1.574	1.625	4.127	2.05299e-05
Q99KW3	TRIO and F-actin-binding protein OS=Mus musculus OX=10090 GN=Triobp PE=1 SV=3	Triobp	223.37	2.1	4	4	4	4	0.696	0.749	0.777	1.174	1.37	1.126	1.652	0.00181934
Q4VBD2	Transmembrane anterior posterior transformation protein 1 OS=Mus musculus OX=10090 GN=Tapt1 PE=1 SV=2	Tapt1	63.893	4.3	3	3	3	3	0.881	0.94	0.856	1.144	1.097	1.028	1.221	0.00868773
P62915	Transcription initiation factor IIB OS=Mus musculus OX=10090 GN=Gtf2b PE=1 SV=1	Gtf2b	34.819	7.6	2	2	2	2	0.922	0.928	0.736	1.224	1.17	0.966	1.299	0.0672724
Q9Z0V7	Mitochondrial import inner membrane translocase subunit Tim17-B OS=Mus musculus OX=10090 GN=Timm17b PE=1 SV=1	Timm17b	18.352	12.8	2	2	2	3	0.802	0.745	0.753	1.199	1.113	1.157	1.508	0.00019862
O88393	Transforming growth factor beta receptor type 3 OS=Mus musculus OX=10090 GN=Tgfbr3 PE=1 SV=1	Tgfbr3	93.827	3.1	3	3	3	4	1.366	1.261	1.274	0.756	0.807	0.716	0.584	0.000229351
Q921Z5	Tumor necrosis factor alpha-induced protein 8 OS=Mus musculus OX=10090 GN=Tnfaip8 PE=1 SV=1	Tnfaip8	22.96	15.2	3	3	3	5	0.962	1.002	1.003	0.981	0.948	0.962	0.974	0.201782
Q60949	TBC1 domain family member 1 OS=Mus musculus OX=10090 GN=Tbc1d1 PE=1 SV=3	Tbc1d1	142.02	1.6	2	2	2	2	0.904	0.852	0.902	1.102	1.143	1.06	1.243	0.00171619
Q8R3D1	TBC1 domain family member 13 OS=Mus musculus OX=10090 GN=Tbc1d13 PE=1 SV=1	Tbc1d13	46.452	7	3	3	3	4	1.186	1.249	1.248	0.76	0.842	0.812	0.655	0.000255086
Q8R0K2	E3 ubiquitin-protein ligase TRIM31 OS=Mus musculus OX=10090 GN=Trim31 PE=1 SV=1	Trim31	57.127	2.8	1	1	1	1		1.003	0.926	1.056	0.967	0.989	1.041	0.439538
Q8BRH0	Protein O-mannosyl-transferase TMTC3 OS=Mus musculus OX=10090 GN=Tmtc3 PE=1 SV=2	Tmtc3	104.2	10.2	8	8	8	10	0.576	0.695	0.628	1.338	1.284	1.356	2.095	0.000196727
Q9JKB1	Ubiquitin carboxyl-terminal hydrolase isozyme L3 OS=Mus musculus OX=10090 GN=Uchl3 PE=1 SV=2	Uchl3	26.151	37.8	8	8	8	12	0.645	0.655	0.603	1.276	1.336	1.318	2.065	1.47841e-05
Q8CGB3	Uveal autoantigen with coiled-coil domains and ankyrin repeats OS=Mus musculus OX=10090 GN=Uaca PE=1 SV=2	Uaca	160.81	5.4	8	8	8	9	0.965	0.974	0.986	1.109	0.991	0.986	1.055	0.251006
Q6P073	Ubiquitin-conjugating enzyme E2 J2 OS=Mus musculus OX=10090 GN=Ube2j2 PE=1 SV=1	Ube2j2	28.954	5.4	1	1	1	1	0.826	0.954	0.784	1.112	1.082	1.177	1.315	0.0122488
Q91W90	Thioredoxin domain-containing protein 5 OS=Mus musculus OX=10090 GN=Txndc5 PE=1 SV=2	Txndc5	46.415	18.7	7	7	7	10	0.952	0.951	0.907	1.039	1.097	1.069	1.141	0.00419054
P17742	Peptidyl-prolyl cis-trans isomerase A OS=Mus musculus OX=10090 GN=Ppia PE=1 SV=2	Ppia	17.971	51.2	8	8	8	83	0.96	0.942	0.97	1.053	1.014	1.064	1.09	0.00705509
P42925	Peroxisomal membrane protein 2 OS=Mus musculus OX=10090 GN=Pxmp2 PE=1 SV=2	Pxmp2	22.265	5.2	1	1	1	2	1.092	1.125	1.005	1.004	0.869	0.958	0.879	0.074758
Q3UNZ8	Quinone oxidoreductase-like protein 2 OS=Mus musculus OX=10090 GN=Cryzl2 PE=1 SV=1	Cryzl2	37.808	10.6	4	4	4	4	1.222	1.094	1.192	0.834	0.824	0.922	0.735	0.00327182
P46664	Adenylosuccinate synthetase isozyme 2 OS=Mus musculus OX=10090 GN=Adss2 PE=1 SV=2	Adss2	50.02	17.8	7	6	7	9	0.792	0.796	0.827	1.154	1.164	1.141	1.432	1.71695e-05
Q9ESK9	RB1-inducible coiled-coil protein 1 OS=Mus musculus OX=10090 GN=Rb1cc1 PE=1 SV=3	Rb1cc1	182.35	0.8	1	1	1	1	1.234	1.194	1.198	0.811	0.903	0.786	0.689	0.000993439
Q8VE37	Regulator of chromosome condensation OS=Mus musculus OX=10090 GN=Rcc1 PE=1 SV=1	Rcc1	44.93	8.3	3	3	3	3	0.852	0.846	0.915	0.989	1.062	1.144	1.223	0.0150134
Q8BSE0	Regulator of microtubule dynamics protein 2 OS=Mus musculus OX=10090 GN=Rmdn2 PE=1 SV=1	Rmdn2	47.016	2.4	1	1	1	1
P05366	Serum amyloid A-1 protein OS=Mus musculus OX=10090 GN=Saa1 PE=1 SV=2	Saa1	13.77	15.6	2	2	2	2	1.386	1.332	1.486	0.705	0.715	0.609	0.483	0.00026961
Q9JLI8	Squamous cell carcinoma antigen recognized by T-cells 3 OS=Mus musculus OX=10090 GN=Sart3 PE=1 SV=1	Sart3	109.62	5	5	5	5	5	0.896	0.956	0.981	1.058	1.063	1.002	1.102	0.0412274
P31532	Serum amyloid A-4 protein OS=Mus musculus OX=10090 GN=Saa4 PE=1 SV=2	Saa4	15.088	23.8	3	3	3	4	1.612	1.616	1.708	0.503	0.49	0.48	0.298	8.16617e-07
Q9BCZ4	Selenoprotein S OS=Mus musculus OX=10090 GN=Selenos PE=1 SV=3	Selenos	21.509	15.8	3	3	3	4	0.45	0.492	0.575	1.413	1.266	1.45	2.722	0.000265001
Q9CPR5	39S ribosomal protein L15, mitochondrial OS=Mus musculus OX=10090 GN=Mrpl15 PE=1 SV=1	Mrpl15	33.541	16.6	4	4	4	6	1.226	1.151	1.233	0.87	0.733	0.911	0.696	0.00632115
Q9CQF0	39S ribosomal protein L11, mitochondrial OS=Mus musculus OX=10090 GN=Mrpl11 PE=1 SV=1	Mrpl11	20.68	25	5	5	5	6	0.777	0.808	0.833	1.153	1.197	1.152	1.448	9.88468e-05
Q9EQI8	39S ribosomal protein L46, mitochondrial OS=Mus musculus OX=10090 GN=Mrpl46 PE=1 SV=1	Mrpl46	32.131	9.9	3	3	3	4	1.005	1.078	1.009	0.947	1.059	0.954	0.957	0.356512
O54988	STE20-like serine/threonine-protein kinase OS=Mus musculus OX=10090 GN=Slk PE=1 SV=2	Slk	141.46	13.3	13	13	13	14	0.913	0.836	0.885	1.08	1.088	1.07	1.229	0.0013946
Q03734	Serine protease inhibitor A3M OS=Mus musculus OX=10090 GN=Serpina3m PE=1 SV=2	Serpina3m	47.064	18.7	7	2	2	39	1.376	1.34	1.374	0.667	0.754	0.69	0.516	6.05674e-05
Q7TNE3	Sperm-associated antigen 7 OS=Mus musculus OX=10090 GN=Spag7 PE=1 SV=1	Spag7	25.921	5.7	1	1	1	1	0.762	0.743	0.769	1.142	1.273	1.202	1.591	0.000149607
Q9JLZ8	Single Ig IL-1-related receptor OS=Mus musculus OX=10090 GN=Sigirr PE=1 SV=2	Sigirr	46.158	6.1	2	2	2	2	0.602	0.652	0.722	1.272	1.302	1.298	1.96	0.000220191
Q9ER41	Torsin-1B OS=Mus musculus OX=10090 GN=Tor1b PE=1 SV=2	Tor1b	37.817	12.8	3	3	3	3	0.945	0.926	1.01	1.091	0.989	1.042	1.084	0.106353
Q00262	Syntaxin-2 OS=Mus musculus OX=10090 GN=Stx2 PE=1 SV=1	Stx2	33.177	8.3	2	2	2	2	1.213	1.319	1.473	0.702	0.717	0.772	0.547	0.000682826
O35326	Serine/arginine-rich splicing factor 5 OS=Mus musculus OX=10090 GN=Srsf5 PE=1 SV=2	Srsf5	30.891	15.6	4	3	3	6	0.906	0.895	0.942	1.102	1.012	1.133	1.184	0.0108602
P70452	Syntaxin-4 OS=Mus musculus OX=10090 GN=Stx4 PE=1 SV=1	Stx4	34.165	19.8	5	5	5	6	1.215	1.192	1.204	0.842	0.806	0.836	0.688	1.38078e-05
Q9WTQ8	Mitochondrial import inner membrane translocase subunit Tim23 OS=Mus musculus OX=10090 GN=Timm23 PE=1 SV=1	Timm23	21.978	22	3	3	3	5	0.917	0.897	0.979	1.014	1.127	1.044	1.14	0.0330741
P83093	Stromal interaction molecule 2 OS=Mus musculus OX=10090 GN=Stim2 PE=1 SV=2	Stim2	83.924	3.8	2	2	2	2	0.644	0.763	0.586	1.361	1.29	1.201	1.933	0.00147096
O35857	Mitochondrial import inner membrane translocase subunit TIM44 OS=Mus musculus OX=10090 GN=Timm44 PE=1 SV=2	Timm44	51.091	27.4	11	11	11	13	0.897	0.9	0.889	1.096	1.058	1.084	1.206	7.18083e-05
Q8K2X3	CST complex subunit STN1 OS=Mus musculus OX=10090 GN=Stn1 PE=1 SV=2	Stn1	43.485	2.1	1	1	1	1
Q8R0F3	Formylglycine-generating enzyme OS=Mus musculus OX=10090 GN=Sumf1 PE=1 SV=2	Sumf1	40.659	3.2	1	1	1	2	1.097	1.141	1.252	0.885	0.865	0.869	0.75	0.0019964
Q9Z172	Small ubiquitin-related modifier 3 OS=Mus musculus OX=10090 GN=Sumo3 PE=1 SV=1	Sumo3	12.43	19.1	2	1	2	5	0.762	0.748	0.745	1.251	1.122	1.261	1.612	0.000241559
P16254	Signal recognition particle 14 kDa protein OS=Mus musculus OX=10090 GN=Srp14 PE=1 SV=1	Srp14	12.51	23.6	2	2	2	5	0.524	0.556	0.442	1.486	1.408	1.348	2.787	0.000157855
P98156	Very low-density lipoprotein receptor OS=Mus musculus OX=10090 GN=Vldlr PE=1 SV=1	Vldlr	96.372	2.1	2	2	2	2	1.011	0.989	1.043	1.037	1	0.95	0.982	0.557924
Q923U0	TOM1-like protein 1 OS=Mus musculus OX=10090 GN=Tom1l1 PE=1 SV=1	Tom1l1	52.694	2.1	1	1	1	1	0.724	0.751	0.73	1.217	1.203	1.255	1.667	6.97849e-06
Q9DC61	Mitochondrial-processing peptidase subunit alpha OS=Mus musculus OX=10090 GN=Pmpca PE=1 SV=1	Pmpca	58.278	19.8	9	9	9	10	1.048	0.926	1.029	1.107	0.916	1.002	1.007	0.935394
Q9WVE8	Protein kinase C and casein kinase substrate in neurons protein 2 OS=Mus musculus OX=10090 GN=Pacsin2 PE=1 SV=1	Pacsin2	55.832	31.7	13	13	13	19	0.732	0.777	0.778	1.176	1.26	1.156	1.571	0.000168251
Q8CES0	N-alpha-acetyltransferase 30 OS=Mus musculus OX=10090 GN=Naa30 PE=1 SV=2	Naa30	39.432	2.7	1	1	1	1	0.855	1.04	0.982	1.068	1.046	1.011	1.086	0.227972
Q9WU28	Prefoldin subunit 5 OS=Mus musculus OX=10090 GN=Pfdn5 PE=1 SV=1	Pfdn5	17.356	28.6	3	3	3	5	0.826	0.723	0.773	1.218	1.2	1.149	1.536	0.000522301
Q9JMH9	Unconventional myosin-XVIIIa OS=Mus musculus OX=10090 GN=Myo18a PE=1 SV=2	Myo18a	232.75	7.3	12	12	12	14	0.774	0.804	0.81	1.154	1.23	1.135	1.474	0.000164129
Q9D8W7	OCIA domain-containing protein 2 OS=Mus musculus OX=10090 GN=Ociad2 PE=1 SV=1	Ociad2	16.925	6.5	1	1	1	1	0.674	0.755	0.691	1.048	1.352	1.335	1.762	0.003342
Q60597	2-oxoglutarate dehydrogenase, mitochondrial OS=Mus musculus OX=10090 GN=Ogdh PE=1 SV=3	Ogdh	116.45	36	29	29	29	53	1.058	1.016	1.068	0.966	0.941	1.005	0.927	0.0359316
Q2EMV9	Protein mono-ADP-ribosyltransferase PARP14 OS=Mus musculus OX=10090 GN=Parp14 PE=1 SV=3	Parp14	203.8	1.7	3	3	3	3	1.19	1.187	1.162	0.775	0.928	0.864	0.725	0.00361449
P24369	Peptidyl-prolyl cis-trans isomerase B OS=Mus musculus OX=10090 GN=Ppib PE=1 SV=2	Ppib	23.713	42.1	9	9	9	78	0.445	0.447	0.456	1.424	1.51	1.465	3.263	3.60338e-07
Q9CR16	Peptidyl-prolyl cis-trans isomerase D OS=Mus musculus OX=10090 GN=Ppid PE=1 SV=3	Ppid	40.742	30.3	10	10	10	16	1.099	1.116	1.106	0.936	0.91	0.883	0.822	0.000350447
P47199	Quinone oxidoreductase OS=Mus musculus OX=10090 GN=Cryz PE=1 SV=1	Cryz	35.268	14.5	4	4	4	4	1.021	0.97	0.988	0.986	1.037	1.007	1.017	0.462766
P68040	Receptor of activated protein C kinase 1 OS=Mus musculus OX=10090 GN=Rack1 PE=1 SV=3	Rack1	35.076	48.9	14	14	14	56	0.538	0.566	0.585	1.405	1.33	1.395	2.445	7.36728e-06
P51150	Ras-related protein Rab-7a OS=Mus musculus OX=10090 GN=Rab7a PE=1 SV=2	Rab7a	23.489	56	10	10	10	24	0.942	0.956	0.94	0.997	1.065	1.04	1.093	0.0114405
Q9JM62	Receptor expression-enhancing protein 6 OS=Mus musculus OX=10090 GN=Reep6 PE=1 SV=1	Reep6	22.204	6.5	1	1	1	2	1.186	1.369	1.13	1.022	0.613	0.815	0.665	0.0548565
Q6PIX5	Inactive rhomboid protein 1 OS=Mus musculus OX=10090 GN=Rhbdf1 PE=1 SV=2	Rhbdf1	97.291	3.5	3	3	3	3	1.097	1.094	1.142	0.94	0.964	0.844	0.824	0.0106965
Q9DCV4	Regulator of microtubule dynamics protein 1 OS=Mus musculus OX=10090 GN=Rmdn1 PE=1 SV=2	Rmdn1	35	14.4	4	4	4	8	1.041	1.134	1.08	0.976	1.015	0.855	0.874	0.0767998
Q9CX84	Regulator of G-protein signaling 19 OS=Mus musculus OX=10090 GN=Rgs19 PE=1 SV=1	Rgs19	24.677	5.1	1	1	1	2	1.173	1.13	1.166	0.875	0.885	0.87	0.758	2.56077e-05
P51410	60S ribosomal protein L9 OS=Mus musculus OX=10090 GN=Rpl9 PE=1 SV=2	Rpl9	21.881	53.1	9	9	9	24	0.455	0.416	0.42	1.478	1.427	1.486	3.401	2.49e-06
Q7TN29	Stromal membrane-associated protein 2 OS=Mus musculus OX=10090 GN=Smap2 PE=1 SV=1	Smap2	46.577	3	1	1	1	1	1.182	1.043	0.806	0.895	1.092	0.989	0.982	0.945479
Q8K2C6	NAD-dependent protein deacylase sirtuin-5, mitochondrial OS=Mus musculus OX=10090 GN=Sirt5 PE=1 SV=1	Sirt5	34.134	9.7	2	2	2	3	0.868	0.919	0.834	1.098	1.114	1.076	1.254	0.00160485
Q3UHD6	Sorting nexin-27 OS=Mus musculus OX=10090 GN=Snx27 PE=1 SV=2	Snx27	60.988	7.1	4	4	4	4	1.022	1.012	0.963	1.024	0.956	1.036	1.006	0.855653
Q6P4P1	Serine protease inhibitor A3A OS=Mus musculus OX=10090 GN=Serpina3a PE=1 SV=2	Serpina3a	47.771	5.5	2	1	1	2	0.803	0.661	0.729	1.175	1.27	1.241	1.681	0.00100694
Q9DCF9	Translocon-associated protein subunit gamma OS=Mus musculus OX=10090 GN=Ssr3 PE=1 SV=1	Ssr3	21.064	7.6	1	1	1	4	0.3	0.367	0.476	1.55	1.49	1.5	3.972	0.000480524
Q8VCK7	Syncollin OS=Mus musculus OX=10090 GN=Sycn PE=1 SV=3	Sycn	14.595	26.9	4	4	4	6	0.548	0.504	0.505	1.358	1.344	1.452	2.668	1.16247e-05
P18419	Seminal vesicle secretory protein 4 OS=Mus musculus OX=10090 GN=Svs4 PE=1 SV=2	Svs4	12.515	63.7	6	6	6	142	1.691	1.709	1.728	0.388	0.41	0.352	0.224	4.88194e-06
P30933	Seminal vesicle secretory protein 5 OS=Mus musculus OX=10090 GN=Svs5 PE=2 SV=1	Svs5	13.019	44.3	4	4	4	99	1.661	1.693	1.692	0.428	0.449	0.435	0.26	1.02288e-07
P52875	Transmembrane protein 165 OS=Mus musculus OX=10090 GN=Tmem165 PE=1 SV=2	Tmem165	34.79	11.1	2	2	2	5	0.708	0.784	0.744	1.223	1.187	1.208	1.618	9.59638e-05
O55013	Trafficking protein particle complex subunit 3 OS=Mus musculus OX=10090 GN=Trappc3 PE=1 SV=1	Trappc3	20.302	14.4	3	3	3	4	1.402	1.424	1.361	0.665	0.717	0.706	0.499	1.25135e-05
Q3UBX0	Transmembrane protein 109 OS=Mus musculus OX=10090 GN=Tmem109 PE=1 SV=2	Tmem109	26.306	9.1	3	3	3	6	0.978	0.859	0.946	1.104	1.088	1.025	1.156	0.0317101
Q99KF1	Transmembrane emp24 domain-containing protein 9 OS=Mus musculus OX=10090 GN=Tmed9 PE=1 SV=2	Tmed9	27.127	4.7	1	1	1	3	0.97	0.999	0.98	1.001	1.004	0.961	1.006	0.751061
Q9D2R4	Transmembrane emp24 domain-containing protein 11 OS=Mus musculus OX=10090 GN=Tmed11 PE=1 SV=1	Tmed11	24.842	27.4	7	7	7	16	0.396	0.464	0.32	1.486	1.491	1.569	3.853	0.000238031
Q9CQV7	Mitochondrial import inner membrane translocase subunit TIM14 OS=Mus musculus OX=10090 GN=Dnajc19 PE=1 SV=3	Dnajc19	12.436	26.7	4	4	4	4	0.836	0.793	0.829	1.086	1.181	1.197	1.409	0.000583249
Q9DBG9	Tax1-binding protein 3 OS=Mus musculus OX=10090 GN=Tax1bp3 PE=1 SV=1	Tax1bp3	13.722	45.2	4	4	4	6	1.056	1.058	1.136	0.92	0.891	0.97	0.856	0.010686
Q6ZQM8	UDP-glucuronosyltransferase 1A7 OS=Mus musculus OX=10090 GN=Ugt1a7 PE=1 SV=1	Ugt1a7	59.757	9.6	4	2	4	5	1.243	1.216	1.218	0.748	0.944	0.764	0.668	0.00539069
Q6P5G6	UBX domain-containing protein 7 OS=Mus musculus OX=10090 GN=Ubxn7 PE=1 SV=2	Ubxn7	52.164	1.9	1	1	1	1	1.062	1.008	1.058	1.007	0.889	1.015	0.931	0.18637
P57746	V-type proton ATPase subunit D OS=Mus musculus OX=10090 GN=Atp6v1d PE=1 SV=1	Atp6v1d	28.369	21.1	4	4	4	5	0.816	0.816	0.796	1.166	1.157	1.13	1.422	9.58113e-06
Q8VCH8	UBX domain-containing protein 4 OS=Mus musculus OX=10090 GN=Ubxn4 PE=1 SV=1	Ubxn4	56.471	4.2	1	1	1	1	0.686	0.678	0.707	1.278	1.387	1.131	1.833	0.000573791
Q8VDQ1	Prostaglandin reductase 2 OS=Mus musculus OX=10090 GN=Ptgr2 PE=1 SV=2	Ptgr2	38.015	18.8	4	4	4	11	1.171	1.206	1.113	0.899	0.824	0.842	0.735	0.000933662
Q8R1Q9	Ribokinase OS=Mus musculus OX=10090 GN=Rbks PE=1 SV=1	Rbks	34.119	2.5	1	1	1	1	0.53	0.515	0.57	1.275	1.485	1.404	2.578	6.14013e-05
Q8BH97	Reticulocalbin-3 OS=Mus musculus OX=10090 GN=Rcn3 PE=1 SV=1	Rcn3	38.001	14.9	4	4	4	7	1.192	1.156	1.098	0.832	0.861	0.854	0.739	0.000319248
P63011	Ras-related protein Rab-3A OS=Mus musculus OX=10090 GN=Rab3a PE=1 SV=1	Rab3a	24.97	16.4	3	2	2	5	0.95	0.942	0.944	1.084	1.138	1.013	1.141	0.0181925
Q60870	Receptor expression-enhancing protein 5 OS=Mus musculus OX=10090 GN=Reep5 PE=1 SV=1	Reep5	21.05	18.4	4	4	4	8	0.83	0.819	0.846	1.054	1.17	1.148	1.352	0.000853305
P62900	60S ribosomal protein L31 OS=Mus musculus OX=10090 GN=Rpl31 PE=1 SV=1	Rpl31	14.463	46.4	7	7	7	18	0.594	0.569	0.46	1.358	1.382	1.314	2.498	0.000331071
P12246	Serum amyloid P-component OS=Mus musculus OX=10090 GN=Apcs PE=1 SV=2	Apcs	26.247	17	4	4	4	4	1.043	1.113	1.114	0.909	1.038	0.876	0.863	0.0559671
Q3U1J0	Sodium-coupled neutral amino acid transporter 5 OS=Mus musculus OX=10090 GN=Slc38a5 PE=1 SV=1	Slc38a5	52.616	2.9	1	1	1	1	0.511	0.58	0.525	1.376	1.4	1.387	2.576	1.67288e-05
Q5I012	Putative sodium-coupled neutral amino acid transporter 10 OS=Mus musculus OX=10090 GN=Slc38a10 PE=1 SV=2	Slc38a10	117.19	3.2	3	3	3	3	0.499	0.538	0.505	1.39	1.563	1.277	2.743	9.02429e-05
Q8R0Y8	Mitochondrial coenzyme A transporter SLC25A42 OS=Mus musculus OX=10090 GN=Slc25a42 PE=1 SV=1	Slc25a42	35.24	7.5	2	2	2	3	0.837	0.872	0.9	1.093	1.155	1.096	1.282	0.000848805
Q80ZU4	Small integral membrane protein 19 OS=Mus musculus OX=10090 GN=Smim19 PE=1 SV=2	Smim19	12.283	9.3	1	1	1	1	1.16	1.041	1.061	0.922	0.977	0.901	0.858	0.0208705
Q923E4	NAD-dependent protein deacetylase sirtuin-1 OS=Mus musculus OX=10090 GN=Sirt1 PE=1 SV=2	Sirt1	80.371	1.5	1	1	1	1
Q91WP6	Serine protease inhibitor A3N OS=Mus musculus OX=10090 GN=Serpina3n PE=1 SV=1	Serpina3n	46.717	26.1	10	8	9	26	1.444	1.484	1.493	0.587	0.594	0.638	0.411	5.85206e-06
Q6DIC0	Probable global transcription activator SNF2L2 OS=Mus musculus OX=10090 GN=Smarca2 PE=1 SV=1	Smarca2	180.25	0.6	1	1	1	1	0.916	1.122	0.904	1.062	0.994	1.006	1.041	0.573697
Q6A028	Switch-associated protein 70 OS=Mus musculus OX=10090 GN=Swap70 PE=1 SV=2	Swap70	68.995	16.1	9	9	9	9	1.138	1.118	1.058	0.842	0.944	0.924	0.818	0.00816757
A2RSX7	tRNA wybutosine-synthesizing protein 5 OS=Mus musculus OX=10090 GN=Tyw5 PE=2 SV=2	Tyw5	36.632	2.9	1	1	1	1	0.986	1.098	1.012	1.009	0.988	0.943	0.95	0.251163
Q00899	Transcriptional repressor protein YY1 OS=Mus musculus OX=10090 GN=Yy1 PE=1 SV=1	Yy1	44.716	3.6	2	2	2	2	0.718	0.82	0.835	1.141	1.257	1.144	1.493	0.00217343
P62257	Ubiquitin-conjugating enzyme E2 H OS=Mus musculus OX=10090 GN=Ube2h PE=1 SV=1	Ube2h	20.655	8.7	3	3	3	3	1.168	1.028	1.05	0.946	0.874	0.99	0.866	0.0552373
P61087	Ubiquitin-conjugating enzyme E2 K OS=Mus musculus OX=10090 GN=Ube2k PE=1 SV=3	Ube2k	22.406	39.5	7	7	7	12	0.965	0.886	0.98	1.073	1.101	1.108	1.159	0.0106144
P61089	Ubiquitin-conjugating enzyme E2 N OS=Mus musculus OX=10090 GN=Ube2n PE=1 SV=1	Ube2n	17.138	28.9	4	4	4	7	0.92	0.932	0.951	1.055	0.954	1.127	1.119	0.089914
Q6ZPJ3	(E3-independent) E2 ubiquitin-conjugating enzyme UBE2O OS=Mus musculus OX=10090 GN=Ube2o PE=1 SV=3	Ube2o	140.83	3.1	4	4	4	5	1.03	0.995	1.021	0.977	0.996	0.971	0.967	0.0577182
Q3UE37	Ubiquitin-conjugating enzyme E2 Z OS=Mus musculus OX=10090 GN=Ube2z PE=1 SV=2	Ube2z	38.368	9.8	3	3	3	4	0.839	0.864	0.764	1.082	1.11	1.188	1.37	0.00244604
O08759	Ubiquitin-protein ligase E3A OS=Mus musculus OX=10090 GN=Ube3a PE=1 SV=2	Ube3a	99.818	11.8	9	9	9	13	1.002	0.99	0.956	1.024	1.012	0.994	1.028	0.170864
Q80U95	Ubiquitin-protein ligase E3C OS=Mus musculus OX=10090 GN=Ube3c PE=1 SV=2	Ube3c	123.97	0.9	1	1	1	1	1.103	1.067	1.12	0.97	0.912	0.899	0.845	0.00353215
E9Q735	Ubiquitin conjugation factor E4 A OS=Mus musculus OX=10090 GN=Ube4a PE=1 SV=1	Ube4a	118.2	6.4	4	4	4	5	0.985	0.785	0.884	1.162	1.066	1.024	1.225	0.0522853
Q9ES00	Ubiquitin conjugation factor E4 B OS=Mus musculus OX=10090 GN=Ube4b PE=1 SV=3	Ube4b	133.32	7.8	7	7	7	10	1.065	1.054	0.998	0.987	0.898	0.964	0.914	0.0604808
P25976	Nucleolar transcription factor 1 OS=Mus musculus OX=10090 GN=Ubtf PE=1 SV=1	Ubtf	89.508	7.5	5	5	5	5	0.986	0.672	0.842	1.125	1.044	1.027	1.278	0.0886044
Q78JW9	Ubiquitin domain-containing protein UBFD1 OS=Mus musculus OX=10090 GN=Ubfd1 PE=1 SV=2	Ubfd1	40.143	6	2	2	2	4	0.72	0.75	0.743	1.17	1.232	1.257	1.653	3.43072e-05
Q80WQ2	Protein VAC14 homolog OS=Mus musculus OX=10090 GN=Vac14 PE=1 SV=1	Vac14	88.047	15.9	11	11	11	16	1.082	1.046	1.053	0.896	1.01	0.917	0.887	0.0339891
Q3TUH1	Phosphatidate cytidylyltransferase, mitochondrial OS=Mus musculus OX=10090 GN=Tamm41 PE=1 SV=2	Tamm41	37.827	8	2	2	2	2	0.849	0.811	0.937	1.086	1.15	1.119	1.292	0.00487356
Q8BZA9	Fructose-2,6-bisphosphatase TIGAR OS=Mus musculus OX=10090 GN=Tigar PE=1 SV=1	Tigar	29.19	6.3	1	1	1	1	1.027	1.067	1.139	0.983	0.986	0.866	0.877	0.0649493
P40336	Vacuolar protein sorting-associated protein 26A OS=Mus musculus OX=10090 GN=Vps26a PE=1 SV=1	Vps26a	38.113	20.5	6	6	6	9	1.011	1.003	1.065	0.942	0.969	0.932	0.923	0.0228117
Q8C754	Vacuolar protein sorting-associated protein 52 homolog OS=Mus musculus OX=10090 GN=Vps52 PE=1 SV=1	Vps52	82.043	5	3	3	3	5	0.899	1.044	0.893	1.113	0.968	0.947	1.068	0.41305
Q80Z71	Tenascin-N OS=Mus musculus OX=10090 GN=Tnn PE=1 SV=2	Tnn	173.09	1	2	2	2	2	1.298	1.185	1.31	0.815	0.715	0.835	0.624	0.00121181
A2AQ07	Tubulin beta-1 chain OS=Mus musculus OX=10090 GN=Tubb1 PE=1 SV=1	Tubb1	50.44	8.9	4	1	1	18	0.95	1.016	0.852	1.186	0.998	0.984	1.124	0.215658
Q9QXN3	Activating signal cointegrator 1 OS=Mus musculus OX=10090 GN=Trip4 PE=1 SV=2	Trip4	66.197	3.1	2	2	2	2	0.482	0.574	0.502	1.43	1.314	1.466	2.702	8.96376e-05
P23949	mRNA decay activator protein ZFP36L2 OS=Mus musculus OX=10090 GN=Zfp36l2 PE=1 SV=2	Zfp36l2	50.069	3.1	1	1	1	1	1.07	1.044	0.894	0.819	1.241	0.94	0.997	0.917894
Q9JMH6	Thioredoxin reductase 1, cytoplasmic OS=Mus musculus OX=10090 GN=Txnrd1 PE=1 SV=3	Txnrd1	67.083	15.3	7	7	7	8	0.912	0.895	0.876	1.081	1.096	1.125	1.231	0.000229677
Q9JJZ4	Ubiquitin-conjugating enzyme E2 J1 OS=Mus musculus OX=10090 GN=Ube2j1 PE=1 SV=2	Ube2j1	34.989	18.2	4	4	4	5	0.774	0.859	0.753	1.159	1.147	1.161	1.453	0.000739294
Q9D659	V-type immunoglobulin domain-containing suppressor of T-cell activation OS=Mus musculus OX=10090 GN=Vsir PE=1 SV=2	Vsir	33.559	4.5	2	2	2	2	1.102	1.494		0.714		0.735	0.558	0.0646381
Q9QYS9	Protein quaking OS=Mus musculus OX=10090 GN=Qki PE=1 SV=1	Qki	37.67	5	1	1	1	1
Q9Z210	Peroxisomal membrane protein 11B OS=Mus musculus OX=10090 GN=Pex11b PE=1 SV=1	Pex11b	28.709	4.6	1	1	1	1	1.156	1.177	1.224	0.846	0.806	0.906	0.719	0.000951046
Q8C570	mRNA export factor OS=Mus musculus OX=10090 GN=Rae1 PE=1 SV=1	Rae1	40.965	12.2	4	4	4	6	0.952	0.969	0.914	1.048	1.014	1.04	1.094	0.0106729
Q8CB96	Ras association domain-containing protein 4 OS=Mus musculus OX=10090 GN=Rassf4 PE=1 SV=1	Rassf4	36.934	3.7	1	1	1	1	1.224	1.064	1.251	0.764	0.83	0.975	0.726	0.0211856
Q9JJT0	RNA 3'-terminal phosphate cyclase-like protein OS=Mus musculus OX=10090 GN=Rcl1 PE=2 SV=1	Rcl1	40.84	4.3	2	2	2	2	0.368	0.271	0.358	1.012	2.759	0.92	4.705	0.0174073
P35283	Ras-related protein Rab-12 OS=Mus musculus OX=10090 GN=Rab12 PE=1 SV=3	Rab12	27.328	4.5	1	1	1	2	1.317	1.404	1.512	0.696	0.618	0.69	0.473	0.000172943
P35979	60S ribosomal protein L12 OS=Mus musculus OX=10090 GN=Rpl12 PE=1 SV=2	Rpl12	17.804	63.6	9	9	9	31	0.62	0.546	0.576	1.366	1.29	1.343	2.296	3.33639e-05
P47963	60S ribosomal protein L13 OS=Mus musculus OX=10090 GN=Rpl13 PE=1 SV=3	Rpl13	24.305	41.7	9	9	9	20	0.535	0.499	0.54	1.408	1.392	1.409	2.674	2.57742e-06
Q6ZWV3	60S ribosomal protein L10 OS=Mus musculus OX=10090 GN=Rpl10 PE=1 SV=3	Rpl10	24.604	15	3	3	3	13	0.36	0.434	0.333	1.592	1.522	1.586	4.17	5.66581e-05
Q9D1R9	60S ribosomal protein L34 OS=Mus musculus OX=10090 GN=Rpl34 PE=1 SV=2	Rpl34	13.293	14.5	2	2	2	5	0.726	0.662	0.591	1.275	1.404	1.279	2	0.000496429
O55142	60S ribosomal protein L35a OS=Mus musculus OX=10090 GN=Rpl35a PE=1 SV=2	Rpl35a	12.554	40	6	6	6	19	0.381	0.39	0.39	1.47	1.505	1.521	3.873	4.69342e-08
P61358	60S ribosomal protein L27 OS=Mus musculus OX=10090 GN=Rpl27 PE=1 SV=2	Rpl27	15.798	33.8	4	4	4	9	0.44	0.396	0.374	1.5	1.56	1.52	3.785	1.08251e-05
P70336	Rho-associated protein kinase 2 OS=Mus musculus OX=10090 GN=Rock2 PE=1 SV=1	Rock2	160.58	16.5	22	18	22	23	1.196	1.26	1.256	0.797	0.822	0.776	0.645	5.03275e-05
Q9CY73	39S ribosomal protein L44, mitochondrial OS=Mus musculus OX=10090 GN=Mrpl44 PE=1 SV=3	Mrpl44	37.527	8.1	2	2	2	3	1.153	1.071	1.106	0.986	0.882	0.921	0.838	0.0101844
Q9JKF7	39S ribosomal protein L39, mitochondrial OS=Mus musculus OX=10090 GN=Mrpl39 PE=1 SV=4	Mrpl39	38.549	5.7	2	2	2	3	0.962	0.952	0.953	1.016	1.062	1.071	1.098	0.00496562
Q99JR1	Sideroflexin-1 OS=Mus musculus OX=10090 GN=Sfxn1 PE=1 SV=3	Sfxn1	35.649	41.3	10	10	10	16	0.992	0.936	0.926	1.011	1.056	1.047	1.091	0.0255428
Q91XE8	Transmembrane protein 205 OS=Mus musculus OX=10090 GN=Tmem205 PE=1 SV=1	Tmem205	21.18	17.5	3	3	3	6	1.13	1.186	1.005	0.927	0.987	0.847	0.831	0.049748
Q9DBS2	Tumor protein p63-regulated gene 1-like protein OS=Mus musculus OX=10090 GN=Tprg1l PE=1 SV=1	Tprg1l	29.814	12	2	2	2	3	1.319	1.155	1.114	0.856	0.811	0.893	0.713	0.00454915
F7BWT7	Tetraspanin-15 OS=Mus musculus OX=10090 GN=Tspan15 PE=1 SV=2	Tspan15	33.07	4.1	1	1	1	1	0.96	1.077	0.974	0.968	1.125	0.916	0.999	0.966714
Q9CQ88	Tetraspanin-31 OS=Mus musculus OX=10090 GN=Tspan31 PE=1 SV=1	Tspan31	22.694	9	2	2	2	2	0.828	0.663	0.823	1.278	1.138	1.178	1.553	0.00532734
Q9CQU0	Thioredoxin domain-containing protein 12 OS=Mus musculus OX=10090 GN=Txndc12 PE=1 SV=1	Txndc12	19.048	8.8	1	1	1	2	1.108	1.098	1.093	0.898	1.02	0.853	0.84	0.0292206
P61961	Ubiquitin-fold modifier 1 OS=Mus musculus OX=10090 GN=Ufm1 PE=1 SV=1	Ufm1	9.1175	8.2	1	1	1	2	0.282	0.278	0.281	1.576	1.576	1.652	5.712	4.56533e-08
Q6ZWZ2	Ubiquitin-conjugating enzyme E2 R2 OS=Mus musculus OX=10090 GN=Ube2r2 PE=1 SV=1	Ube2r2	27.166	8.8	2	2	2	2	0.974	0.963	1.166	0.96	1.045	0.939	0.949	0.516468
O70404	Vesicle-associated membrane protein 8 OS=Mus musculus OX=10090 GN=Vamp8 PE=1 SV=1	Vamp8	11.451	17.8	2	2	2	2	0.838	0.81	0.712	1.098	1.256	1.188	1.501	0.00297878
Q9QY76	Vesicle-associated membrane protein-associated protein B OS=Mus musculus OX=10090 GN=Vapb PE=1 SV=3	Vapb	26.946	28.4	8	8	8	13	1.028	1.002	0.986	0.898	1.018	1.06	0.987	0.775703
Q99KC8	von Willebrand factor A domain-containing protein 5A OS=Mus musculus OX=10090 GN=Vwa5a PE=1 SV=2	Vwa5a	87.142	18.4	13	13	13	18	1.148	1.125	1.12	0.884	0.939	0.913	0.806	0.000346255
Q8R0J7	Vacuolar protein sorting-associated protein 37B OS=Mus musculus OX=10090 GN=Vps37b PE=1 SV=1	Vps37b	31.055	3.9	1	1	1	1	1.063	1.146	0.877	1.027	0.917	0.991	0.951	0.629541
P97390	Vacuolar protein sorting-associated protein 45 OS=Mus musculus OX=10090 GN=Vps45 PE=1 SV=1	Vps45	65.052	7.9	5	5	5	5	1.03	1.061	1.08	0.974	0.949	0.931	0.9	0.00521817
Q8CI71	Syndetin OS=Mus musculus OX=10090 GN=Vps50 PE=1 SV=2	Vps50	111.17	3	2	2	2	2	0.858	0.794	0.843	1.122	1.159	1.154	1.377	0.000234038
Q91WL8	WW domain-containing oxidoreductase OS=Mus musculus OX=10090 GN=Wwox PE=1 SV=1	Wwox	46.512	1.7	1	1	1	1	0.928	0.97	0.986	1.016	1.031	1.067	1.08	0.0296176
Q9CX97	WD repeat-containing protein 55 OS=Mus musculus OX=10090 GN=Wdr55 PE=1 SV=2	Wdr55	42.61	3.6	1	1	1	1	0.976	0.925	0.939	1.023	1.101	1.027	1.11	0.0226326
Q8BJ05	Zinc finger CCCH domain-containing protein 14 OS=Mus musculus OX=10090 GN=Zc3h14 PE=1 SV=1	Zc3h14	82.408	2.7	2	2	2	2	0.804	0.786	0.808	1.278	1.107	1.136	1.468	0.00105503
B7ZMP1	Xaa-Pro aminopeptidase 3 OS=Mus musculus OX=10090 GN=Xpnpep3 PE=1 SV=1	Xpnpep3	56.677	4.9	3	3	3	3	0.903	0.967	0.932	1.083	1.05	1.049	1.136	0.00470337
Q3UVL4	Vacuolar protein sorting-associated protein 51 homolog OS=Mus musculus OX=10090 GN=Vps51 PE=1 SV=2	Vps51	86.186	4	3	3	3	3	0.983	1.045	1.055	1.05	0.965	0.875	0.937	0.306539
Q8BVD5	MAGUK p55 subfamily member 7 OS=Mus musculus OX=10090 GN=Mpp7 PE=1 SV=2	Mpp7	65.539	5.4	4	4	4	4	0.916	0.913	0.961	1.021	1.042	1.11	1.137	0.0130696
Q9D0I8	mRNA turnover protein 4 homolog OS=Mus musculus OX=10090 GN=Mrto4 PE=1 SV=1	Mrto4	27.545	3.3	1	1	1	1	0.74	0.615	0.756	1.23	1.265	1.262	1.78	0.000929038
Q9DBJ1	Phosphoglycerate mutase 1 OS=Mus musculus OX=10090 GN=Pgam1 PE=1 SV=3	Pgam1	28.832	49.2	10	8	10	34	1.053	1.074	1.08	0.908	0.969	0.95	0.882	0.00364882
Q9DCN2	NADH-cytochrome b5 reductase 3 OS=Mus musculus OX=10090 GN=Cyb5r3 PE=1 SV=3	Cyb5r3	34.127	39.9	10	10	10	33	1.084	1.083	1.107	0.918	1.009	0.886	0.859	0.01778
Q99PG2	Opioid growth factor receptor OS=Mus musculus OX=10090 GN=Ogfr PE=1 SV=1	Ogfr	70.678	19.6	5	5	5	5	1.048	1.106	0.981	0.907	1.039	0.962	0.928	0.223306
Q8CGY8	UDP-N-acetylglucosamine--peptide N-acetylglucosaminyltransferase 110 kDa subunit OS=Mus musculus OX=10090 GN=Ogt PE=1 SV=2	Ogt	116.95	2.9	3	3	3	3	1.142	1.087	0.986	0.946	0.962	0.919	0.879	0.0483111
Q9EQQ9	Protein O-GlcNAcase OS=Mus musculus OX=10090 GN=Oga PE=1 SV=2	Oga	103.16	2.4	2	2	2	3	1.148	1.134	1.086	0.951	0.848	0.912	0.805	0.00436356
Q9WVD5	Mitochondrial ornithine transporter 1 OS=Mus musculus OX=10090 GN=Slc25a15 PE=1 SV=1	Slc25a15	32.823	7	2	2	2	2	0.929	0.921	0.96	1.119	1.056	1.005	1.132	0.021464
Q8BKZ9	Pyruvate dehydrogenase protein X component, mitochondrial OS=Mus musculus OX=10090 GN=Pdhx PE=1 SV=1	Pdhx	53.998	19.4	9	9	9	16	1.043	1.016	1.059	0.962	0.962	0.959	0.925	0.00299594
P53395	Lipoamide acyltransferase component of branched-chain alpha-keto acid dehydrogenase complex, mitochondrial OS=Mus musculus OX=10090 GN=Dbt PE=1 SV=2	Dbt	53.246	29.7	13	13	13	24	0.63	0.675	0.645	1.236	1.339	1.236	1.954	3.69137e-05
Q9D358	Low molecular weight phosphotyrosine protein phosphatase OS=Mus musculus OX=10090 GN=Acp1 PE=1 SV=3	Acp1	18.192	24.1	3	3	3	5	1.037	0.977	0.961	0.959	0.998	1.077	1.02	0.668093
Q8BG32	26S proteasome non-ATPase regulatory subunit 11 OS=Mus musculus OX=10090 GN=Psmd11 PE=1 SV=3	Psmd11	47.436	25.4	10	10	10	15	0.964	0.954	0.96	1.026	1.031	1.076	1.089	0.0053548
Q8VCH5	Rab9 effector protein with kelch motifs OS=Mus musculus OX=10090 GN=Rabepk PE=1 SV=2	Rabepk	41.119	2.4	1	1	1	1	1.239	1.158	1.101	0.882	0.875	0.845	0.744	0.00129516
Q91V41	Ras-related protein Rab-14 OS=Mus musculus OX=10090 GN=Rab14 PE=1 SV=3	Rab14	23.897	27	5	5	5	10	0.98	0.948	0.999	0.996	1.039	1.074	1.062	0.0872267
Q9CPR4	60S ribosomal protein L17 OS=Mus musculus OX=10090 GN=Rpl17 PE=1 SV=3	Rpl17	21.423	31	5	5	5	14	0.561	0.628	0.459	1.392	1.398	1.338	2.505	0.000564357
Q9D7S7	60S ribosomal protein L22-like 1 OS=Mus musculus OX=10090 GN=Rpl22l1 PE=1 SV=1	Rpl22l1	14.467	25.4	3	3	3	5	0.373	0.342	0.324	1.54	1.555	1.545	4.466	3.38762e-06
O09167	60S ribosomal protein L21 OS=Mus musculus OX=10090 GN=Rpl21 PE=1 SV=3	Rpl21	18.562	25	5	5	5	7	0.359	0.371	0.376	1.521	1.499	1.55	4.132	1.18236e-07
P27659	60S ribosomal protein L3 OS=Mus musculus OX=10090 GN=Rpl3 PE=1 SV=3	Rpl3	46.109	27.8	12	12	12	26	0.698	0.649	0.679	1.252	1.26	1.247	1.855	8.57534e-06
Q64674	Spermidine synthase OS=Mus musculus OX=10090 GN=Srm PE=1 SV=1	Srm	33.995	18.5	5	5	5	7	0.545	0.64	0.596	1.328	1.371	1.327	2.261	6.8014e-05
A3KMP2	Tetratricopeptide repeat protein 38 OS=Mus musculus OX=10090 GN=Ttc38 PE=1 SV=2	Ttc38	52.223	22.2	10	10	10	12	0.891	0.802	0.803	1.142	1.144	1.133	1.37	0.000834764
Q9JMA1	Ubiquitin carboxyl-terminal hydrolase 14 OS=Mus musculus OX=10090 GN=Usp14 PE=1 SV=3	Usp14	56.001	25.6	13	13	13	18	1.001	0.952	1.027	0.986	0.96	1.027	0.998	0.943371
Q6P5E4	UDP-glucose:glycoprotein glucosyltransferase 1 OS=Mus musculus OX=10090 GN=Uggt1 PE=1 SV=4	Uggt1	176.43	16.3	22	22	22	36	0.738	0.742	0.737	1.183	1.208	1.218	1.628	6.72641e-07
Q8R5L3	Vam6/Vps39-like protein OS=Mus musculus OX=10090 GN=Vps39 PE=1 SV=1	Vps39	101.69	3.4	3	3	3	3	1.074	1.112	0.954	1.002	0.977	0.919	0.923	0.211704
Q8BWQ6	VPS35 endosomal protein-sorting factor-like OS=Mus musculus OX=10090 GN=Vps35l PE=1 SV=2	Vps35l	109.08	4.9	4	4	4	5	1.085	1.079	1.085	0.992	0.919	0.995	0.894	0.0125816
B2RQC6	CAD protein OS=Mus musculus OX=10090 GN=Cad PE=1 SV=1	Cad	243.24	11.9	22	20	22	33	0.638	0.683	0.627	1.37	1.2	1.277	1.975	0.000125548
Q8BMS9	Ras association domain-containing protein 2 OS=Mus musculus OX=10090 GN=Rassf2 PE=1 SV=1	Rassf2	37.973	2.8	1	1	1	1	1.013	0.94	0.943	1.143	0.992	0.972	1.073	0.293429
A2AWA9	Rab GTPase-activating protein 1 OS=Mus musculus OX=10090 GN=Rabgap1 PE=1 SV=1	Rabgap1	120.8	5.3	4	4	4	5	1.076	1.012	1.019	0.915	0.988	0.986	0.93	0.0836216
Q64008	Ras-related protein Rab-34 OS=Mus musculus OX=10090 GN=Rab34 PE=1 SV=2	Rab34	29.1	16.6	4	4	4	6	1.166	1.226	1.28	0.843	0.795	0.847	0.677	0.000321305
Q9QUI0	Transforming protein RhoA OS=Mus musculus OX=10090 GN=Rhoa PE=1 SV=1	Rhoa	21.782	31.1	5	5	5	12	0.994	1.044	0.972	1	0.974	1.023	0.996	0.880227
P52760	2-iminobutanoate/2-iminopropanoate deaminase OS=Mus musculus OX=10090 GN=Rida PE=1 SV=3	Rida	14.255	34.8	4	4	4	7	0.793	0.778	0.803	1.09	1.266	1.122	1.465	0.00124841
P84096	Rho-related GTP-binding protein RhoG OS=Mus musculus OX=10090 GN=Rhog PE=1 SV=1	Rhog	21.308	35.6	5	5	5	10	1.046	1.068	1.069	0.95	0.958	0.928	0.891	0.000626542
Q921J2	GTP-binding protein Rheb OS=Mus musculus OX=10090 GN=Rheb PE=1 SV=1	Rheb	20.451	15.8	3	3	3	6	0.92	0.892	0.992	1.02	1.056	1.055	1.117	0.0295598
P47968	Ribose-5-phosphate isomerase OS=Mus musculus OX=10090 GN=Rpia PE=1 SV=2	Rpia	32.45	16.5	4	4	4	4	1.072	1.184	1.234	0.794	0.934	0.886	0.749	0.0103356
O54916	RalBP1-associated Eps domain-containing protein 1 OS=Mus musculus OX=10090 GN=Reps1 PE=1 SV=2	Reps1	86.518	4	3	3	3	3	0.969	1.003	0.965	1.037	1.062	0.971	1.045	0.211822
Q64FW2	All-trans-retinol 13,14-reductase OS=Mus musculus OX=10090 GN=Retsat PE=1 SV=3	Retsat	67.334	7.2	4	4	4	5	1.039	0.924	0.789	1.068	1.194	0.956	1.169	0.196153
Q8CD15	Ribosomal oxygenase 2 OS=Mus musculus OX=10090 GN=Riox2 PE=1 SV=2	Riox2	53.516	3.7	2	2	2	2	0.913	0.812	0.837	0.992	1.197	1.183	1.316	0.017829
Q9CSN1	SNW domain-containing protein 1 OS=Mus musculus OX=10090 GN=Snw1 PE=1 SV=3	Snw1	61.475	13.8	5	5	5	6	0.789	0.848	0.822	1.242	1.046	1.142	1.395	0.00354972
Q8BVL3	Sorting nexin-17 OS=Mus musculus OX=10090 GN=Snx17 PE=1 SV=2	Snx17	52.797	11.7	4	4	4	4	1.068	1.09	1.068	0.911	1.027	0.893	0.878	0.0399936
Q920B9	FACT complex subunit SPT16 OS=Mus musculus OX=10090 GN=Supt16h PE=1 SV=2	Supt16h	119.82	8.3	8	8	8	9	0.894	0.835	0.912	1.118	1.078	1.084	1.242	0.00170064
Q8BWT1	3-ketoacyl-CoA thiolase, mitochondrial OS=Mus musculus OX=10090 GN=Acaa2 PE=1 SV=3	Acaa2	41.829	53.4	16	16	16	57	0.944	0.924	0.954	1.035	1.042	1.046	1.107	0.000510659
Q5SVR0	TBC1 domain family member 9B OS=Mus musculus OX=10090 GN=Tbc1d9b PE=1 SV=1	Tbc1d9b	141.78	5.3	6	6	6	7	1.042	1.1	1.03	0.91	0.932	0.978	0.889	0.0159605
Q9R1Z8	Vinexin OS=Mus musculus OX=10090 GN=Sorbs3 PE=1 SV=1	Sorbs3	82.348	4.2	2	2	2	2	0.894	0.924	0.755	1.098	1.242	1.028	1.309	0.0319651
Q63739	Protein tyrosine phosphatase type IVA 1 OS=Mus musculus OX=10090 GN=Ptp4a1 PE=1 SV=1	Ptp4a1	19.815	14.5	2	2	2	2	1.17	1.09	1.151	0.88	0.845	0.95	0.784	0.00382469
Q91Z38	Tetratricopeptide repeat protein 1 OS=Mus musculus OX=10090 GN=Ttc1 PE=1 SV=1	Ttc1	33.263	10.6	2	2	2	2	1.047	1.043	1.033	0.934	1.049	0.933	0.934	0.147407
Q8CD92	Tetratricopeptide repeat protein 27 OS=Mus musculus OX=10090 GN=Ttc27 PE=1 SV=2	Ttc27	96.43	2.6	2	2	2	2	0.968	0.835	0.866	1.14	1.158	0.998	1.235	0.0313056
Q91ZJ5	UTP--glucose-1-phosphate uridylyltransferase OS=Mus musculus OX=10090 GN=Ugp2 PE=1 SV=3	Ugp2	56.979	30.7	14	14	14	26	1.169	1.17	1.192	0.841	0.858	0.881	0.731	2.98554e-05
Q8CIZ8	von Willebrand factor OS=Mus musculus OX=10090 GN=Vwf PE=1 SV=2	Vwf	309.27	2.9	8	8	8	9	1.054	0.996	1.042	0.969	1.01	0.958	0.95	0.0948791
Q91W86	Vacuolar protein sorting-associated protein 11 homolog OS=Mus musculus OX=10090 GN=Vps11 PE=1 SV=3	Vps11	107.72	5.8	5	5	5	5	1.083	1.06	1.088	0.91	0.883	0.906	0.835	0.000129463
Q9D1C8	Vacuolar protein sorting-associated protein 28 homolog OS=Mus musculus OX=10090 GN=Vps28 PE=1 SV=1	Vps28	25.452	11.8	3	3	3	5	0.927	0.96	0.955	1.033	1.014	0.968	1.061	0.0568623
Q8CBE3	WD repeat-containing protein 37 OS=Mus musculus OX=10090 GN=Wdr37 PE=1 SV=1	Wdr37	55.045	3	1	1	1	1	0.886	0.966	0.882	1.051	1.065	1.117	1.183	0.00853035
Q9EQH3	Vacuolar protein sorting-associated protein 35 OS=Mus musculus OX=10090 GN=Vps35 PE=1 SV=1	Vps35	91.712	27.1	19	19	19	38	1.151	1.126	1.127	0.885	0.874	0.88	0.775	5.92354e-06
Q9Z1G4	V-type proton ATPase 116 kDa subunit a1 OS=Mus musculus OX=10090 GN=Atp6v0a1 PE=1 SV=3	Atp6v0a1	96.466	7.7	5	5	5	8	0.974	1.084	0.95	1.002	0.947	1.024	0.988	0.831756
Q9R1P4	Proteasome subunit alpha type-1 OS=Mus musculus OX=10090 GN=Psma1 PE=1 SV=1	Psma1	29.546	53.6	14	14	14	28	1.054	1.012	1.036	0.911	0.983	0.988	0.929	0.0615776
P51175	Protoporphyrinogen oxidase OS=Mus musculus OX=10090 GN=Ppox PE=1 SV=1	Ppox	50.87	5.2	2	2	2	3	0.871	0.956	0.854	1.083	1.148	1.046	1.222	0.01034
Q8BKG3	Inactive tyrosine-protein kinase 7 OS=Mus musculus OX=10090 GN=Ptk7 PE=1 SV=1	Ptk7	117.53	3.5	3	3	3	3	1.156	1.092	1.095	0.894	0.929	0.902	0.815	0.000733489
P97372	Proteasome activator complex subunit 2 OS=Mus musculus OX=10090 GN=Psme2 PE=1 SV=4	Psme2	27.057	33.9	6	6	6	13	1.135	1.031	1.182	0.881	0.926	0.926	0.816	0.0100059
Q61550	Double-strand-break repair protein rad21 homolog OS=Mus musculus OX=10090 GN=Rad21 PE=1 SV=3	Rad21	72.082	4.4	2	2	2	2	0.98	0.898	0.903	1.072	1.047	1.079	1.15	0.00910469
Q8R4X3	RNA-binding protein 12 OS=Mus musculus OX=10090 GN=Rbm12 PE=1 SV=3	Rbm12	102.8	2.7	3	3	3	3	0.826	0.898	0.968	1.074	1.112	1.093	1.218	0.0131783
Q6PHN9	Ras-related protein Rab-35 OS=Mus musculus OX=10090 GN=Rab35 PE=1 SV=1	Rab35	23.025	21.9	6	6	6	8	1.196	1.16	1.193	0.81	0.864	0.874	0.718	0.000204786
Q9Z1M8	Protein Red OS=Mus musculus OX=10090 GN=Ik PE=1 SV=2	Ik	65.615	9.5	5	5	5	6	0.878	0.862	0.881	1.075	1.11	1.115	1.259	6.62243e-05
Q9CR57	60S ribosomal protein L14 OS=Mus musculus OX=10090 GN=Rpl14 PE=1 SV=3	Rpl14	23.564	15.7	3	3	3	3	0.726	0.894	0.684	1.262	1.15	1.18	1.559	0.00630851
Q80ZK0	28S ribosomal protein S10, mitochondrial OS=Mus musculus OX=10090 GN=Mrps10 PE=1 SV=1	Mrps10	18.698	25.6	3	3	3	4	0.903	0.824	0.902	0.99	1.168	1.158	1.261	0.0202807
P62858	40S ribosomal protein S28 OS=Mus musculus OX=10090 GN=Rps28 PE=1 SV=1	Rps28	7.8409	46.4	3	3	3	13	0.528	0.542	0.554	1.426	1.303	1.352	2.513	6.39368e-06
Q9JHW4	Selenocysteine-specific elongation factor OS=Mus musculus OX=10090 GN=Eefsec PE=1 SV=2	Eefsec	63.538	7	3	3	3	3	0.652	0.757	0.764	1.19	1.24	1.274	1.705	0.000626235
Q60710	Deoxynucleoside triphosphate triphosphohydrolase SAMHD1 OS=Mus musculus OX=10090 GN=Samhd1 PE=1 SV=3	Samhd1	75.892	23.4	13	13	13	21	1.016	0.917	0.866	1.048	1.05	1.061	1.129	0.0583557
Q99LS3	Phosphoserine phosphatase OS=Mus musculus OX=10090 GN=Psph PE=1 SV=1	Psph	25.096	24.4	5	5	5	6	0.988	1.214	1.034	0.892	0.972	0.964	0.874	0.126001
Q9QZI9	Serine incorporator 3 OS=Mus musculus OX=10090 GN=Serinc3 PE=1 SV=2	Serinc3	52.622	1.5	1	1	1	3	0.738	0.701	0.763	1.272	1.101	1.252	1.646	0.000666005
O35892	Nuclear autoantigen Sp-100 OS=Mus musculus OX=10090 GN=Sp100 PE=1 SV=2	Sp100	54.726	4.8	3	3	3	3	1.119	0.928	1.178	0.949	0.934	0.956	0.88	0.168078
Q6P6M7	O-phosphoseryl-tRNA(Sec) selenium transferase OS=Mus musculus OX=10090 GN=Sepsecs PE=1 SV=2	Sepsecs	55.325	9.7	5	5	5	5	0.668	0.668	0.63	1.335	1.304	1.254	1.98	1.39107e-05
Q9Z0H3	SWI/SNF-related matrix-associated actin-dependent regulator of chromatin subfamily B member 1 OS=Mus musculus OX=10090 GN=Smarcb1 PE=1 SV=1	Smarcb1	44.141	7.8	3	3	3	4	0.816	0.941	1.001	1.15	1.062	1.044	1.181	0.0666554
Q8CDJ8	Stonin-1 OS=Mus musculus OX=10090 GN=Ston1 PE=1 SV=2	Ston1	81.792	1.6	1	1	1	1	1.19	1.014	1.073	0.93	0.796	1.055	0.849	0.147455
P61957	Small ubiquitin-related modifier 2 OS=Mus musculus OX=10090 GN=Sumo2 PE=1 SV=1	Sumo2	10.871	23.2	2	1	1	5	0.648	0.815	0.818	1.046	1.12	1.438	1.58	0.0214289
Q9D3E6	Cohesin subunit SA-1 OS=Mus musculus OX=10090 GN=Stag1 PE=1 SV=3	Stag1	144.44	3.4	4	4	4	5	0.946	0.994	1.01	1.007	0.98	1.072	1.037	0.338083
Q9Z108	Double-stranded RNA-binding protein Staufen homolog 1 OS=Mus musculus OX=10090 GN=Stau1 PE=1 SV=1	Stau1	53.924	8.6	4	4	4	4	0.7	0.639	0.833	1.273	1.229	1.299	1.75	0.00205821
Q9JK88	Serpin I2 OS=Mus musculus OX=10090 GN=Serpini2 PE=1 SV=1	Serpini2	45.775	30.9	14	13	13	42	0.219	0.209	0.25	1.554	1.645	1.565	7.027	4.20166e-06
Q9ER72	Cysteine--tRNA ligase, cytoplasmic OS=Mus musculus OX=10090 GN=Cars1 PE=1 SV=2	Cars1	94.859	33.7	24	24	24	43	0.467	0.485	0.438	1.396	1.474	1.41	3.079	5.04171e-06
A2AN08	E3 ubiquitin-protein ligase UBR4 OS=Mus musculus OX=10090 GN=Ubr4 PE=1 SV=1	Ubr4	572.28	4.6	20	20	20	24	1.014	0.999	1.029	1.019	1.01	0.99	0.992	0.56384
Q9WUA2	Phenylalanine--tRNA ligase beta subunit OS=Mus musculus OX=10090 GN=Farsb PE=1 SV=2	Farsb	65.696	19.2	12	12	12	15	0.667	0.629	0.648	1.252	1.277	1.318	1.979	7.15197e-06
Q9D5V6	Synapse-associated protein 1 OS=Mus musculus OX=10090 GN=Syap1 PE=1 SV=1	Syap1	41.349	30.4	10	10	10	14	1.195	1.19	1.191	0.828	0.878	0.837	0.711	4.62211e-05
Q6ZWY6	Ubiquitin-conjugating enzyme E2 D2B OS=Mus musculus OX=10090 GN=Ube2d2b PE=1 SV=1	Ube2d2b	16.659	7.5	1	1	1	1	0.962	0.919	0.989	0.934	1.093	1.095	1.088	0.223423
Q99MN1	Lysine--tRNA ligase OS=Mus musculus OX=10090 GN=Kars1 PE=1 SV=1	Kars1	67.839	26.7	17	17	17	31	0.627	0.638	0.628	1.25	1.348	1.31	2.064	5.73772e-06
F2Z472	Seminal vesicle secretory protein 3A OS=Mus musculus OX=10090 GN=Svs3a PE=1 SV=1	Svs3a	29.967	32.8	8	8	8	18	1.635	1.629	1.658	0.45	0.474	0.462	0.282	1.49693e-07
Q6PGL7	WASH complex subunit 2 OS=Mus musculus OX=10090 GN=Washc2 PE=1 SV=1	Washc2	145.31	6.2	6	6	6	7	0.839	0.894	0.906	1.132	1.071	1.14	1.267	0.00155246
Q9Z0K8	Pantetheinase OS=Mus musculus OX=10090 GN=Vnn1 PE=1 SV=3	Vnn1	57.091	5.1	2	2	2	2	1.168	1.212	1.171	0.788	0.854	0.913	0.72	0.001704
Q9D9I4	TBC1 domain family member 20 OS=Mus musculus OX=10090 GN=Tbc1d20 PE=1 SV=1	Tbc1d20	45.824	2.7	1	1	1	1	1.122	1.079	1.22	0.862	0.862	0.948	0.781	0.0068531
P17918	Proliferating cell nuclear antigen OS=Mus musculus OX=10090 GN=Pcna PE=1 SV=2	Pcna	28.785	10.7	3	3	3	3	0.887	0.908	0.913	1.132	0.97	1.156	1.203	0.0314147
Q2TBE6	Phosphatidylinositol 4-kinase type 2-alpha OS=Mus musculus OX=10090 GN=Pi4k2a PE=1 SV=1	Pi4k2a	54.257	5.4	3	3	3	3	1.069	1.115	1.062	0.92	0.98	0.941	0.875	0.00510716
Q8CG03	cGMP-specific 3',5'-cyclic phosphodiesterase OS=Mus musculus OX=10090 GN=Pde5a PE=1 SV=2	Pde5a	98.406	3.1	2	2	2	2	1.193	1.26	1.13	0.87	0.802	0.858	0.706	0.000988282
Q9CY58	Plasminogen activator inhibitor 1 RNA-binding protein OS=Mus musculus OX=10090 GN=Serbp1 PE=1 SV=2	Serbp1	44.714	37.3	13	13	13	21	0.495	0.492	0.502	1.397	1.422	1.388	2.825	3.97582e-08
Q922E4	Ethanolamine-phosphate cytidylyltransferase OS=Mus musculus OX=10090 GN=Pcyt2 PE=1 SV=1	Pcyt2	45.234	15.3	6	6	6	7	1.102	1.091	1.059	0.893	1.004	0.906	0.862	0.0180827
Q9ET54	Palladin OS=Mus musculus OX=10090 GN=Palld PE=1 SV=2	Palld	152.13	3.6	4	4	4	5	1.142	1.083	1.222	0.835	0.943	0.913	0.781	0.00798424
Q9JHU2	Palmdelphin OS=Mus musculus OX=10090 GN=Palmd PE=1 SV=1	Palmd	62.699	11.6	5	5	5	6	1.367	1.458	1.476	0.548	0.572	0.708	0.425	0.000480021
P49586	Choline-phosphate cytidylyltransferase A OS=Mus musculus OX=10090 GN=Pcyt1a PE=1 SV=1	Pcyt1a	41.666	2.7	1	1	1	1	1.141	1.013	0.997	1.025	0.905	0.96	0.917	0.197939
Q6A026	Sister chromatid cohesion protein PDS5 homolog A OS=Mus musculus OX=10090 GN=Pds5a PE=1 SV=3	Pds5a	150.33	4.1	7	5	7	9	0.954	0.838	0.882	1.084	1.204	1.038	1.244	0.0198684
Q8R3U1	Phospholipase A and acyltransferase 3 OS=Mus musculus OX=10090 GN=Plaat3 PE=1 SV=2	Plaat3	17.872	18.5	3	3	3	4	1.284	1.269	1.439	0.77	0.736	0.674	0.546	0.000416737
Q9DD03	Ras-related protein Rab-13 OS=Mus musculus OX=10090 GN=Rab13 PE=1 SV=1	Rab13	22.77	30.2	6	4	4	10	1.227	1.137	1.152	0.808	0.869	0.789	0.701	0.000685527
O35083	1-acyl-sn-glycerol-3-phosphate acyltransferase alpha OS=Mus musculus OX=10090 GN=Agpat1 PE=1 SV=1	Agpat1	31.709	13	2	2	2	4	1.078	1.212	1.008	1.02	0.82	0.927	0.839	0.100486
Q9R0E1	Multifunctional procollagen lysine hydroxylase and glycosyltransferase LH3 OS=Mus musculus OX=10090 GN=Plod3 PE=1 SV=1	Plod3	84.921	4.6	3	3	3	4	1.374	1.269	1.372	0.73	0.724	0.725	0.543	2.06707e-05
P63321	Ras-related protein Ral-A OS=Mus musculus OX=10090 GN=Rala PE=1 SV=1	Rala	23.553	19.4	4	2	4	7	1.111	1.126	1.12	0.9	0.922	0.89	0.808	4.3542e-05
Q61411	GTPase HRas OS=Mus musculus OX=10090 GN=Hras PE=1 SV=2	Hras	21.298	10.6	2	1	1	3	1.048	0.897	1.128	0.984	1.182	0.806	0.967	0.767081
P35279	Ras-related protein Rab-6A OS=Mus musculus OX=10090 GN=Rab6a PE=1 SV=4	Rab6a	23.59	31.7	6	6	6	12	0.988	1.015	1.022	1.006	0.994	0.988	0.988	0.351562
Q8BK67	Protein RCC2 OS=Mus musculus OX=10090 GN=Rcc2 PE=1 SV=1	Rcc2	55.983	13.7	6	6	6	8	0.728	0.763	0.694	1.178	1.278	1.218	1.681	0.00013612
P62965	Cellular retinoic acid-binding protein 1 OS=Mus musculus OX=10090 GN=Crabp1 PE=1 SV=2	Crabp1	15.591	7.3	1	1	1	1
Q9QZR0	E3 ubiquitin-protein ligase RNF25 OS=Mus musculus OX=10090 GN=Rnf25 PE=1 SV=2	Rnf25	51.226	7.9	3	3	3	3	0.728	0.729	0.698	1.213	1.234	1.268	1.724	9.2614e-06
Q5FWK3	Rho GTPase-activating protein 1 OS=Mus musculus OX=10090 GN=Arhgap1 PE=1 SV=1	Arhgap1	50.41	24.6	9	9	9	14	0.904	0.937	0.932	1.058	1.04	1.098	1.153	0.00190681
Q9CQE5	Regulator of G-protein signaling 10 OS=Mus musculus OX=10090 GN=Rgs10 PE=1 SV=1	Rgs10	21.151	6.6	1	1	1	2	0.962	0.91	0.971	1.096	1.118	0.943	1.11	0.149349
Q6DFV3	Rho GTPase-activating protein 21 OS=Mus musculus OX=10090 GN=Arhgap21 PE=1 SV=1	Arhgap21	215.74	0.5	1	1	1	1	0.91	1.032	0.981	0.985	1.013	1.081	1.053	0.314753
Q9D394	Protein RUFY3 OS=Mus musculus OX=10090 GN=Rufy3 PE=1 SV=1	Rufy3	53.006	7.2	3	3	3	3	0.909	0.837	0.926	1.073	1.031	1.048	1.18	0.00744642
Q9EQN9	Thiamine transporter 1 OS=Mus musculus OX=10090 GN=Slc19a2 PE=1 SV=1	Slc19a2	55.676	2.8	1	1	1	1	0.618	0.564	0.622	1.394	1.33	1.289	2.225	3.31822e-05
Q9DC71	28S ribosomal protein S15, mitochondrial OS=Mus musculus OX=10090 GN=Mrps15 PE=1 SV=2	Mrps15	29.463	3.5	1	1	1	1	1.013	0.887	0.941	0.974	1.076	1.095	1.107	0.126951
P58059	28S ribosomal protein S21, mitochondrial OS=Mus musculus OX=10090 GN=Mrps21 PE=1 SV=1	Mrps21	10.561	14.9	1	1	1	1	0.7	0.801	0.689	1.263	1.106	1.314	1.682	0.00182771
Q9CXW2	28S ribosomal protein S22, mitochondrial OS=Mus musculus OX=10090 GN=Mrps22 PE=1 SV=1	Mrps22	41.192	12	4	4	4	4	1.13	0.994	1.164	0.89	0.866	1.025	0.846	0.0779063
Q9WTW5	Solute carrier family 22 member 3 OS=Mus musculus OX=10090 GN=Slc22a3 PE=2 SV=1	Slc22a3	61.052	3.6	2	2	2	4	1.499	1.536	1.456	0.628	0.564	0.595	0.398	1.18667e-05
P08775	DNA-directed RNA polymerase II subunit RPB1 OS=Mus musculus OX=10090 GN=Polr2a PE=1 SV=3	Polr2a	217.17	2.2	4	4	4	4	0.869	0.89	0.789	1.317	1.043	1.128	1.369	0.0162314
Q9Z2Q5	39S ribosomal protein L40, mitochondrial OS=Mus musculus OX=10090 GN=Mrpl40 PE=1 SV=2	Mrpl40	24.301	6.8	1	1	1	1	0.854	0.907	0.712	1.236	0.99	1.221	1.394	0.0315314
Q9ET26	E3 ubiquitin-protein ligase RNF114 OS=Mus musculus OX=10090 GN=Rnf114 PE=1 SV=2	Rnf114	25.745	12.2	3	3	3	4	1.096	0.992	1.032	0.909	1.064	0.943	0.935	0.282723
Q9R0M8	UDP-galactose translocator OS=Mus musculus OX=10090 GN=Slc35a2 PE=1 SV=1	Slc35a2	40.765	2.8	1	1	1	2	0.69	0.678	0.688	1.198	1.34	1.262	1.848	4.82789e-05
Q8CHH9	Septin-8 OS=Mus musculus OX=10090 GN=Septin8 PE=1 SV=4	Septin8	49.812	5.8	3	2	2	3	1.306	1.111	1.228	0.714	0.822	0.938	0.679	0.0130046
Q3V050	Multidrug and toxin extrusion protein 2 OS=Mus musculus OX=10090 GN=Slc47a2 PE=1 SV=1	Slc47a2	61.788	1.9	1	1	1	1	0.552	0.626	0.617	1.359	1.408	1.256	2.241	0.000101529
Q9CQA3	Succinate dehydrogenase [ubiquinone] iron-sulfur subunit, mitochondrial OS=Mus musculus OX=10090 GN=Sdhb PE=1 SV=1	Sdhb	31.814	24.1	9	9	9	21	0.948	0.939	0.969	1.007	1.086	1.064	1.105	0.0149783
Q8BR65	Sin3 histone deacetylase corepressor complex component SDS3 OS=Mus musculus OX=10090 GN=Suds3 PE=1 SV=1	Suds3	38.107	5.8	2	2	2	3	0.952	1.045	0.94	0.995	1.082	0.989	1.044	0.383328
Q9CSH3	Exosome complex exonuclease RRP44 OS=Mus musculus OX=10090 GN=Dis3 PE=1 SV=4	Dis3	108.84	2.7	2	2	2	2	0.895	0.81	0.858	1.138	1.126	1.116	1.319	0.000708587
O55242	Sigma non-opioid intracellular receptor 1 OS=Mus musculus OX=10090 GN=Sigmar1 PE=1 SV=1	Sigmar1	25.25	5.8	1	1	1	2	0.907	0.954	0.906	1.1	1.04	1.07	1.16	0.00320393
Q9JI99	Sphingosine-1-phosphate phosphatase 1 OS=Mus musculus OX=10090 GN=Sgpp1 PE=1 SV=1	Sgpp1	47.744	4	2	2	2	2	0.782	0.524	0.449	1.189	1.611	1.24	2.302	0.0110623
Q6PHU5	Sortilin OS=Mus musculus OX=10090 GN=Sort1 PE=1 SV=1	Sort1	91.199	2.9	2	2	2	3	1.287	1.367	1.419	0.693	0.597	0.799	0.513	0.00161797
P97454	Mothers against decapentaplegic homolog 5 OS=Mus musculus OX=10090 GN=Smad5 PE=1 SV=2	Smad5	52.172	3.9	2	2	2	2	1.078	0.889	0.927	1.021	0.926	1.15	1.07	0.476122
Q62245	Son of sevenless homolog 1 OS=Mus musculus OX=10090 GN=Sos1 PE=1 SV=2	Sos1	150.88	1.5	2	2	2	2	1.064	1.02	1.073	1.03	0.921	0.942	0.916	0.0786168
Q8K2Q9	Shootin-1 OS=Mus musculus OX=10090 GN=Shtn1 PE=1 SV=1	Shtn1	71.342	19.7	12	12	12	12	0.704	0.651	0.692	1.227	1.256	1.25	1.824	1.71449e-05
Q99J77	Sialic acid synthase OS=Mus musculus OX=10090 GN=Nans PE=1 SV=1	Nans	40.024	28.4	8	8	8	16	0.553	0.58	0.556	1.36	1.391	1.272	2.382	9.45097e-06
Q9D5J6	Sedoheptulokinase OS=Mus musculus OX=10090 GN=Shpk PE=1 SV=1	Shpk	51.302	6.7	3	3	3	4	0.988	1.104	1.036	0.902	0.977	0.93	0.898	0.0542377
Q8CFH6	Serine/threonine-protein kinase SIK2 OS=Mus musculus OX=10090 GN=Sik2 PE=1 SV=1	Sik2	104.2	3.5	3	3	3	4	1.226	1.262	1.215	0.864	0.774	0.811	0.661	0.000256312
Q6P4S6	Serine/threonine-protein kinase SIK3 OS=Mus musculus OX=10090 GN=Sik3 PE=1 SV=3	Sik3	145.78	2.1	3	3	3	3	0.983	0.943	0.969	0.994	1.017	1.065	1.063	0.063216
P47962	60S ribosomal protein L5 OS=Mus musculus OX=10090 GN=Rpl5 PE=1 SV=3	Rpl5	34.4	25.6	8	8	8	25	0.541	0.571	0.581	1.332	1.38	1.372	2.412	3.35102e-06
P12970	60S ribosomal protein L7a OS=Mus musculus OX=10090 GN=Rpl7a PE=1 SV=2	Rpl7a	29.976	19.9	4	4	4	9	0.784	0.778	0.796	1.204	1.2	1.234	1.543	2.54874e-06
Q8CI78	Required for meiotic nuclear division protein 1 homolog OS=Mus musculus OX=10090 GN=Rmnd1 PE=1 SV=1	Rmnd1	51.842	3.1	1	1	1	1	0.972	0.943	0.993	1.301	0.856	0.951	1.069	0.710345
Q3TLD5	Unconventional prefoldin RPB5 interactor OS=Mus musculus OX=10090 GN=Uri1 PE=1 SV=2	Uri1	59.083	4.1	2	2	2	2	0.962	0.984	1	1.143	0.984	0.943	1.042	0.55813
Q99K70	Ras-related GTP-binding protein C OS=Mus musculus OX=10090 GN=Rragc PE=1 SV=1	Rragc	44.12	6.5	2	2	2	5	1.234	1.262	1.134	0.81	0.781	0.861	0.675	0.000819656
Q3UFY0	Ribosomal RNA processing protein 36 homolog OS=Mus musculus OX=10090 GN=Rrp36 PE=1 SV=1	Rrp36	28.588	4.9	1	1	1	1	0.968	1.004	0.957	0.977	1.067	1.03	1.05	0.178833
Q8BGQ1	Spermatogenesis-defective protein 39 homolog OS=Mus musculus OX=10090 GN=Vipas39 PE=1 SV=1	Vipas39	56.624	5.1	2	2	2	2	0.775	0.84	0.859	1.106	1.242	1.108	1.397	0.00251747
Q6P069	Sorcin OS=Mus musculus OX=10090 GN=Sri PE=1 SV=1	Sri	21.627	27.3	5	5	5	11	1.004	1.061	0.972	0.994	1.009	0.927	0.965	0.381804
Q62432	Mothers against decapentaplegic homolog 2 OS=Mus musculus OX=10090 GN=Smad2 PE=1 SV=2	Smad2	52.265	2.6	1	1	1	1	0.891	0.913	0.91	1.121	1.047	1.088	1.2	0.0010152
Q8BP27	Swi5-dependent recombination DNA repair protein 1 homolog OS=Mus musculus OX=10090 GN=Sfr1 PE=1 SV=2	Sfr1	35.182	3.4	1	1	1	1	0.886	0.847	0.937	1.145	0.946	1.201	1.233	0.059366
Q3UH06	Ras-responsive element-binding protein 1 OS=Mus musculus OX=10090 GN=Rreb1 PE=1 SV=2	Rreb1	184.15	0.5	1	1	1	1	1.028	1.134	0.926	0.967	1.029	0.943	0.952	0.50587
Q99NB9	Splicing factor 3B subunit 1 OS=Mus musculus OX=10090 GN=Sf3b1 PE=1 SV=1	Sf3b1	145.81	13.3	13	13	13	14	0.806	0.782	0.862	1.15	1.154	1.18	1.422	0.000294781
Q9CSU0	Regulation of nuclear pre-mRNA domain-containing protein 1B OS=Mus musculus OX=10090 GN=Rprd1b PE=1 SV=2	Rprd1b	36.883	15.3	4	4	4	5	0.888	0.83	0.918	1.122	1.144	1.022	1.247	0.00848114
P63323	40S ribosomal protein S12 OS=Mus musculus OX=10090 GN=Rps12 PE=1 SV=2	Rps12	14.525	30.3	3	3	3	17	0.39	0.366	0.422	1.414	1.538	1.485	3.767	1.00509e-05
A2AQ25	Sickle tail protein OS=Mus musculus OX=10090 GN=Skt PE=1 SV=1	Skt	213.03	3	6	6	6	7	1.049	1.029	1.015	0.917	0.992	0.98	0.934	0.0587974
Q6P549	Phosphatidylinositol 3,4,5-trisphosphate 5-phosphatase 2 OS=Mus musculus OX=10090 GN=Inppl1 PE=1 SV=1	Inppl1	138.97	3.3	4	4	4	4	0.944	0.942	0.921	1.051	1.009	1.03	1.101	0.0024817
Q6P7W2	SH3KBP1-binding protein 1 OS=Mus musculus OX=10090 GN=Shkbp1 PE=1 SV=1	Shkbp1	76.102	1.3	1	1	1	1	1.149	1.201	1.019	0.931	0.878	0.897	0.803	0.0139776
Q09143	High affinity cationic amino acid transporter 1 OS=Mus musculus OX=10090 GN=Slc7a1 PE=1 SV=1	Slc7a1	67.091	4.8	2	2	2	3	0.427	0.358	0.476	1.534	1.342	1.585	3.538	0.000200885
Q9EPB5	Serine hydrolase-like protein OS=Mus musculus OX=10090 GN=Serhl PE=1 SV=1	Serhl	35.31	12.5	4	4	4	4	1.036	0.95	1.04	0.954	0.975	1.065	0.989	0.819521
Q9JK48	Endophilin-B1 OS=Mus musculus OX=10090 GN=Sh3glb1 PE=1 SV=1	Sh3glb1	40.855	13.4	5	4	4	9	1.187	1.237	1.13	0.857	0.836	0.868	0.721	0.000323564
P62305	Small nuclear ribonucleoprotein E OS=Mus musculus OX=10090 GN=Snrpe PE=1 SV=1	Snrpe	10.803	25	2	2	2	5	0.885	0.85	0.823	1.161	1.086	1.107	1.311	0.000721384
P62309	Small nuclear ribonucleoprotein G OS=Mus musculus OX=10090 GN=Snrpg PE=1 SV=1	Snrpg	8.496	34.2	3	3	3	4	0.898	0.906	0.909	1.06	1.128	1.068	1.2	0.000796318
P27048	Small nuclear ribonucleoprotein-associated protein B OS=Mus musculus OX=10090 GN=Snrpb PE=1 SV=1	Snrpb	23.656	6.9	2	2	2	3	0.468	0.37	0.488	1.516	1.342	1.548	3.323	0.000240346
Q924D0	Reticulon-4-interacting protein 1, mitochondrial OS=Mus musculus OX=10090 GN=Rtn4ip1 PE=1 SV=2	Rtn4ip1	43.371	1.8	1	1	1	1	0.966	0.96	0.828	1.121	1.05	1.047	1.168	0.0458187
Q8K0T0	Reticulon-1 OS=Mus musculus OX=10090 GN=Rtn1 PE=1 SV=1	Rtn1	83.571	1	1	1	1	5	1.067	1.098	1.062	0.863	1.03	0.874	0.857	0.0535113
Q5SWT3	Solute carrier family 25 member 35 OS=Mus musculus OX=10090 GN=Slc25a35 PE=1 SV=2	Slc25a35	32.63	25.3	7	7	7	10	0.692	0.641	0.592	1.208	1.354	1.331	2.022	0.000251966
Q9D1J3	SAP domain-containing ribonucleoprotein OS=Mus musculus OX=10090 GN=Sarnp PE=1 SV=3	Sarnp	23.532	3.8	1	1	1	1	0.719	0.755	0.79	1.219	1.31	1.105	1.605	0.00111322
P17563	Methanethiol oxidase OS=Mus musculus OX=10090 GN=Selenbp1 PE=1 SV=2	Selenbp1	52.513	50	19	19	19	52	1.086	1.06	1.039	0.949	0.958	0.935	0.892	0.00146621
Q8CAY6	Acetyl-CoA acetyltransferase, cytosolic OS=Mus musculus OX=10090 GN=Acat2 PE=1 SV=2	Acat2	41.297	21.7	7	7	7	14	1.2	1.118	1.253	0.814	0.916	0.817	0.713	0.00268789
Q7TMY4	THO complex subunit 7 homolog OS=Mus musculus OX=10090 GN=Thoc7 PE=1 SV=2	Thoc7	23.715	13.2	3	3	3	4	1.053	1.001	0.952	0.92	1.018	1.02	0.984	0.732968
P11031	Activated RNA polymerase II transcriptional coactivator p15 OS=Mus musculus OX=10090 GN=Sub1 PE=1 SV=3	Sub1	14.427	33.9	4	4	4	8	0.762	0.72	0.808	1.129	1.279	1.201	1.576	0.000752596
Q8C1A5	Thimet oligopeptidase OS=Mus musculus OX=10090 GN=Thop1 PE=1 SV=1	Thop1	78.025	27.2	17	17	17	23	0.766	0.692	0.744	1.215	1.208	1.22	1.654	7.6716e-05
Q8BI84	Transport and Golgi organization protein 1 homolog OS=Mus musculus OX=10090 GN=Mia3 PE=1 SV=2	Mia3	213.67	9.2	17	17	17	22	0.686	0.657	0.68	1.301	1.292	1.277	1.913	1.39389e-06
Q62313	Trans-Golgi network integral membrane protein 1 OS=Mus musculus OX=10090 GN=Tgoln1 PE=1 SV=1	Tgoln1	37.848	2.5	1	1	1	1	0.653	0.813	0.668	1.591	1.013	1.145	1.757	0.0222683
P11983	T-complex protein 1 subunit alpha OS=Mus musculus OX=10090 GN=Tcp1 PE=1 SV=3	Tcp1	60.448	40.5	18	18	18	33	1.012	0.967	1.008	1.017	1.02	0.978	1.009	0.662375
Q6P8J2	Thialysine N-epsilon-acetyltransferase OS=Mus musculus OX=10090 GN=Sat2 PE=1 SV=1	Sat2	19.305	10	2	2	2	2	1.026	1.012	1.012	0.981	1.008	0.986	0.975	0.058585
Q3UPL0	Protein transport protein Sec31A OS=Mus musculus OX=10090 GN=Sec31a PE=1 SV=2	Sec31a	133.57	24.2	28	28	28	46	0.668	0.646	0.627	1.262	1.292	1.266	1.968	4.28714e-06
P50247	Adenosylhomocysteinase OS=Mus musculus OX=10090 GN=Ahcy PE=1 SV=3	Ahcy	47.688	42.8	17	17	17	77	0.548	0.507	0.538	1.377	1.435	1.327	2.598	8.06442e-06
Q9WV80	Sorting nexin-1 OS=Mus musculus OX=10090 GN=Snx1 PE=1 SV=1	Snx1	58.951	11.7	5	4	4	7	1.166	1.114	1.215	0.832	0.927	0.906	0.763	0.00278205
P40694	DNA-binding protein SMUBP-2 OS=Mus musculus OX=10090 GN=Ighmbp2 PE=1 SV=1	Ighmbp2	109.46	1.3	1	1	1	1	0.568	0.553	0.482	1.346	1.577	1.252	2.604	0.00035782
P07759	Serine protease inhibitor A3K OS=Mus musculus OX=10090 GN=Serpina3k PE=1 SV=2	Serpina3k	46.879	31.1	10	5	10	100	1.372	1.4	1.433	0.7	0.679	0.678	0.489	1.6223e-06
Q3UMB5	Guanine nucleotide exchange protein SMCR8 OS=Mus musculus OX=10090 GN=Smcr8 PE=1 SV=2	Smcr8	104.96	3	3	3	3	3	1.105	1.157	1.082	0.91	0.94	0.882	0.817	0.00170706
Q9JMD3	START domain-containing protein 10 OS=Mus musculus OX=10090 GN=Stard10 PE=1 SV=1	Stard10	32.951	13.4	4	4	4	5	0.361	0.344	0.419	1.466	1.415	1.519	3.915	2.62729e-05
Q99KH8	Serine/threonine-protein kinase 24 OS=Mus musculus OX=10090 GN=Stk24 PE=1 SV=1	Stk24	47.953	10.4	4	3	4	7	0.943	0.899	0.942	1.109	1.067	1.066	1.165	0.00173084
Q8BJS4	SUN domain-containing protein 2 OS=Mus musculus OX=10090 GN=Sun2 PE=1 SV=3	Sun2	81.604	9.3	6	6	6	6	1.109	1.133	1.215	0.895	0.86	0.898	0.767	0.00102348
Q8R086	Sulfite oxidase, mitochondrial OS=Mus musculus OX=10090 GN=Suox PE=1 SV=2	Suox	60.755	9.3	5	5	5	6	1.142	1.126	1.189	0.855	0.916	0.846	0.757	0.000726342
P08032	Spectrin alpha chain, erythrocytic 1 OS=Mus musculus OX=10090 GN=Spta1 PE=1 SV=3	Spta1	279.86	26.3	54	53	53	79	1.302	1.271	1.294	0.77	0.774	0.772	0.599	2.57575e-07
Q9CQM5	Thioredoxin domain-containing protein 17 OS=Mus musculus OX=10090 GN=Txndc17 PE=1 SV=1	Txndc17	14.015	37.4	4	4	4	5	1.056	0.916	0.969	1.045	1.079	1.015	1.067	0.212926
Q99KK9	Histidine--tRNA ligase, mitochondrial OS=Mus musculus OX=10090 GN=Hars2 PE=1 SV=1	Hars2	56.985	16.4	8	5	5	9	0.951	0.916	0.948	0.992	1.091	1.081	1.124	0.0235146
Q9Z1Q9	Valine--tRNA ligase OS=Mus musculus OX=10090 GN=Vars1 PE=1 SV=1	Vars1	140.21	24.1	26	26	26	48	0.609	0.596	0.638	1.351	1.313	1.33	2.167	3.70652e-06
Q921H8	3-ketoacyl-CoA thiolase A, peroxisomal OS=Mus musculus OX=10090 GN=Acaa1a PE=1 SV=1	Acaa1a	43.953	44.3	12	6	12	15	1.073	1.199	1.142	0.93	0.868	0.837	0.772	0.00437082
P80318	T-complex protein 1 subunit gamma OS=Mus musculus OX=10090 GN=Cct3 PE=1 SV=1	Cct3	60.629	46.2	23	23	23	36	0.965	0.979	0.972	1.015	0.999	1.04	1.047	0.0205559
Q91X97	Neurocalcin-delta OS=Mus musculus OX=10090 GN=Ncald PE=1 SV=4	Ncald	22.245	16.1	4	1	1	6
Q3UHK1	Proton myo-inositol cotransporter OS=Mus musculus OX=10090 GN=Slc2a13 PE=1 SV=2	Slc2a13	69.062	3.9	2	2	2	2	0.901	0.971	0.883	1	1.055	1.156	1.166	0.0411409
P97346	Nucleoredoxin OS=Mus musculus OX=10090 GN=Nxn PE=1 SV=1	Nxn	48.343	6.4	2	2	2	2	1.033	0.996	1.013	1.112	0.884	0.991	0.982	0.753947
P50136	2-oxoisovalerate dehydrogenase subunit alpha, mitochondrial OS=Mus musculus OX=10090 GN=Bckdha PE=1 SV=1	Bckdha	50.37	31	11	11	11	25	0.821	0.845	0.787	1.18	1.11	1.162	1.407	0.000245823
Q3TFD2	Lysophosphatidylcholine acyltransferase 1 OS=Mus musculus OX=10090 GN=Lpcat1 PE=1 SV=1	Lpcat1	59.743	2.4	1	1	1	2	1.14	1.074	1.206	0.921	0.933	0.824	0.783	0.00905854
P29341	Polyadenylate-binding protein 1 OS=Mus musculus OX=10090 GN=Pabpc1 PE=1 SV=2	Pabpc1	70.67	19.5	12	12	12	25	0.671	0.709	0.714	1.249	1.228	1.262	1.786	1.05916e-05
Q923D3	Prostate androgen-regulated mucin-like protein 1 homolog OS=Mus musculus OX=10090 GN=Parm1 PE=1 SV=1	Parm1	30.667	3	1	1	1	1
Q61206	Platelet-activating factor acetylhydrolase IB subunit alpha2 OS=Mus musculus OX=10090 GN=Pafah1b2 PE=1 SV=2	Pafah1b2	25.581	3.5	1	1	1	1	1.124	1.246	1.131	0.831	0.902	0.867	0.743	0.00191174
Q9Z0P4	Paralemmin-1 OS=Mus musculus OX=10090 GN=Palm PE=1 SV=1	Palm	41.614	33.9	9	9	9	13	1.352	1.314	1.407	0.682	0.723	0.72	0.522	1.8469e-05
Q11136	Xaa-Pro dipeptidase OS=Mus musculus OX=10090 GN=Pepd PE=1 SV=3	Pepd	55.028	20.3	8	8	8	11	0.985	0.984	0.976	1.034	0.966	0.986	1.014	0.545564
Q9QXG2	Rab proteins geranylgeranyltransferase component A 1 OS=Mus musculus OX=10090 GN=Chm PE=1 SV=1	Chm	73.976	3.3	2	2	2	2	0.983	1.074	0.949	0.958	0.954	1.092	0.999	0.983148
Q8BWM0	Prostaglandin E synthase 2 OS=Mus musculus OX=10090 GN=Ptges2 PE=1 SV=3	Ptges2	43.323	8.1	3	3	3	5	1.184	1.172	1.156	0.866	0.865	0.847	0.734	6.52946e-06
P47857	ATP-dependent 6-phosphofructokinase, muscle type OS=Mus musculus OX=10090 GN=Pfkm PE=1 SV=3	Pfkm	85.268	7.2	6	4	4	9	1.103	1.063	0.974	0.974	0.996	0.89	0.911	0.13821
Q8BP56	Protein-glucosylgalactosylhydroxylysine glucosidase OS=Mus musculus OX=10090 GN=Pgghg PE=1 SV=1	Pgghg	76.487	8.3	5	5	5	7	1.079	1.12	1.075	0.924	0.916	0.894	0.835	0.000390253
P46061	Ran GTPase-activating protein 1 OS=Mus musculus OX=10090 GN=Rangap1 PE=1 SV=2	Rangap1	63.53	14.3	5	5	5	6	0.944	0.903	0.924	1.06	1.002	1.106	1.143	0.0131456
P54726	UV excision repair protein RAD23 homolog A OS=Mus musculus OX=10090 GN=Rad23a PE=1 SV=2	Rad23a	39.706	20.7	8	5	6	13	0.822	0.922	0.862	1.074	1.106	1.145	1.276	0.00303348
P46638	Ras-related protein Rab-11B OS=Mus musculus OX=10090 GN=Rab11b PE=1 SV=3	Rab11b	24.489	51.4	11	11	11	20	1.114	1.088	1.011	0.952	0.936	0.951	0.884	0.0144175
P54728	UV excision repair protein RAD23 homolog B OS=Mus musculus OX=10090 GN=Rad23b PE=1 SV=2	Rad23b	43.512	19	8	6	8	11	0.653	0.688	0.657	1.243	1.214	1.332	1.896	3.86239e-05
P35285	Ras-related protein Rab-22A OS=Mus musculus OX=10090 GN=Rab22a PE=1 SV=2	Rab22a	21.802	6.7	1	1	1	1	1.03	1.018	1.198	0.942	0.939	0.941	0.869	0.0590314
Q9ERI2	Ras-related protein Rab-27A OS=Mus musculus OX=10090 GN=Rab27a PE=1 SV=1	Rab27a	25.017	9	2	1	2	2	0.672	0.579	0.696	1.337	1.273	1.285	2.001	0.000283201
Q99P58	Ras-related protein Rab-27B OS=Mus musculus OX=10090 GN=Rab27b PE=1 SV=3	Rab27b	24.56	11	2	2	2	2	0.596	0.602	0.516	1.3	1.454	1.324	2.379	0.000138755
O35963	Ras-related protein Rab-33B OS=Mus musculus OX=10090 GN=Rab33b PE=1 SV=1	Rab33b	25.766	9.6	2	2	2	3	1.067	0.913	1.007	1.046	1.044	0.944	1.016	0.785197
Q91WG2	Rab GTPase-binding effector protein 2 OS=Mus musculus OX=10090 GN=Rabep2 PE=1 SV=3	Rabep2	62.132	12.8	7	7	7	7	0.962	0.966	1.055	0.949	1.061	1.032	1.02	0.689195
P51432	1-phosphatidylinositol 4,5-bisphosphate phosphodiesterase beta-3 OS=Mus musculus OX=10090 GN=Plcb3 PE=1 SV=2	Plcb3	139.49	1.7	2	2	2	2	0.839	0.881	0.87	1.122	1.09	1.146	1.297	0.000228921
Q6P3Y9	Podocan-like protein 1 OS=Mus musculus OX=10090 GN=Podnl1 PE=1 SV=3	Podnl1	62.518	1.4	1	1	1	1	0.919	0.897	0.999	0.979	1.194	1.002	1.128	0.171848
Q9Z2Y8	Pyridoxal phosphate homeostasis protein OS=Mus musculus OX=10090 GN=Plpbp PE=1 SV=1	Plpbp	30.048	21.5	5	5	5	7	0.98	0.97	0.944	0.966	1.032	1.087	1.066	0.155022
B2RXS4	Plexin-B2 OS=Mus musculus OX=10090 GN=Plxnb2 PE=1 SV=1	Plxnb2	206.23	2.7	5	5	5	5	1.106	1.064	1.099	0.896	0.956	0.93	0.851	0.00192185
Q8BJ56	Patatin-like phospholipase domain-containing protein 2 OS=Mus musculus OX=10090 GN=Pnpla2 PE=1 SV=1	Pnpla2	53.656	31.9	12	12	12	22	1.317	1.224	1.3	0.805	0.786	0.797	0.622	3.60132e-05
Q8K1N1	Calcium-independent phospholipase A2-gamma OS=Mus musculus OX=10090 GN=Pnpla8 PE=1 SV=1	Pnpla8	87.38	1.3	1	1	1	1	1.042	1.079	1.139	0.943	0.926	0.937	0.861	0.00483878
Q8K0Q5	Rho GTPase-activating protein 18 OS=Mus musculus OX=10090 GN=Arhgap18 PE=1 SV=1	Arhgap18	74.929	12.8	8	8	8	8	1.13	1.084	1.088	0.947	0.885	0.908	0.83	0.00142163
Q61878	Bone marrow proteoglycan OS=Mus musculus OX=10090 GN=Prg2 PE=1 SV=1	Prg2	24.255	8.5	2	2	2	5	1.351	1.492	1.467	0.633	0.722	0.64	0.463	0.000121427
O88685	26S proteasome regulatory subunit 6A OS=Mus musculus OX=10090 GN=Psmc3 PE=1 SV=2	Psmc3	49.548	36.7	13	13	13	28	0.963	1.028	1.012	0.983	1.019	1.02	1.006	0.791287
O55234	Proteasome subunit beta type-5 OS=Mus musculus OX=10090 GN=Psmb5 PE=1 SV=3	Psmb5	28.532	27.7	8	8	8	13	0.919	0.918	0.963	1.051	1.052	1.01	1.112	0.0068895
Q9QZH3	Peptidyl-prolyl cis-trans isomerase E OS=Mus musculus OX=10090 GN=Ppie PE=1 SV=2	Ppie	33.448	9.3	3	2	3	4	0.972	1.039	1.011	0.925	1.036	1.034	0.991	0.824395
Q8VDM4	26S proteasome non-ATPase regulatory subunit 2 OS=Mus musculus OX=10090 GN=Psmd2 PE=1 SV=1	Psmd2	100.2	26.5	21	21	21	32	0.981	0.986	0.996	0.985	1.032	1.018	1.024	0.176353
Q60790	Ras GTPase-activating protein 3 OS=Mus musculus OX=10090 GN=Rasa3 PE=1 SV=2	Rasa3	95.986	7.4	6	5	6	6	1.352	1.353	1.382	0.758	0.747	0.698	0.539	1.96785e-05
Q99KL7	Ras-related protein Rab-28 OS=Mus musculus OX=10090 GN=Rab28 PE=1 SV=1	Rab28	24.728	3.2	1	1	1	1	1.253	1.316	1.233	0.826	0.818	0.712	0.62	0.000752327
Q68FE6	Rho family-interacting cell polarization regulator 1 OS=Mus musculus OX=10090 GN=Ripor1 PE=1 SV=2	Ripor1	132.35	1.2	1	1	1	1	1.001	1.069	1.049	1.036	1.043	0.848	0.938	0.392498
Q91VI7	Ribonuclease inhibitor OS=Mus musculus OX=10090 GN=Rnh1 PE=1 SV=1	Rnh1	49.816	51.8	18	18	18	51	0.679	0.659	0.641	1.27	1.313	1.25	1.937	7.37712e-06
P62918	60S ribosomal protein L8 OS=Mus musculus OX=10090 GN=Rpl8 PE=1 SV=2	Rpl8	28.024	19.1	5	5	5	11	0.586	0.468	0.554	1.409	1.412	1.332	2.583	0.000170584
Q9D706	RNA polymerase II-associated protein 3 OS=Mus musculus OX=10090 GN=Rpap3 PE=1 SV=1	Rpap3	74.095	1.8	1	1	1	1	1.034	1.034	1.08	0.982	0.969	0.948	0.921	0.00981215
Q9DBG6	Dolichyl-diphosphooligosaccharide--protein glycosyltransferase subunit 2 OS=Mus musculus OX=10090 GN=Rpn2 PE=1 SV=1	Rpn2	69.062	40.3	18	18	18	45	0.573	0.588	0.598	1.375	1.291	1.377	2.298	4.57497e-06
Q9CQN7	39S ribosomal protein L41, mitochondrial OS=Mus musculus OX=10090 GN=Mrpl41 PE=1 SV=1	Mrpl41	15.261	9.6	1	1	1	1	0.514	0.571	0.531	1.369	1.403	1.391	2.576	7.66578e-06
Q99N94	39S ribosomal protein L9, mitochondrial OS=Mus musculus OX=10090 GN=Mrpl9 PE=1 SV=2	Mrpl9	30.244	3.8	1	1	1	1	0.983	1.068	1.034	1.016	0.896	1.035	0.955	0.409782
Q99MB7	RING finger protein 141 OS=Mus musculus OX=10090 GN=Rnf141 PE=1 SV=2	Rnf141	25.529	5.2	1	1	1	1	0.922	1.079	0.988	0.93	1.077	1.018	1.012	0.85421
E9Q555	E3 ubiquitin-protein ligase RNF213 OS=Mus musculus OX=10090 GN=Rnf213 PE=1 SV=3	Rnf213	584.25	0.6	4	4	4	4	1.171	1.169	1.184	0.935	0.823	0.879	0.748	0.00141491
O88569	Heterogeneous nuclear ribonucleoproteins A2/B1 OS=Mus musculus OX=10090 GN=Hnrnpa2b1 PE=1 SV=2	Hnrnpa2b1	37.402	51.3	16	15	16	65	0.948	0.916	0.932	1.054	1.069	1.049	1.134	0.000380883
Q8CBG9	E3 ubiquitin-protein ligase RNF170 OS=Mus musculus OX=10090 GN=Rnf170 PE=1 SV=1	Rnf170	33.413	4.9	1	1	1	1	0.889	0.884	0.944	1.017	1.121	1.113	1.197	0.00901991
Q9CY62	E3 ubiquitin-protein ligase RNF181 OS=Mus musculus OX=10090 GN=Rnf181 PE=1 SV=1	Rnf181	19.1	4.8	1	1	1	1
Q99PL5	Ribosome-binding protein 1 OS=Mus musculus OX=10090 GN=Rrbp1 PE=1 SV=2	Rrbp1	172.88	42.7	50	50	50	107	0.483	0.494	0.495	1.363	1.426	1.398	2.844	2.7214e-07
P62317	Small nuclear ribonucleoprotein Sm D2 OS=Mus musculus OX=10090 GN=Snrpd2 PE=1 SV=1	Snrpd2	13.527	47.5	5	5	5	8	0.612	0.58	0.616	1.263	1.394	1.328	2.204	2.10433e-05
P63325	40S ribosomal protein S10 OS=Mus musculus OX=10090 GN=Rps10 PE=1 SV=1	Rps10	18.916	49.7	9	9	9	75	0.515	0.52	0.504	1.363	1.426	1.404	2.724	4.04464e-07
Q91WC0	Actin-histidine N-methyltransferase OS=Mus musculus OX=10090 GN=Setd3 PE=1 SV=1	Setd3	67.175	2.7	2	2	2	2	1.046	1.03	1.12	0.926	1.025	0.909	0.895	0.0692491
Q9D6S7	Ribosome-recycling factor, mitochondrial OS=Mus musculus OX=10090 GN=Mrrf PE=1 SV=1	Mrrf	29.05	8.8	2	2	2	2	0.72	0.8	0.828	1.208	1.17	1.184	1.517	0.000628286
Q9CWY3	N-lysine methyltransferase SETD6 OS=Mus musculus OX=10090 GN=Setd6 PE=1 SV=1	Setd6	52.96	1.9	1	1	1	1
Q8VHL1	Histone-lysine N-methyltransferase SETD7 OS=Mus musculus OX=10090 GN=Setd7 PE=1 SV=2	Setd7	40.506	5.5	2	2	2	2	1.281	1.279	1.277	0.817	0.728	0.781	0.606	0.000116824
Q91WA6	Sharpin OS=Mus musculus OX=10090 GN=Sharpin PE=1 SV=1	Sharpin	39.852	7.1	2	2	2	2	1.229	1.055	1.035	0.987	0.921	0.847	0.83	0.0574157
Q9EQU5	Protein SET OS=Mus musculus OX=10090 GN=Set PE=1 SV=1	Set	33.377	17.3	5	5	5	9	0.828	0.857	0.848	1.091	1.147	1.145	1.336	0.000115695
P09671	Superoxide dismutase [Mn], mitochondrial OS=Mus musculus OX=10090 GN=Sod2 PE=1 SV=3	Sod2	24.603	32.9	7	7	7	21	0.94	0.93	0.965	1.011	1.073	1.039	1.102	0.00908234
Q923D4	Splicing factor 3B subunit 5 OS=Mus musculus OX=10090 GN=Sf3b5 PE=1 SV=1	Sf3b5	10.119	30.2	2	2	2	4	0.802	0.79	0.758	1.172	1.232	1.152	1.513	9.45604e-05
P59708	Splicing factor 3B subunit 6 OS=Mus musculus OX=10090 GN=Sf3b6 PE=1 SV=1	Sf3b6	14.585	9.6	1	1	1	1	0.765	0.837	0.848	1.224	1.169	1.087	1.42	0.00177173
P49962	Signal recognition particle 9 kDa protein OS=Mus musculus OX=10090 GN=Srp9 PE=1 SV=2	Srp9	10.194	40.7	4	4	4	4	0.611	0.534	0.696	1.294	1.258	1.462	2.18	0.000932626
Q922B2	Aspartate--tRNA ligase, cytoplasmic OS=Mus musculus OX=10090 GN=Dars1 PE=1 SV=2	Dars1	57.147	40.9	19	19	19	31	0.745	0.755	0.738	1.209	1.244	1.215	1.639	1.47376e-06
Q9D8Y1	Transmembrane protein 126A OS=Mus musculus OX=10090 GN=Tmem126a PE=1 SV=1	Tmem126a	21.539	11.2	2	2	2	2	1.054	0.97	0.971	0.984	1.071	0.967	1.009	0.84492
Q99J99	3-mercaptopyruvate sulfurtransferase OS=Mus musculus OX=10090 GN=Mpst PE=1 SV=4	Mpst	33.097	21.9	7	7	7	10	1.048	1.035	1.068	1.012	0.91	1.011	0.931	0.116057
Q9CYV5	Transmembrane protein 135 OS=Mus musculus OX=10090 GN=Tmem135 PE=2 SV=1	Tmem135	52.363	6.3	3	3	3	3	1.07	1.204	1.213	0.891	0.831	0.903	0.753	0.00417353
Q9CQA1	Trafficking protein particle complex subunit 5 OS=Mus musculus OX=10090 GN=Trappc5 PE=1 SV=1	Trappc5	20.795	6.9	1	1	1	4	1.124	1.123	1.102	0.882	0.888	0.91	0.8	4.1389e-05
Q8CIV8	Tubulin-specific chaperone E OS=Mus musculus OX=10090 GN=Tbce PE=1 SV=1	Tbce	59.085	7.3	4	4	4	4	1.224	1.15	1.171	0.872	0.838	0.861	0.725	0.000126545
Q8VD26	Transmembrane protein 143 OS=Mus musculus OX=10090 GN=Tmem143 PE=1 SV=1	Tmem143	51.595	3.3	1	1	1	2	1.091	1.201	1.176	0.914	0.84	0.879	0.759	0.00193186
P21107	Tropomyosin alpha-3 chain OS=Mus musculus OX=10090 GN=Tpm3 PE=1 SV=3	Tpm3	32.994	28.4	9	4	9	7	1.353	1.332	1.487	0.684	0.706	0.688	0.498	4.09902e-05
Q64514	Tripeptidyl-peptidase 2 OS=Mus musculus OX=10090 GN=Tpp2 PE=1 SV=3	Tpp2	139.88	12.9	14	14	14	17	0.968	0.962	0.944	1.018	1.006	1.037	1.065	0.00560144
Q9ET30	Transmembrane 9 superfamily member 3 OS=Mus musculus OX=10090 GN=Tm9sf3 PE=1 SV=1	Tm9sf3	67.544	6.8	5	5	5	8	0.799	0.787	0.771	1.188	1.301	1.092	1.519	0.00128897
Q8K2L8	Trafficking protein particle complex subunit 12 OS=Mus musculus OX=10090 GN=Trappc12 PE=1 SV=2	Trappc12	87.693	3.4	2	2	2	2	1.236	1.352	1.226	0.804	0.803	0.735	0.614	0.000350689
A2ASS6	Titin OS=Mus musculus OX=10090 GN=Ttn PE=1 SV=1	Ttn	3906.4	0.1	4	4	4	4	1.371	1.219	1.18	0.874	0.782	0.717	0.629	0.00317085
O54818	Tumor protein D53 OS=Mus musculus OX=10090 GN=Tpd52l1 PE=1 SV=1	Tpd52l1	22.515	15.2	2	2	2	3	0.61	0.796	0.941	1.253	1.073	1.192	1.499	0.0356591
Q9CYZ2	Tumor protein D54 OS=Mus musculus OX=10090 GN=Tpd52l2 PE=1 SV=1	Tpd52l2	24.043	45	8	8	8	12	1.067	1.045	1.088	0.96	0.924	0.97	0.892	0.00368096
Q9JMG3	Transmembrane and ubiquitin-like domain-containing protein 1 OS=Mus musculus OX=10090 GN=Tmub1 PE=1 SV=1	Tmub1	26.316	9.4	2	2	2	2	0.638	0.632	0.56	1.384	1.368	1.237	2.18	0.00014453
Q9DAM7	Transmembrane protein 263 OS=Mus musculus OX=10090 GN=Tmem263 PE=1 SV=1	Tmem263	11.549	23.5	2	2	2	3	0.804	0.846	0.842	1.141	1.073	1.221	1.378	0.00141699
P26039	Talin-1 OS=Mus musculus OX=10090 GN=Tln1 PE=1 SV=2	Tln1	269.82	36.2	69	60	69	137	1.114	1.122	1.116	0.916	0.915	0.891	0.812	2.3535e-05
Q80TP3	E3 ubiquitin-protein ligase UBR5 OS=Mus musculus OX=10090 GN=Ubr5 PE=1 SV=2	Ubr5	308.35	0.5	1	1	1	1	1.035	1.163	1.033	1.035	0.99	0.806	0.876	0.189651
P04247	Myoglobin OS=Mus musculus OX=10090 GN=Mb PE=1 SV=3	Mb	17.069	16.9	3	3	3	4	1.285	1.399	1.378	0.674	0.774	0.69	0.526	0.000212886
Q9DCJ9	N-acetylneuraminate lyase OS=Mus musculus OX=10090 GN=Npl PE=1 SV=1	Npl	35.13	6.9	2	2	2	3	1.1	1.201	1.217	0.832	0.942	0.936	0.77	0.00700825
Q64737	Trifunctional purine biosynthetic protein adenosine-3 OS=Mus musculus OX=10090 GN=Gart PE=1 SV=3	Gart	107.5	18.1	15	15	15	20	0.964	0.909	0.962	1.038	1.046	1.055	1.107	0.00669938
Q9DB77	Cytochrome b-c1 complex subunit 2, mitochondrial OS=Mus musculus OX=10090 GN=Uqcrc2 PE=1 SV=1	Uqcrc2	48.234	41.9	15	15	15	54	0.961	0.97	0.95	0.999	1.075	1.03	1.077	0.0284489
B8ZXI1	Queuine tRNA-ribosyltransferase accessory subunit 2 OS=Mus musculus OX=10090 GN=Qtrt2 PE=1 SV=2	Qtrt2	46.288	2.4	1	1	1	1	1.03	0.926	1.03	1.012	1.014	1.006	1.015	0.666295
Q0VBL3	RNA-binding protein 15 OS=Mus musculus OX=10090 GN=Rbm15 PE=1 SV=1	Rbm15	105.72	4.1	3	3	3	4	0.856	1.056	1.081	1.024	1.06	0.993	1.028	0.691359
A6H6A9	Rab GTPase-activating protein 1-like OS=Mus musculus OX=10090 GN=Rabgap1l PE=1 SV=1	Rabgap1l	92.403	1.5	1	1	1	1	1.253	1.057	1.159	0.739	1.075	0.814	0.758	0.0785215
Q9QYF1	Retinol dehydrogenase 11 OS=Mus musculus OX=10090 GN=Rdh11 PE=1 SV=2	Rdh11	35.147	10.1	3	3	3	7	0.786	0.88	0.78	1.185	1.155	1.159	1.43	0.0008333
P35276	Ras-related protein Rab-3D OS=Mus musculus OX=10090 GN=Rab3d PE=1 SV=1	Rab3d	24.416	35.6	7	6	7	22	0.454	0.447	0.446	1.411	1.489	1.464	3.24	2.52496e-07
Q8BX09	Retinoblastoma-binding protein 5 OS=Mus musculus OX=10090 GN=Rbbp5 PE=1 SV=2	Rbbp5	59.097	2.2	1	1	1	1	0.814	0.994	0.886	1.027	1.05	1.189	1.212	0.0581752
P63001	Ras-related C3 botulinum toxin substrate 1 OS=Mus musculus OX=10090 GN=Rac1 PE=1 SV=1	Rac1	21.45	37	6	6	6	9	1.04	0.938	1.088	0.958	0.98	0.978	0.951	0.338751
O35551	Rab GTPase-binding effector protein 1 OS=Mus musculus OX=10090 GN=Rabep1 PE=1 SV=2	Rabep1	99.523	4.6	4	4	4	4	1.03	1.07	1.098	0.905	0.947	0.926	0.869	0.00346472
Q6PCX7	Repulsive guidance molecule A OS=Mus musculus OX=10090 GN=Rgma PE=1 SV=1	Rgma	49.675	2.6	1	1	1	1	1.16	1.24	1.193	0.953	0.798	0.782	0.705	0.00579033
Q9CZM2	60S ribosomal protein L15 OS=Mus musculus OX=10090 GN=Rpl15 PE=1 SV=4	Rpl15	24.146	22.5	5	5	5	9	1.112	1.059	1.174	0.916	0.913	0.808	0.788	0.00939115
P62702	40S ribosomal protein S4, X isoform OS=Mus musculus OX=10090 GN=Rps4x PE=1 SV=2	Rps4x	29.597	52.9	13	13	13	63	0.421	0.423	0.437	1.456	1.447	1.488	3.428	1.13891e-07
P62983	Ubiquitin-40S ribosomal protein S27a OS=Mus musculus OX=10090 GN=Rps27a PE=1 SV=2	Rps27a	17.951	42.3	6	6	6	64	0.982	0.972	1.011	1.014	0.994	1.011	1.018	0.244628
Q60714	Long-chain fatty acid transport protein 1 OS=Mus musculus OX=10090 GN=Slc27a1 PE=1 SV=1	Slc27a1	71.275	23.1	15	14	15	31	1.127	1.137	1.171	0.895	0.879	0.885	0.774	3.59644e-05
P49312	Heterogeneous nuclear ribonucleoprotein A1 OS=Mus musculus OX=10090 GN=Hnrnpa1 PE=1 SV=2	Hnrnpa1	34.196	37.5	9	8	8	18	0.845	0.916	0.837	1.156	1.162	1.044	1.294	0.00465888
P10833	Ras-related protein R-Ras OS=Mus musculus OX=10090 GN=Rras PE=1 SV=1	Rras	23.764	43.6	9	7	9	27	1.414	1.316	1.388	0.694	0.732	0.69	0.514	2.01445e-05
P46062	Signal-induced proliferation-associated protein 1 OS=Mus musculus OX=10090 GN=Sipa1 PE=1 SV=2	Sipa1	112.06	4.1	4	4	4	4	1.087	0.991	1.068	1.004	1.002	0.897	0.923	0.15867
Q9R1B9	Slit homolog 2 protein OS=Mus musculus OX=10090 GN=Slit2 PE=2 SV=2	Slit2	168.78	0.5	1	1	1	1	0.976	0.937	0.99	0.974	1.05	1.072	1.066	0.129297
Q3U186	Probable arginine--tRNA ligase, mitochondrial OS=Mus musculus OX=10090 GN=Rars2 PE=1 SV=1	Rars2	65.335	11.6	6	6	6	6	1.06	1.11	1.066	0.877	0.83	0.955	0.823	0.0104811
Q9DBY1	E3 ubiquitin-protein ligase synoviolin OS=Mus musculus OX=10090 GN=Syvn1 PE=1 SV=3	Syvn1	67.296	4.4	3	3	3	3	0.72	0.71	0.704	1.172	1.254	1.246	1.721	1.7664e-05
Q8BTT6	U3 small nucleolar RNA-associated protein 25 homolog OS=Mus musculus OX=10090 GN=Utp25 PE=1 SV=2	Utp25	88.817	1.7	1	1	1	1	0.785	0.846	0.81	1.211	1.087	1.183	1.426	0.000841248
Q9CWU6	Ubiquinol-cytochrome-c reductase complex assembly factor 1 OS=Mus musculus OX=10090 GN=Uqcc1 PE=1 SV=1	Uqcc1	34.299	3.1	1	1	1	1	0.996	1.043	0.915	1.162	0.911	0.984	1.035	0.726806
O08583	THO complex subunit 4 OS=Mus musculus OX=10090 GN=Alyref PE=1 SV=3	Alyref	26.94	25.1	6	6	6	7	0.763	0.648	0.838	1.209	1.259	1.183	1.623	0.00317902
Q8BKT7	THO complex subunit 5 homolog OS=Mus musculus OX=10090 GN=Thoc5 PE=1 SV=2	Thoc5	78.685	1.2	1	1	1	1
Q7TMM9	Tubulin beta-2A chain OS=Mus musculus OX=10090 GN=Tubb2a PE=1 SV=1	Tubb2a	49.906	44.7	15	1	2	78	0.91	0.876	0.906	1.028	1.145	1.098	1.215	0.00446854
Q8C0V0	Serine/threonine-protein kinase tousled-like 1 OS=Mus musculus OX=10090 GN=Tlk1 PE=1 SV=2	Tlk1	86.622	1	1	1	1	1	1.273	1.658	0.923	0.798	0.86	0.631	0.594	0.0605188
P07309	Transthyretin OS=Mus musculus OX=10090 GN=Ttr PE=1 SV=1	Ttr	15.776	25.9	3	3	3	24	1.168	1.205	1.202	0.808	0.889	0.762	0.688	0.00122049
Q9CY34	NEDD8-conjugating enzyme UBE2F OS=Mus musculus OX=10090 GN=Ube2f PE=1 SV=1	Ube2f	21.11	8.1	2	1	2	1	0.819	0.814	0.864	1.152	1.144	1.14	1.376	7.60417e-05
Q9EPK2	Protein XRP2 OS=Mus musculus OX=10090 GN=Rp2 PE=1 SV=3	Rp2	39.376	4.9	2	2	2	2	1.136	0.946	0.98	0.942	1.066	0.956	0.968	0.674585
Q9CQ80	Vacuolar protein-sorting-associated protein 25 OS=Mus musculus OX=10090 GN=Vps25 PE=1 SV=1	Vps25	20.747	19.9	4	4	4	5	0.99	0.947	0.979	1.004	1.189	0.907	1.063	0.529403
O88342	WD repeat-containing protein 1 OS=Mus musculus OX=10090 GN=Wdr1 PE=1 SV=3	Wdr1	66.406	21.8	11	11	11	21	1.108	1.116	1.082	0.929	0.946	0.917	0.845	0.000201912
Q5KU39	Vacuolar protein sorting-associated protein 41 homolog OS=Mus musculus OX=10090 GN=Vps41 PE=1 SV=1	Vps41	98.601	1.3	1	1	1	1	1.073	1.027	0.993	0.947	0.982	1.006	0.949	0.140643
Q8BU04	Putative E3 ubiquitin-protein ligase UBR7 OS=Mus musculus OX=10090 GN=Ubr7 PE=1 SV=1	Ubr7	48.064	3.1	1	1	1	1	0.98	1.185	1.019	0.99	0.894	0.98	0.899	0.193787
P70398	Probable ubiquitin carboxyl-terminal hydrolase FAF-X OS=Mus musculus OX=10090 GN=Usp9x PE=1 SV=2	Usp9x	290.71	9.3	22	22	22	28	1.003	0.963	1.005	1.008	1.012	0.991	1.013	0.427327
Q9CQY6	Ubiquinol-cytochrome-c reductase complex assembly factor 2 OS=Mus musculus OX=10090 GN=Uqcc2 PE=1 SV=1	Uqcc2	16.32	9.6	1	1	1	1	0.918	1.029	0.828	0.992	1.103	1.097	1.15	0.116973
P97789	5'-3' exoribonuclease 1 OS=Mus musculus OX=10090 GN=Xrn1 PE=1 SV=1	Xrn1	194.31	2	3	3	3	3	0.827	0.853	0.818	1.154	1.104	1.173	1.373	0.000135279
P21614	Vitamin D-binding protein OS=Mus musculus OX=10090 GN=Gc PE=1 SV=2	Gc	53.6	22.1	10	10	10	15	1.384	1.33	1.414	0.702	0.67	0.731	0.509	2.60733e-05
Q8K2W3	Thioredoxin domain-containing protein 11 OS=Mus musculus OX=10090 GN=Txndc11 PE=1 SV=1	Txndc11	105.96	2.1	2	2	2	2	0.585	0.641	0.616	1.342	1.387	1.252	2.161	4.34024e-05
Q80YF6	Uroplakin-3b OS=Mus musculus OX=10090 GN=Upk3b PE=1 SV=1	Upk3b	30.227	3.6	1	1	1	1	1.299	1.141	1.294	0.821	0.822	0.773	0.647	0.000776259
Q99NB8	Ubiquilin-4 OS=Mus musculus OX=10090 GN=Ubqln4 PE=1 SV=1	Ubqln4	63.505	4.4	2	1	1	2	0.891	0.852	0.927	1.127	1.144	1.027	1.235	0.00717073
Q8K1B8	Fermitin family homolog 3 OS=Mus musculus OX=10090 GN=Fermt3 PE=1 SV=1	Fermt3	75.634	15.2	7	7	7	7	1.055	1.047	1.055	0.968	0.957	0.916	0.9	0.00341374
Q80X41	Serine/threonine-protein kinase VRK1 OS=Mus musculus OX=10090 GN=Vrk1 PE=1 SV=2	Vrk1	49.74	7.3	3	3	3	3	1.039	0.839	0.935	1.063	1.099	1.137	1.173	0.0656446
Q8K3G5	Inactive serine/threonine-protein kinase VRK3 OS=Mus musculus OX=10090 GN=Vrk3 PE=1 SV=2	Vrk3	50.829	5.3	2	2	2	2	0.943	0.858	0.912	1.259	1.08	0.93	1.205	0.121848
Q8BX94	Oxysterol-binding protein-related protein 2 OS=Mus musculus OX=10090 GN=Osbpl2 PE=1 SV=1	Osbpl2	55.384	11	3	2	3	2	0.705	0.756	0.65	1.358	1.186	1.212	1.779	0.000681306
P29758	Ornithine aminotransferase, mitochondrial OS=Mus musculus OX=10090 GN=Oat PE=1 SV=1	Oat	48.354	19.6	8	8	8	13	1.134	1.154	1.065	0.909	0.922	0.869	0.805	0.00201113
Q9D820	Prolyl-tRNA synthetase associated domain-containing protein 1 OS=Mus musculus OX=10090 GN=Prorsd1 PE=1 SV=1	Prorsd1	18.862	21.3	3	3	3	5	0.7	0.73	0.714	1.521	1.158	1.066	1.747	0.00721414
P09242	Alkaline phosphatase, tissue-nonspecific isozyme OS=Mus musculus OX=10090 GN=Alpl PE=1 SV=2	Alpl	57.514	8.4	5	5	5	5	1.239	1.26	1.29	0.809	0.727	0.828	0.624	0.000344852
P47955	60S acidic ribosomal protein P1 OS=Mus musculus OX=10090 GN=Rplp1 PE=1 SV=1	Rplp1	11.475	28.9	2	2	2	11	0.649	0.565	0.639	1.166	1.38	1.364	2.11	0.000435138
Q9CWY8	Ribonuclease H2 subunit A OS=Mus musculus OX=10090 GN=Rnaseh2a PE=1 SV=2	Rnaseh2a	33.512	2.7	1	1	1	1	0.861	0.747	0.899	1.186	1.147	1.101	1.37	0.0061157
Q8C310	Roundabout homolog 4 OS=Mus musculus OX=10090 GN=Robo4 PE=1 SV=2	Robo4	108.5	2.3	1	1	1	1	0.988	1.108	1.1	0.929	0.905	1.02	0.893	0.0946413
P62071	Ras-related protein R-Ras2 OS=Mus musculus OX=10090 GN=Rras2 PE=1 SV=1	Rras2	23.399	43.1	8	6	6	24	1.091	1.04	1.136	0.93	0.922	0.971	0.864	0.00842828
Q9D1C9	Ribosomal RNA-processing protein 7 homolog A OS=Mus musculus OX=10090 GN=Rrp7a PE=2 SV=1	Rrp7a	32.399	6.4	1	1	1	1	0.854	0.928	0.808	1.069	1.213	1.073	1.295	0.0110403
P63276	40S ribosomal protein S17 OS=Mus musculus OX=10090 GN=Rps17 PE=1 SV=2	Rps17	15.524	56.3	7	7	7	36	0.403	0.456	0.418	1.504	1.51	1.533	3.561	4.32965e-06
P62301	40S ribosomal protein S13 OS=Mus musculus OX=10090 GN=Rps13 PE=1 SV=2	Rps13	17.222	37.7	5	5	5	13	0.583	0.522	0.514	1.246	1.338	1.284	2.389	4.07613e-05
P14131	40S ribosomal protein S16 OS=Mus musculus OX=10090 GN=Rps16 PE=1 SV=4	Rps16	16.445	67.8	12	12	12	25	0.428	0.411	0.382	1.506	1.401	1.436	3.557	5.56207e-06
P63028	Translationally-controlled tumor protein OS=Mus musculus OX=10090 GN=Tpt1 PE=1 SV=1	Tpt1	19.462	29.1	4	4	4	25	0.599	0.61	0.615	1.306	1.425	1.315	2.218	1.0562e-05
Q8R5H1	Ubiquitin carboxyl-terminal hydrolase 15 OS=Mus musculus OX=10090 GN=Usp15 PE=1 SV=1	Usp15	112.32	5.2	5	5	5	6	1.028	1.117	1.026	1.008	0.934	1.015	0.933	0.145351
Q60931	Voltage-dependent anion-selective channel protein 3 OS=Mus musculus OX=10090 GN=Vdac3 PE=1 SV=1	Vdac3	30.752	33.9	8	8	8	23	0.974	0.966	0.943	1.047	0.97	1.042	1.061	0.0912824
Q8CGF6	WD repeat-containing protein 47 OS=Mus musculus OX=10090 GN=Wdr47 PE=1 SV=2	Wdr47	102.31	1.1	1	1	1	1
Q9D051	Pyruvate dehydrogenase E1 component subunit beta, mitochondrial OS=Mus musculus OX=10090 GN=Pdhb PE=1 SV=1	Pdhb	38.937	41.2	13	13	13	51	1.098	1.1	1.12	0.886	0.907	0.933	0.822	0.00026579
Q8BTS4	Nuclear pore complex protein Nup54 OS=Mus musculus OX=10090 GN=Nup54 PE=1 SV=1	Nup54	55.731	3.9	2	2	2	4	1.028	1.172	0.944	0.947	0.883	1.024	0.908	0.281558
Q9R1C7	Pre-mRNA-processing factor 40 homolog A OS=Mus musculus OX=10090 GN=Prpf40a PE=1 SV=1	Prpf40a	108.48	6.7	7	7	7	7	0.952	0.942	0.97	1.042	1.083	1.034	1.103	0.00421515
P16675	Lysosomal protective protein OS=Mus musculus OX=10090 GN=Ctsa PE=1 SV=1	Ctsa	53.844	4.6	2	2	2	4	1.122	1.169	0.913	0.949	0.94	0.998	0.901	0.27756
Q9D8W5	26S proteasome non-ATPase regulatory subunit 12 OS=Mus musculus OX=10090 GN=Psmd12 PE=1 SV=4	Psmd12	52.895	23.9	11	11	11	20	0.949	0.921	0.838	1.038	1.073	1.111	1.19	0.0144756
Q8VCZ6	Small G protein signaling modulator 3 OS=Mus musculus OX=10090 GN=Sgsm3 PE=1 SV=1	Sgsm3	85.489	4	3	3	3	3	0.611	0.672	0.605	1.276	1.294	1.363	2.083	4.69555e-05
Q9D2M8	Ubiquitin-conjugating enzyme E2 variant 2 OS=Mus musculus OX=10090 GN=Ube2v2 PE=1 SV=4	Ube2v2	16.367	57.2	7	3	3	33	0.96	0.997	1.064	0.972	1.053	0.968	0.991	0.832723
Q9CR68	Cytochrome b-c1 complex subunit Rieske, mitochondrial OS=Mus musculus OX=10090 GN=Uqcrfs1 PE=1 SV=1	Uqcrfs1	29.367	31.4	10	10	10	36	0.946	0.938	0.978	1.049	1.016	1.043	1.086	0.006857
Q6A4J8	Ubiquitin carboxyl-terminal hydrolase 7 OS=Mus musculus OX=10090 GN=Usp7 PE=1 SV=1	Usp7	128.47	8	8	8	8	10	0.908	0.936	0.933	1.045	1.112	1.078	1.165	0.00170296
Q91WB7	Ubiquitin domain-containing protein 1 OS=Mus musculus OX=10090 GN=Ubtd1 PE=2 SV=1	Ubtd1	25.985	7.5	2	2	2	3	1.092	0.997	0.913	0.88	1.12	1.133	1.044	0.710347
Q8C7V3	U3 small nucleolar RNA-associated protein 15 homolog OS=Mus musculus OX=10090 GN=Utp15 PE=1 SV=1	Utp15	59.374	2.7	2	2	2	2
Q8BGC4	Prostaglandin reductase-3 OS=Mus musculus OX=10090 GN=Zadh2 PE=1 SV=1	Zadh2	40.528	10.3	3	3	3	6	0.972	0.857	0.968	1.036	1.112	1.02	1.133	0.0629172
Q8CI94	Glycogen phosphorylase, brain form OS=Mus musculus OX=10090 GN=Pygb PE=1 SV=3	Pygb	96.729	31.9	23	19	20	51	1.24	1.194	1.21	0.812	0.814	0.808	0.668	3.65094e-06
Q8BX57	PX domain-containing protein kinase-like protein OS=Mus musculus OX=10090 GN=Pxk PE=1 SV=2	Pxk	65.23	3.8	2	2	2	2	0.836	0.777	0.782	1.156	1.162	1.198	1.468	0.000120299
P70698	CTP synthase 1 OS=Mus musculus OX=10090 GN=Ctps1 PE=1 SV=2	Ctps1	66.682	12.2	6	5	5	7	0.904	0.907	0.902	1.077	1.104	1.044	1.189	0.000444146
Q5ND29	Rab-interacting lysosomal protein OS=Mus musculus OX=10090 GN=Rilp PE=1 SV=1	Rilp	41.139	1.9	1	1	1	1	0.833	0.795	0.831	1.1	1.205	1.159	1.409	0.000357687
P19253	60S ribosomal protein L13a OS=Mus musculus OX=10090 GN=Rpl13a PE=1 SV=4	Rpl13a	23.464	27.6	6	6	6	10	0.935	0.938	0.887	1.057	1.002	1.081	1.138	0.0111813
P14115	60S ribosomal protein L27a OS=Mus musculus OX=10090 GN=Rpl27a PE=1 SV=5	Rpl27a	16.605	29.1	4	4	4	7	0.455	0.456	0.489	1.325	1.241	1.418	2.846	2.07198e-05
P62830	60S ribosomal protein L23 OS=Mus musculus OX=10090 GN=Rpl23 PE=1 SV=1	Rpl23	14.865	50	6	6	6	16	0.547	0.564	0.563	1.312	1.349	1.43	2.444	5.16631e-06
P99027	60S acidic ribosomal protein P2 OS=Mus musculus OX=10090 GN=Rplp2 PE=1 SV=3	Rplp2	11.651	60	5	5	5	11	0.334	0.392	0.395	1.508	1.458	1.527	4.008	1.60437e-05
P62082	40S ribosomal protein S7 OS=Mus musculus OX=10090 GN=Rps7 PE=2 SV=1	Rps7	22.127	30.9	7	7	7	26	0.416	0.42	0.458	1.452	1.497	1.422	3.378	3.64069e-06
Q9D8E6	60S ribosomal protein L4 OS=Mus musculus OX=10090 GN=Rpl4 PE=1 SV=3	Rpl4	47.153	27.2	11	11	11	21	0.72	0.715	0.803	1.2	1.178	1.254	1.623	0.000317742
P62843	40S ribosomal protein S15 OS=Mus musculus OX=10090 GN=Rps15 PE=1 SV=2	Rps15	17.04	43.4	4	4	4	10	0.348	0.363	0.342	1.402	1.662	1.548	4.38	9.48492e-06
Q3UX10	Tubulin alpha chain-like 3 OS=Mus musculus OX=10090 GN=Tubal3 PE=2 SV=2	Tubal3	49.988	5.4	2	1	1	4	1.127	1.108	1.136	0.891	0.811	1.004	0.803	0.0229005
F6ZDS4	Nucleoprotein TPR OS=Mus musculus OX=10090 GN=Tpr PE=1 SV=1	Tpr	273.99	13.7	33	33	33	36	0.988	0.988	0.956	1.024	1.039	1.049	1.061	0.0101817
Q8BYJ6	TBC1 domain family member 4 OS=Mus musculus OX=10090 GN=Tbc1d4 PE=1 SV=2	Tbc1d4	147.45	3.3	4	4	4	6	1.063	1.104	1.113	0.974	0.973	0.845	0.851	0.0296545
Q8CGF7	Transcription elongation regulator 1 OS=Mus musculus OX=10090 GN=Tcerg1 PE=1 SV=2	Tcerg1	123.79	7.5	9	9	9	10	0.791	0.802	0.806	1.084	1.23	1.167	1.451	0.000560764
P58681	Toll-like receptor 7 OS=Mus musculus OX=10090 GN=Tlr7 PE=1 SV=1	Tlr7	121.84	1	1	1	1	1	0.483	0.427	0.492	1.404	1.225	1.703	3.09	0.000442915
Q6P2B1	Transportin-3 OS=Mus musculus OX=10090 GN=Tnpo3 PE=1 SV=1	Tnpo3	104.17	6.4	4	4	4	4	1.01	0.962	1.016	1.014	1.072	0.974	1.024	0.515387
Q3UDE2	Tubulin--tyrosine ligase-like protein 12 OS=Mus musculus OX=10090 GN=Ttll12 PE=1 SV=1	Ttll12	74.042	2.8	2	2	2	2
Q9CZY3	Ubiquitin-conjugating enzyme E2 variant 1 OS=Mus musculus OX=10090 GN=Ube2v1 PE=1 SV=1	Ube2v1	16.355	54.4	7	3	7	37	0.865	0.932	0.895	1.102	1.068	1.164	1.238	0.0029722
Q8BJY1	26S proteasome non-ATPase regulatory subunit 5 OS=Mus musculus OX=10090 GN=Psmd5 PE=1 SV=4	Psmd5	55.971	8.1	4	4	4	7	1.054	1.084	1.066	0.915	0.992	0.925	0.884	0.00957468
Q3TMX7	Sulfhydryl oxidase 2 OS=Mus musculus OX=10090 GN=Qsox2 PE=1 SV=1	Qsox2	77.774	12.7	8	8	8	9	0.478	0.494	0.395	1.502	1.382	1.559	3.25	0.000112094
Q9EP71	Ankycorbin OS=Mus musculus OX=10090 GN=Rai14 PE=1 SV=1	Rai14	108.85	2	2	2	2	3	0.865	0.864	0.915	1.017	1.079	0.981	1.164	0.0108051
Q91V81	RNA-binding protein 42 OS=Mus musculus OX=10090 GN=Rbm42 PE=1 SV=2	Rbm42	50.235	1.9	1	1	1	2	0.806	0.847	0.752	1.17	1.234	1.106	1.459	0.00127285
P70388	DNA repair protein RAD50 OS=Mus musculus OX=10090 GN=Rad50 PE=1 SV=1	Rad50	153.49	6.6	9	9	9	9	1.101	1.06	1.063	0.9	0.998	0.949	0.883	0.017839
Q9D1G1	Ras-related protein Rab-1B OS=Mus musculus OX=10090 GN=Rab1b PE=1 SV=1	Rab1b	22.187	59.2	11	6	11	45	1.087	1.178	1.134	0.882	0.898	0.889	0.785	0.000532673
Q99JH1	Ribonuclease P protein subunit p25-like protein OS=Mus musculus OX=10090 GN=Rpp25l PE=1 SV=1	Rpp25l	17.675	5.5	1	1	1	1	0.689	0.683	0.733	1.26	1.236	1.266	1.787	1.56464e-05
Q9JI90	E3 ubiquitin-protein ligase RNF14 OS=Mus musculus OX=10090 GN=Rnf14 PE=1 SV=2	Rnf14	54.926	6.4	3	3	3	3	1.302	1.168	1.233	0.812	0.823	0.775	0.651	0.000292405
Q6PR54	Telomere-associated protein RIF1 OS=Mus musculus OX=10090 GN=Rif1 PE=1 SV=2	Rif1	266.23	0.6	1	1	1	1	1.116	1.161	1.101	0.966	0.783	0.952	0.8	0.0306058
Q924T7	E3 ubiquitin-protein ligase RNF31 OS=Mus musculus OX=10090 GN=Rnf31 PE=1 SV=2	Rnf31	119.31	1.4	2	2	2	2	0.923	0.997	1.068	1.042	1.114	0.884	1.017	0.867071
A3KGS3	Ral GTPase-activating protein subunit alpha-2 OS=Mus musculus OX=10090 GN=Ralgapa2 PE=1 SV=2	Ralgapa2	210.29	2.9	5	4	5	6	1.042	1.011	0.969	0.976	1.102	0.901	0.986	0.794336
Q61103	Zinc finger protein ubi-d4 OS=Mus musculus OX=10090 GN=Dpf2 PE=1 SV=1	Dpf2	44.229	10	3	3	3	3	0.939	0.72	0.81	1.18	1.077	1.199	1.4	0.0152045
Q00915	Retinol-binding protein 1 OS=Mus musculus OX=10090 GN=Rbp1 PE=1 SV=2	Rbp1	15.846	34.1	5	5	5	7	0.99	1.034	1.067	1.02	0.96	0.972	0.955	0.182932
Q80YX1	Tenascin OS=Mus musculus OX=10090 GN=Tnc PE=1 SV=1	Tnc	231.8	0.9	2	2	2	2	0.538	0.654	0.887	1.072	1.372	1.343	1.822	0.0205459
Q9ERD7	Tubulin beta-3 chain OS=Mus musculus OX=10090 GN=Tubb3 PE=1 SV=1	Tubb3	50.418	29.6	11	2	2	52	0.937	0.97	0.973	1.092	1.012	1.027	1.087	0.0339086
Q9ES56	Trafficking protein particle complex subunit 4 OS=Mus musculus OX=10090 GN=Trappc4 PE=1 SV=1	Trappc4	24.385	11.4	3	3	3	3	1.218	1.129	1.139	0.863	0.875	0.876	0.75	0.000299317
Q8CCJ3	E3 UFM1-protein ligase 1 OS=Mus musculus OX=10090 GN=Ufl1 PE=1 SV=2	Ufl1	89.519	24.5	17	17	17	30	0.553	0.539	0.516	1.326	1.404	1.394	2.565	4.06086e-06
P62254	Ubiquitin-conjugating enzyme E2 G1 OS=Mus musculus OX=10090 GN=Ube2g1 PE=1 SV=3	Ube2g1	19.509	5.9	1	1	1	1	1.08	0.977	1.119	0.91	0.92	1.043	0.905	0.167445
P70280	Vesicle-associated membrane protein 7 OS=Mus musculus OX=10090 GN=Vamp7 PE=1 SV=1	Vamp7	24.967	5.5	1	1	1	1	1.004	1.067	0.914	1.047	1.045	0.936	1.014	0.810106
Q8R307	Vacuolar protein sorting-associated protein 18 homolog OS=Mus musculus OX=10090 GN=Vps18 PE=1 SV=2	Vps18	110.22	3.8	3	3	3	3	0.988	0.985	1.029	0.92	0.981	1.109	1.003	0.99776
Q3U821	WD repeat-containing protein 75 OS=Mus musculus OX=10090 GN=Wdr75 PE=1 SV=1	Wdr75	94.036	1.3	1	1	1	1
A2AIV2	Protein virilizer homolog OS=Mus musculus OX=10090 GN=Virma PE=1 SV=1	Virma	201.44	0.5	1	1	1	2	0.876	0.902	0.908	1.106	1.145	1.032	1.222	0.00353323
P14148	60S ribosomal protein L7 OS=Mus musculus OX=10090 GN=Rpl7 PE=1 SV=2	Rpl7	31.419	24.4	7	7	7	17	1.113	1.11	1.127	0.891	0.906	0.934	0.815	0.000149617
Q9D8M4	60S ribosomal protein L7-like 1 OS=Mus musculus OX=10090 GN=Rpl7l1 PE=1 SV=1	Rpl7l1	28.543	6.5	1	1	1	1	0.853	0.781	0.758	1.313	1.159	1.055	1.474	0.00604396
Q8C8N2	Protein SCAI OS=Mus musculus OX=10090 GN=Scai PE=1 SV=2	Scai	70.274	1.3	1	1	1	1	1.066	1.026	1.05	0.829	1.109	0.958	0.922	0.355486
P52432	DNA-directed RNA polymerases I and III subunit RPAC1 OS=Mus musculus OX=10090 GN=Polr1c PE=1 SV=3	Polr1c	39.106	3.2	1	1	1	1	0.939	0.994	0.92	1.027	0.927	1.178	1.098	0.29073
Q5XPI3	E3 ubiquitin-protein ligase RNF123 OS=Mus musculus OX=10090 GN=Rnf123 PE=1 SV=1	Rnf123	148.65	2.5	4	4	4	4	0.875	0.85	0.851	1.185	1.126	1.006	1.288	0.00706287
Q9CX86	Heterogeneous nuclear ribonucleoprotein A0 OS=Mus musculus OX=10090 GN=Hnrnpa0 PE=1 SV=1	Hnrnpa0	30.53	25.2	7	7	7	12	0.775	0.701	0.776	1.207	1.184	1.189	1.59	0.00016938
Q8K4Q0	Regulatory-associated protein of mTOR OS=Mus musculus OX=10090 GN=Rptor PE=1 SV=1	Rptor	149.47	1.3	2	2	2	2	1.083	1.014	1.081	0.964	0.954	0.954	0.904	0.010045
P62270	40S ribosomal protein S18 OS=Mus musculus OX=10090 GN=Rps18 PE=1 SV=3	Rps18	17.718	45.4	9	8	9	24	0.484	0.432	0.422	1.437	1.446	1.5	3.276	1.1589e-05
P60867	40S ribosomal protein S20 OS=Mus musculus OX=10090 GN=Rps20 PE=1 SV=1	Rps20	13.373	26.9	3	3	3	12	0.489	0.547	0.505	1.357	1.478	1.357	2.72	2.17642e-05
Q9Z2S7	TSC22 domain family protein 3 OS=Mus musculus OX=10090 GN=Tsc22d3 PE=1 SV=2	Tsc22d3	15.177	13.9	2	2	2	2	1.144	1.104	1.094	0.921	0.88	0.931	0.817	0.000786482
O09117	Synaptophysin-like protein 1 OS=Mus musculus OX=10090 GN=Sypl1 PE=1 SV=2	Sypl1	28.899	3.4	1	1	1	2	1.077	1.099	0.996	1.023	0.901	0.95	0.906	0.105222
Q9Z0F7	Gamma-synuclein OS=Mus musculus OX=10090 GN=Sncg PE=1 SV=1	Sncg	13.159	74.8	9	9	9	56	1.396	1.445	1.404	0.648	0.648	0.658	0.46	3.24276e-07
Q6ZPJ0	Testis-expressed protein 2 OS=Mus musculus OX=10090 GN=Tex2 PE=1 SV=2	Tex2	125.22	2.6	3	3	3	3	1.144	0.977	1.155	0.955	0.84	0.947	0.837	0.060779
Q9CY27	Very-long-chain enoyl-CoA reductase OS=Mus musculus OX=10090 GN=Tecr PE=1 SV=1	Tecr	36.09	26.3	10	10	10	23	1.103	1.03	1.136	0.944	0.927	0.927	0.856	0.0064187
Q9CQN1	Heat shock protein 75 kDa, mitochondrial OS=Mus musculus OX=10090 GN=Trap1 PE=1 SV=1	Trap1	80.208	22.4	15	15	15	25	1.092	1.056	1.121	0.899	0.972	0.914	0.852	0.00545656
Q3TX08	tRNA (guanine(26)-N(2))-dimethyltransferase OS=Mus musculus OX=10090 GN=Trmt1 PE=1 SV=2	Trmt1	72.349	1.1	1	1	1	1	1.009	0.801	0.748	1.132	1.252	0.998	1.322	0.0643752
Q5U430	E3 ubiquitin-protein ligase UBR3 OS=Mus musculus OX=10090 GN=Ubr3 PE=1 SV=3	Ubr3	212.75	1.3	3	3	3	3	0.94	0.932	0.991	0.983	1.221	0.932	1.095	0.375509
A2ALS5	Rap1 GTPase-activating protein 1 OS=Mus musculus OX=10090 GN=Rap1gap PE=1 SV=2	Rap1gap	73.432	6.5	3	3	3	5	0.595	0.564	0.575	1.315	1.365	1.383	2.343	2.54079e-06
Q9CQL5	39S ribosomal protein L18, mitochondrial OS=Mus musculus OX=10090 GN=Mrpl18 PE=1 SV=1	Mrpl18	20.677	13.9	2	2	2	2	0.948	0.891	0.922	1.074	1.09	1.052	1.165	0.0017892
Q8CFI7	DNA-directed RNA polymerase II subunit RPB2 OS=Mus musculus OX=10090 GN=Polr2b PE=1 SV=2	Polr2b	133.91	6.8	7	7	7	7	0.992	0.896	1.013	0.969	1.034	1.008	1.038	0.417148
Q8JZS9	39S ribosomal protein L48, mitochondrial OS=Mus musculus OX=10090 GN=Mrpl48 PE=1 SV=1	Mrpl48	23.952	13.7	3	3	3	4	1.031	1.014	0.988	1.022	1.044	1.006	1.013	0.478334
Q6ZWY3	40S ribosomal protein S27-like OS=Mus musculus OX=10090 GN=Rps27l PE=1 SV=3	Rps27l	9.4771	38.1	3	3	3	8	0.383	0.46	0.53	1.398	1.489	1.591	3.261	0.000299349
Q4VAA7	Sorting nexin-33 OS=Mus musculus OX=10090 GN=Snx33 PE=1 SV=1	Snx33	65.314	1.4	1	1	1	2	0.817	0.853	0.737	1.202	1.1	1.201	1.455	0.00199281
Q8CI59	Metalloreductase STEAP3 OS=Mus musculus OX=10090 GN=Steap3 PE=1 SV=1	Steap3	54.748	7.4	3	3	3	3	1.265	1.243	1.284	0.787	0.775	0.801	0.623	3.81455e-06
Q91Z67	SLIT-ROBO Rho GTPase-activating protein 2 OS=Mus musculus OX=10090 GN=Srgap2 PE=1 SV=2	Srgap2	120.8	2	2	2	2	2	0.96	1.024	1.004	1.029	0.904	1.092	1.012	0.878604
Q9CY50	Translocon-associated protein subunit alpha OS=Mus musculus OX=10090 GN=Ssr1 PE=1 SV=1	Ssr1	32.065	26.9	5	5	5	34	0.452	0.47	0.437	1.427	1.469	1.454	3.201	8.63754e-07
Q3TFQ1	SPRY domain-containing protein 7 OS=Mus musculus OX=10090 GN=Spryd7 PE=1 SV=2	Spryd7	21.681	10.2	2	2	2	2	1.091	0.907	0.849	1.045	1.058	1.035	1.102	0.243238
Q8BYC6	Serine/threonine-protein kinase TAO3 OS=Mus musculus OX=10090 GN=Taok3 PE=1 SV=2	Taok3	105.33	3	3	3	3	4	0.821	0.836	0.802	1.123	1.2	1.148	1.412	0.000113981
P29788	Vitronectin OS=Mus musculus OX=10090 GN=Vtn PE=1 SV=2	Vtn	54.848	6.5	2	2	2	2	1.181	1.349	1.132	0.865	0.83	0.77	0.673	0.00330087
P80317	T-complex protein 1 subunit zeta OS=Mus musculus OX=10090 GN=Cct6a PE=1 SV=3	Cct6a	58.004	26.4	12	12	12	20	0.956	0.959	0.954	1.025	1.02	1.049	1.078	0.00100791
P48428	Tubulin-specific chaperone A OS=Mus musculus OX=10090 GN=Tbca PE=1 SV=3	Tbca	12.758	25.9	3	3	3	4	0.881	0.81	0.876	1.068	1.178	1.1	1.303	0.00262727
A3KGB4	TBC1 domain family member 8B OS=Mus musculus OX=10090 GN=Tbc1d8b PE=1 SV=1	Tbc1d8b	127.89	2.8	4	4	4	4	0.757	0.778	0.872	1.051	1.273	1.186	1.458	0.006026
Q02053	Ubiquitin-like modifier-activating enzyme 1 OS=Mus musculus OX=10090 GN=Uba1 PE=1 SV=1	Uba1	117.81	30.3	27	27	27	75	0.869	0.902	0.887	1.1	1.082	1.108	1.238	7.74027e-05
Q9QWR8	Alpha-N-acetylgalactosaminidase OS=Mus musculus OX=10090 GN=Naga PE=1 SV=2	Naga	47.234	13.3	6	6	6	8	0.723	0.745	0.665	1.22	1.244	1.17	1.704	0.000157162
Q6PGB6	N-alpha-acetyltransferase 50 OS=Mus musculus OX=10090 GN=Naa50 PE=1 SV=1	Naa50	19.414	19.5	3	3	3	4	0.854	0.822	0.82	1.053	1.356	1.028	1.377	0.0252478
Q9DB73	NADH-cytochrome b5 reductase 1 OS=Mus musculus OX=10090 GN=Cyb5r1 PE=1 SV=1	Cyb5r1	34.134	8.2	2	2	2	2	1.233	1.236	1.174	0.859	0.843	0.782	0.682	0.000321957
Q8VEJ4	Notchless protein homolog 1 OS=Mus musculus OX=10090 GN=Nle1 PE=1 SV=4	Nle1	53.133	2.3	1	1	1	1	0.441	0.469	0.517	1.502	1.289	1.533	3.03	0.000102158
Q9DC70	NADH dehydrogenase [ubiquinone] iron-sulfur protein 7, mitochondrial OS=Mus musculus OX=10090 GN=Ndufs7 PE=1 SV=1	Ndufs7	24.683	15.6	5	5	5	8	0.957	0.943	0.913	1.016	1.004	1.018	1.08	0.00609651
P10493	Nidogen-1 OS=Mus musculus OX=10090 GN=Nid1 PE=1 SV=2	Nid1	136.54	20.4	24	23	23	56	1.271	1.227	1.22	0.793	0.813	0.796	0.646	8.20899e-06
Q1HFZ0	RNA cytosine C(5)-methyltransferase NSUN2 OS=Mus musculus OX=10090 GN=Nsun2 PE=1 SV=2	Nsun2	85.451	8.9	5	5	5	5	0.722	0.802	0.666	1.274	1.206	1.209	1.684	0.000761337
Q9CPP0	Nucleoplasmin-3 OS=Mus musculus OX=10090 GN=Npm3 PE=1 SV=3	Npm3	19.023	9.1	1	1	1	1	0.809	1.216	0.818	1.25	0.985	0.915	1.108	0.531108
Q8BIW1	Exopolyphosphatase PRUNE1 OS=Mus musculus OX=10090 GN=Prune1 PE=1 SV=1	Prune1	50.239	8.6	4	4	4	5	1.046	1.079	1.059	0.939	0.984	0.898	0.886	0.0120627
Q9CPZ6	ORM1-like protein 3 OS=Mus musculus OX=10090 GN=Ormdl3 PE=2 SV=1	Ormdl3	17.476	17	2	1	2	3	0.414	1.577	1.146	1.098	1.063	0.762	0.932	0.897464
Q3B7Z2	Oxysterol-binding protein 1 OS=Mus musculus OX=10090 GN=Osbp PE=1 SV=3	Osbp	88.796	14.5	11	11	11	20	0.786	0.73	0.761	1.239	1.208	1.211	1.606	3.18538e-05
P58021	Transmembrane 9 superfamily member 2 OS=Mus musculus OX=10090 GN=Tm9sf2 PE=1 SV=1	Tm9sf2	75.329	7.3	4	4	4	4	0.865	0.788	0.681	1.217	1.346	1.06	1.552	0.0109941
Q8BK08	Transmembrane protein 11, mitochondrial OS=Mus musculus OX=10090 GN=Tmem11 PE=1 SV=1	Tmem11	21.311	8.9	2	2	2	2
Q9CR67	Transmembrane protein 33 OS=Mus musculus OX=10090 GN=Tmem33 PE=1 SV=1	Tmem33	28.031	8.5	2	2	2	2	0.842	0.919	0.745	1.202	1.047	1.17	1.364	0.0134929
Q8BYY4	Tetratricopeptide repeat protein 39B OS=Mus musculus OX=10090 GN=Ttc39b PE=1 SV=1	Ttc39b	70.292	3.1	1	1	1	1	0.48	0.542	0.503	1.496	1.353	1.393	2.782	2.47581e-05
P56399	Ubiquitin carboxyl-terminal hydrolase 5 OS=Mus musculus OX=10090 GN=Usp5 PE=1 SV=1	Usp5	95.832	19.2	14	14	14	18	1.126	1.12	1.08	0.926	0.936	0.895	0.829	0.000567957
Q5ND34	WD repeat-containing protein 81 OS=Mus musculus OX=10090 GN=Wdr81 PE=1 SV=2	Wdr81	211.94	0.5	1	1	1	1	0.929	1.05	1.023	1.075	1.026	0.922	1.007	0.919788
Q3TXS7	26S proteasome non-ATPase regulatory subunit 1 OS=Mus musculus OX=10090 GN=Psmd1 PE=1 SV=1	Psmd1	105.73	24.1	20	20	20	26	1.002	0.956	0.992	1.008	1.052	0.985	1.032	0.259187
O35226	26S proteasome non-ATPase regulatory subunit 4 OS=Mus musculus OX=10090 GN=Psmd4 PE=1 SV=1	Psmd4	40.703	19.7	5	5	5	10	0.862	0.838	0.81	1.12	1.175	1.175	1.382	0.000176067
Q8R1I1	Cytochrome b-c1 complex subunit 9 OS=Mus musculus OX=10090 GN=Uqcr10 PE=1 SV=1	Uqcr10	7.4454	37.5	2	2	2	9	0.955	0.942	0.938	1.039	1.078	1.065	1.122	0.000679943
P28650	Adenylosuccinate synthetase isozyme 1 OS=Mus musculus OX=10090 GN=Adss1 PE=1 SV=2	Adss1	50.254	4.6	2	1	1	2	0.789	1.139	0.784	1.053	1.136	1.059	1.198	0.195154
Q6PGA0	REST corepressor 3 OS=Mus musculus OX=10090 GN=Rcor3 PE=1 SV=2	Rcor3	49.779	4.2	2	2	2	2	0.874	1.047	0.962	1.064	1.017	1.035	1.081	0.210028
P58069	Ras GTPase-activating protein 2 OS=Mus musculus OX=10090 GN=Rasa2 PE=1 SV=2	Rasa2	96.4	3.3	3	2	2	3	1.207	1.115	1.062	0.94	0.918	0.839	0.797	0.0112048
Q8BMG7	Rab3 GTPase-activating protein non-catalytic subunit OS=Mus musculus OX=10090 GN=Rab3gap2 PE=1 SV=2	Rab3gap2	152.53	4.8	5	5	5	5	1.095	1.143	1.066	0.933	0.962	0.936	0.857	0.00237893
P62821	Ras-related protein Rab-1A OS=Mus musculus OX=10090 GN=Rab1A PE=1 SV=3	Rab1A	22.677	57.6	10	5	5	45	0.77	0.758	0.728	1.198	1.17	1.249	1.603	4.91836e-05
P53994	Ras-related protein Rab-2A OS=Mus musculus OX=10090 GN=Rab2a PE=1 SV=1	Rab2a	23.547	42	7	4	7	23	0.8	0.78	0.792	1.139	1.173	1.264	1.508	0.000210935
Q60973	Histone-binding protein RBBP7 OS=Mus musculus OX=10090 GN=Rbbp7 PE=1 SV=1	Rbbp7	47.789	15.8	7	2	7	13	0.883	0.955	0.966	1.018	1.102	1.06	1.134	0.0255946
P36371	Antigen peptide transporter 2 OS=Mus musculus OX=10090 GN=Tap2 PE=1 SV=1	Tap2	77.444	4	3	3	3	3	1.242	1.246	1.252	0.757	0.795	0.692	0.6	0.000228901
Q8VCK3	Tubulin gamma-2 chain OS=Mus musculus OX=10090 GN=Tubg2 PE=1 SV=1	Tubg2	51.121	2	1	1	1	1	1.037	1.048	1.195	0.905	1.024	0.867	0.852	0.0770063
Q8CE96	tRNA (adenine(58)-N(1))-methyltransferase non-catalytic subunit TRM6 OS=Mus musculus OX=10090 GN=Trmt6 PE=1 SV=1	Trmt6	55.518	4.6	2	2	2	2	0.97	1.009	1.122	0.998	1.042	0.904	0.949	0.440021
P70399	TP53-binding protein 1 OS=Mus musculus OX=10090 GN=Tp53bp1 PE=1 SV=3	Tp53bp1	212.73	0.5	1	1	1	1	1.154	1.23	1.099	0.862	0.864	0.886	0.75	0.00105403
Q7TQ65	Transmembrane channel-like protein 4 OS=Mus musculus OX=10090 GN=Tmc4 PE=2 SV=2	Tmc4	77.366	2	1	1	1	1	0.47	0.447	0.227	1.478	1.772	1.303	3.98	0.00477317
Q4VAE3	Transmembrane protein 65 OS=Mus musculus OX=10090 GN=Tmem65 PE=1 SV=1	Tmem65	24.918	10.3	2	2	2	2	0.97	1.042	0.953	1.02	1.007	1.018	1.027	0.377444
P62996	Transformer-2 protein homolog beta OS=Mus musculus OX=10090 GN=Tra2b PE=1 SV=1	Tra2b	33.665	11.8	3	3	3	4	0.772	0.908	0.824	1.146	1.182	1.034	1.343	0.00894359
Q8BXZ1	Protein disulfide-isomerase TMX3 OS=Mus musculus OX=10090 GN=Tmx3 PE=1 SV=2	Tmx3	51.847	13.2	4	4	4	5	1.116	1.141	1.116	0.883	0.883	0.948	0.805	0.000925762
Q9DBS1	Transmembrane protein 43 OS=Mus musculus OX=10090 GN=Tmem43 PE=1 SV=1	Tmem43	44.783	19.2	8	8	8	13	1.383	1.361	1.406	0.701	0.716	0.708	0.512	4.70739e-07
Q62283	Tetraspanin-7 OS=Mus musculus OX=10090 GN=Tspan7 PE=1 SV=2	Tspan7	27.544	8.8	2	2	2	3	1.241	0.972	0.956	0.9	0.838	0.986	0.86	0.204566
Q99K23	Ufm1-specific protease 2 OS=Mus musculus OX=10090 GN=Ufsp2 PE=1 SV=1	Ufsp2	52.515	18	9	9	9	12	0.644	0.618	0.619	1.37	1.25	1.263	2.064	2.24871e-05
Q9WUP7	Ubiquitin carboxyl-terminal hydrolase isozyme L5 OS=Mus musculus OX=10090 GN=Uchl5 PE=1 SV=2	Uchl5	37.616	34.3	8	8	8	12	0.684	0.688	0.688	1.168	1.278	1.265	1.801	3.27242e-05
P35123	Ubiquitin carboxyl-terminal hydrolase 4 OS=Mus musculus OX=10090 GN=Usp4 PE=1 SV=3	Usp4	108.34	4.8	5	5	5	5	1.023	0.996	1.067	0.946	1.062	0.931	0.952	0.337535
P35918	Vascular endothelial growth factor receptor 2 OS=Mus musculus OX=10090 GN=Kdr PE=1 SV=2	Kdr	150.46	0.7	1	1	1	1	1.295	1.369	1.242	0.721	0.835	0.707	0.579	0.000778026
Q6GQR8	Zinc finger protein 329 OS=Mus musculus OX=10090 GN=Znf329 PE=1 SV=2	Znf329	59.831	1.3	1	1	1	1	1.344	1.158	1.115	0.908	0.734	0.86	0.692	0.0124964
Q61464	Zinc finger protein 638 OS=Mus musculus OX=10090 GN=Znf638 PE=1 SV=2	Znf638	218.13	0.7	1	1	1	1	1.585	1.508	1.617	0.49	0.552	0.559	0.34	2.09036e-05
Q9D2G2	Dihydrolipoyllysine-residue succinyltransferase component of 2-oxoglutarate dehydrogenase complex, mitochondrial OS=Mus musculus OX=10090 GN=Dlst PE=1 SV=1	Dlst	48.994	33.3	12	12	12	32	0.971	0.945	0.968	1.009	1.041	1.047	1.074	0.00767025
P60335	Poly(rC)-binding protein 1 OS=Mus musculus OX=10090 GN=Pcbp1 PE=1 SV=1	Pcbp1	37.497	35.1	10	5	5	26	0.772	0.772	0.81	1.198	1.17	1.201	1.516	2.0948e-05
Q8BP40	Lysophosphatidic acid phosphatase type 6 OS=Mus musculus OX=10090 GN=Acp6 PE=1 SV=1	Acp6	47.624	15.1	5	5	5	7	0.97	1.042	0.899	1.096	0.946	0.99	1.042	0.541207
P97371	Proteasome activator complex subunit 1 OS=Mus musculus OX=10090 GN=Psme1 PE=1 SV=2	Psme1	28.673	31.7	7	7	7	16	0.93	0.956	1.025	1.03	1.014	1.037	1.058	0.124618
Q9D3U0	tRNA pseudouridine synthase Pus10 OS=Mus musculus OX=10090 GN=Pus10 PE=1 SV=1	Pus10	59.71	7.8	5	5	5	5	0.788	0.72	0.782	1.133	1.15	1.135	1.493	0.000163988
P97461	40S ribosomal protein S5 OS=Mus musculus OX=10090 GN=Rps5 PE=1 SV=3	Rps5	22.889	41.2	7	7	7	32	0.424	0.448	0.42	1.466	1.459	1.448	3.385	4.72305e-07
P58802	TBC1 domain family member 10A OS=Mus musculus OX=10090 GN=Tbc1d10a PE=1 SV=1	Tbc1d10a	56.202	2.4	1	1	1	1	0.871	1.006	0.886	1.184	0.934	1.095	1.163	0.149805
O55060	Thiopurine S-methyltransferase OS=Mus musculus OX=10090 GN=Tpmt PE=1 SV=1	Tpmt	27.585	9.2	2	2	2	3	1.267	1.19	1.232	0.769	0.898	0.781	0.664	0.00142581
Q8C0E3	E3 ubiquitin-protein ligase TRIM47 OS=Mus musculus OX=10090 GN=Trim47 PE=1 SV=2	Trim47	69.912	5	3	3	3	3	1.151	1.29	1.173	0.787	0.839	0.941	0.71	0.00551451
Q569Z6	Thyroid hormone receptor-associated protein 3 OS=Mus musculus OX=10090 GN=Thrap3 PE=1 SV=1	Thrap3	108.18	9.3	9	9	9	11	0.819	0.858	0.793	1.083	1.175	1.183	1.393	0.000812099
Q8BH24	Transmembrane 9 superfamily member 4 OS=Mus musculus OX=10090 GN=Tm9sf4 PE=1 SV=1	Tm9sf4	74.692	7.3	4	4	4	4	0.784	0.788	0.741	1.18	1.239	1.15	1.543	0.000123463
Q921T2	Torsin-1A-interacting protein 1 OS=Mus musculus OX=10090 GN=Tor1aip1 PE=1 SV=3	Tor1aip1	66.78	18	9	9	9	10	0.962	0.947	1.018	0.926	0.988	1.074	1.021	0.709839
Q9JKK7	Tropomodulin-2 OS=Mus musculus OX=10090 GN=Tmod2 PE=1 SV=2	Tmod2	39.51	4.3	1	1	1	1
Q9JHJ0	Tropomodulin-3 OS=Mus musculus OX=10090 GN=Tmod3 PE=1 SV=1	Tmod3	39.502	19.6	6	6	6	8	1.06	1.044	1.15	0.872	1.046	0.886	0.862	0.081823
Q8R1J9	Torsin-2A OS=Mus musculus OX=10090 GN=Tor2a PE=1 SV=1	Tor2a	35.897	5	1	1	1	1	0.822	0.841	0.919	1.092	1.119	1.155	1.304	0.00212497
P62073	Mitochondrial import inner membrane translocase subunit Tim10 OS=Mus musculus OX=10090 GN=Timm10 PE=1 SV=1	Timm10	10.333	31.1	3	3	3	5	0.8	0.705	0.781	1.225	1.145	1.216	1.569	0.000521722
P07146	Anionic trypsin-2 OS=Mus musculus OX=10090 GN=Prss2 PE=1 SV=1	Prss2	26.203	25.2	4	4	4	26	0.474	0.504	0.464	1.406	1.426	1.27	2.845	1.88498e-05
P50518	V-type proton ATPase subunit E 1 OS=Mus musculus OX=10090 GN=Atp6v1e1 PE=1 SV=2	Atp6v1e1	26.157	23.9	8	8	8	18	0.948	1.018	0.922	0.977	1.062	1.041	1.066	0.170853
P97765	WW domain-binding protein 2 OS=Mus musculus OX=10090 GN=Wbp2 PE=1 SV=1	Wbp2	28.032	8	2	2	2	2	1.09	1.022	1.019	0.916	1.08	0.912	0.929	0.269883
Q8BH43	Wiskott-Aldrich syndrome protein family member 2 OS=Mus musculus OX=10090 GN=Wasf2 PE=1 SV=1	Wasf2	54.073	2.6	1	1	1	1	1.138	1.067	1.056	0.877	1.003	0.918	0.858	0.0282109
Q9EQQ2	Protein YIPF5 OS=Mus musculus OX=10090 GN=Yipf5 PE=1 SV=1	Yipf5	27.873	4.7	1	1	1	1	0.625	0.64	0.629	1.192	1.443	1.296	2.076	0.000199509
P62889	60S ribosomal protein L30 OS=Mus musculus OX=10090 GN=Rpl30 PE=1 SV=2	Rpl30	12.784	49.6	6	6	6	13	0.432	0.376	0.473	1.486	1.483	1.491	3.482	4.76007e-05
Q8VCC9	Spondin-1 OS=Mus musculus OX=10090 GN=Spon1 PE=1 SV=1	Spon1	90.82	2.6	2	2	2	3	0.956	0.909	0.889	1.073	1.098	1.041	1.166	0.00433447
Q9R099	Transducin beta-like protein 2 OS=Mus musculus OX=10090 GN=Tbl2 PE=1 SV=2	Tbl2	49.583	16.5	7	7	7	11	0.754	0.802	0.798	1.192	1.112	1.196	1.487	0.000212797
Q8C3S2	Transport and Golgi organization protein 6 homolog OS=Mus musculus OX=10090 GN=Tango6 PE=1 SV=1	Tango6	118.73	1.1	1	1	1	1
Q8BYA0	Tubulin-specific chaperone D OS=Mus musculus OX=10090 GN=Tbcd PE=1 SV=1	Tbcd	133.32	6.3	6	6	6	6	1.148	1.173	1.176	0.887	0.887	0.865	0.755	1.56035e-05
Q3TQI7	Telomere length and silencing protein 1 homolog OS=Mus musculus OX=10090 PE=1 SV=2	--	33.543	3.1	1	1	1	1	0.768	0.763	0.656	1.459	1.12	1.119	1.691	0.00704951
Q8BH58	TIP41-like protein OS=Mus musculus OX=10090 GN=Tiprl PE=1 SV=1	Tiprl	31.253	4.4	1	1	1	1
P61939	Thyroxine-binding globulin OS=Mus musculus OX=10090 GN=Serpina7 PE=2 SV=1	Serpina7	47.052	7.2	2	2	2	2	1.32	1.31	1.358	0.73	0.723	0.747	0.552	2.18131e-06
P20352	Tissue factor OS=Mus musculus OX=10090 GN=F3 PE=1 SV=2	F3	32.935	5.8	1	1	1	1	1.203	1.201	1.225	0.96	0.683	0.857	0.689	0.0188794
Q9JLV2	Short transient receptor potential channel 4-associated protein OS=Mus musculus OX=10090 GN=Trpc4ap PE=1 SV=2	Trpc4ap	90.726	1.8	2	2	2	2	1.385	1.27	1.672	0.654	0.644	0.638	0.447	0.000610722
Q9DBU0	Transmembrane 9 superfamily member 1 OS=Mus musculus OX=10090 GN=Tm9sf1 PE=2 SV=2	Tm9sf1	68.927	3.5	2	2	2	2	0.768	0.772	0.664	1.277	1.128	1.266	1.666	0.0012985
Q9DCC8	Mitochondrial import receptor subunit TOM20 homolog OS=Mus musculus OX=10090 GN=Tomm20 PE=1 SV=1	Tomm20	16.284	13.8	2	2	2	2
Q9CQN3	Mitochondrial import receptor subunit TOM6 homolog OS=Mus musculus OX=10090 GN=Tomm6 PE=3 SV=1	Tomm6	7.8648	18.9	1	1	1	2	0.894	1.002	0.849	1.11	1.061	1.055	1.175	0.033673
E9Q6P5	Tetratricopeptide repeat protein 7B OS=Mus musculus OX=10090 GN=Ttc7b PE=1 SV=1	Ttc7b	94.202	3.8	3	3	3	3	1.372	1.334	1.353	0.723	0.715	0.719	0.531	2.17073e-07
Q99KD5	Protein unc-45 homolog A OS=Mus musculus OX=10090 GN=Unc45a PE=1 SV=2	Unc45a	103.45	5.9	5	5	5	8	1.026	0.98	1.018	0.998	0.921	1.007	0.968	0.349925
Q8R3G9	Tetraspanin-8 OS=Mus musculus OX=10090 GN=Tspan8 PE=1 SV=1	Tspan8	25.582	4.3	1	1	1	1	1.173	1.213	1.225	0.818	0.864	0.831	0.696	6.47608e-05
P62814	V-type proton ATPase subunit B, brain isoform OS=Mus musculus OX=10090 GN=Atp6v1b2 PE=1 SV=1	Atp6v1b2	56.55	28.6	11	11	11	13	0.926	0.964	0.969	1.047	1.036	1.062	1.1	0.00399725
P15920	V-type proton ATPase 116 kDa subunit a2 OS=Mus musculus OX=10090 GN=Atp6v0a2 PE=1 SV=2	Atp6v0a2	98.144	3.5	3	3	3	3	0.812	0.848	0.75	1.252	1.15	1.104	1.455	0.00191344
P83741	Serine/threonine-protein kinase WNK1 OS=Mus musculus OX=10090 GN=Wnk1 PE=1 SV=2	Wnk1	250.93	2.7	6	4	6	6	1.018	1.067	0.957	0.875	1.015	1.082	0.977	0.728546
Q924C1	Exportin-5 OS=Mus musculus OX=10090 GN=Xpo5 PE=1 SV=1	Xpo5	136.97	1.2	1	1	1	1	0.658	0.781	0.624	1.149	1.123	1.504	1.83	0.00657235
Q3UPF5	Zinc finger CCCH-type antiviral protein 1 OS=Mus musculus OX=10090 GN=Zc3hav1 PE=1 SV=1	Zc3hav1	106.69	1.5	2	2	2	2	1.023	1.036	0.991	0.888	1.098	0.986	0.974	0.662597
Q9DCH6	AN1-type zinc finger protein 6 OS=Mus musculus OX=10090 GN=Zfand6 PE=1 SV=1	Zfand6	24.001	9.4	2	2	2	2	1.002	0.952	0.956	0.968	1.1	1.022	1.062	0.219582
Q9CRC0	Vitamin K epoxide reductase complex subunit 1 OS=Mus musculus OX=10090 GN=Vkorc1 PE=1 SV=1	Vkorc1	17.768	12.4	2	2	2	2	0.593	0.65	0.612	1.276	1.402	1.288	2.138	4.65121e-05
P62852	40S ribosomal protein S25 OS=Mus musculus OX=10090 GN=Rps25 PE=1 SV=1	Rps25	13.742	15.2	2	2	2	2	0.468	0.538	0.401	1.446	1.445	1.442	3.08	0.000182797
Q14CH7	Alanine--tRNA ligase, mitochondrial OS=Mus musculus OX=10090 GN=Aars2 PE=1 SV=1	Aars2	106.78	1.8	2	2	2	2	0.823	0.948	0.972	1.091	1.146	1.001	1.18	0.0624699
Q01730	Ras suppressor protein 1 OS=Mus musculus OX=10090 GN=Rsu1 PE=1 SV=3	Rsu1	31.55	39.4	11	11	11	22	1.182	1.163	1.199	0.872	0.845	0.86	0.727	1.48147e-05
Q9ER88	28S ribosomal protein S29, mitochondrial OS=Mus musculus OX=10090 GN=Dap3 PE=1 SV=1	Dap3	44.699	6.1	2	2	2	3	0.956	0.948	0.981	1.064	1.049	1.004	1.08	0.0190264
Q8K021	Secretory carrier-associated membrane protein 1 OS=Mus musculus OX=10090 GN=Scamp1 PE=1 SV=1	Scamp1	38.028	22.8	5	5	5	7	0.849	0.832	0.913	1.16	1.134	1.084	1.302	0.00156126
O35609	Secretory carrier-associated membrane protein 3 OS=Mus musculus OX=10090 GN=Scamp3 PE=1 SV=3	Scamp3	38.458	14.9	4	4	4	6	1.014	0.98	0.989	0.881	0.97	0.966	0.944	0.153194
D3YXK2	Scaffold attachment factor B1 OS=Mus musculus OX=10090 GN=Safb PE=1 SV=2	Safb	105.1	12.6	11	8	11	12	0.976	0.933	0.983	0.977	1.07	0.991	1.05	0.209705
Q80YR5	Scaffold attachment factor B2 OS=Mus musculus OX=10090 GN=Safb2 PE=1 SV=2	Safb2	111.84	4.8	4	2	2	4	0.765	0.861	0.861	1.16	1.122	1.163	1.385	0.00134373
Q68FL4	Putative adenosylhomocysteinase 3 OS=Mus musculus OX=10090 GN=Ahcyl2 PE=1 SV=1	Ahcyl2	66.899	25.1	14	8	14	19	1.058	1.18	1.08	0.92	0.894	0.897	0.817	0.00440686
O35114	Lysosome membrane protein 2 OS=Mus musculus OX=10090 GN=Scarb2 PE=1 SV=3	Scarb2	54.043	8.4	4	4	4	6	0.951	1.004	0.964	1.008	1.035	1.044	1.058	0.0445388
Q91VZ6	Stromal membrane-associated protein 1 OS=Mus musculus OX=10090 GN=Smap1 PE=1 SV=1	Smap1	47.66	4.8	2	2	2	2	0.892	0.728	0.87	1.024	1.245	1.17	1.381	0.0198049
Q8K330	Protein phosphatase Slingshot homolog 3 OS=Mus musculus OX=10090 GN=Ssh3 PE=1 SV=1	Ssh3	72.227	5.1	3	3	3	4	0.818	0.878	0.821	1.179	1.133	1.108	1.359	0.000471245
Q5SYH2	Transmembrane protein 199 OS=Mus musculus OX=10090 GN=Tmem199 PE=1 SV=1	Tmem199	23.099	3.4	1	1	1	1	0.887	0.806	0.888	1.126	1.23	1.016	1.306	0.0142275
Q924Z5	Translocating chain-associated membrane protein 2 OS=Mus musculus OX=10090 GN=Tram2 PE=1 SV=1	Tram2	43.182	5.7	2	2	2	2	0.956	0.914	0.924	1.075	0.996	1.115	1.14	0.0221209
P25446	Tumor necrosis factor receptor superfamily member 6 OS=Mus musculus OX=10090 GN=Fas PE=1 SV=2	Fas	37.437	3.4	1	1	1	2	1.162	1.222	1.258	0.968	0.702	0.823	0.685	0.0154904
P58771	Tropomyosin alpha-1 chain OS=Mus musculus OX=10090 GN=Tpm1 PE=1 SV=1	Tpm1	32.68	22.5	7	1	1	2	1.185	1.131	1.175	0.816	0.987	0.809	0.748	0.0114607
Q8K1J6	CCA tRNA nucleotidyltransferase 1, mitochondrial OS=Mus musculus OX=10090 GN=Trnt1 PE=1 SV=1	Trnt1	49.895	8.3	3	3	3	3	0.984	0.971	0.99	1	0.986	1.042	1.028	0.191166
P62075	Mitochondrial import inner membrane translocase subunit Tim13 OS=Mus musculus OX=10090 GN=Timm13 PE=1 SV=1	Timm13	10.458	28.4	2	2	2	3	0.581	0.58	0.617	1.329	1.345	1.335	2.255	2.4714e-06
Q8C0S4	Tetratricopeptide repeat protein 21A OS=Mus musculus OX=10090 GN=Ttc21a PE=1 SV=2	Ttc21a	148.62	1.3	1	1	1	1	0.727	0.678	0.708	1.11	1.166	1.463	1.77	0.00297828
Q8R317	Ubiquilin-1 OS=Mus musculus OX=10090 GN=Ubqln1 PE=1 SV=1	Ubqln1	61.976	7.4	3	2	2	4	0.829	0.77	0.876	1.136	1.187	1.057	1.366	0.00346341
Q8BG60	Thioredoxin-interacting protein OS=Mus musculus OX=10090 GN=Txnip PE=1 SV=1	Txnip	44.363	2.8	1	1	1	1	1.086	1.082	1.015	0.994	0.902	0.966	0.899	0.0422132
P70460	Vasodilator-stimulated phosphoprotein OS=Mus musculus OX=10090 GN=Vasp PE=1 SV=4	Vasp	39.666	9.6	3	3	3	4	0.912	0.934	0.876	1.043	1.064	1.102	1.179	0.00261849
Q91V09	WD repeat-containing protein 13 OS=Mus musculus OX=10090 GN=Wdr13 PE=1 SV=1	Wdr13	53.663	3.9	2	2	2	3	0.941	0.978	0.89	1.047	1.031	1.093	1.129	0.0200047
Q5RKS2	Small integral membrane protein 7 OS=Mus musculus OX=10090 GN=Smim7 PE=3 SV=1	Smim7	8.5551	13.3	1	1	1	2	0.86	0.867	0.812	1.124	1.122	1.149	1.337	0.000189017
Q8VDQ8	NAD-dependent protein deacetylase sirtuin-2 OS=Mus musculus OX=10090 GN=Sirt2 PE=1 SV=2	Sirt2	43.256	15.2	6	6	6	9	0.848	0.842	0.893	1.175	1.111	1.124	1.32	0.000384365
Q91WE1	Sorting nexin-15 OS=Mus musculus OX=10090 GN=Snx15 PE=1 SV=1	Snx15	37.742	2.7	1	1	1	1
Q6PDG5	SWI/SNF complex subunit SMARCC2 OS=Mus musculus OX=10090 GN=Smarcc2 PE=1 SV=2	Smarcc2	132.6	6.8	9	8	9	9	0.937	0.929	0.901	1.039	1.131	1.033	1.158	0.00999089
Q6ZWQ7	Signal peptidase complex subunit 3 OS=Mus musculus OX=10090 GN=Spcs3 PE=1 SV=1	Spcs3	20.313	21.7	4	4	4	13	0.494	0.46	0.476	1.398	1.342	1.454	2.933	4.10014e-06
Q921L3	Calcium load-activated calcium channel OS=Mus musculus OX=10090 GN=Tmco1 PE=1 SV=1	Tmco1	21.175	4.8	1	1	1	2	0.78	0.81	0.838	1.158	1.2	1.138	1.44	0.00014843
Q9ER00	Syntaxin-12 OS=Mus musculus OX=10090 GN=Stx12 PE=1 SV=1	Stx12	31.195	14.2	3	3	3	5	1.084	1.236	1.186	0.834	0.895	0.848	0.735	0.00226398
P97355	Spermine synthase OS=Mus musculus OX=10090 GN=Sms PE=1 SV=1	Sms	41.313	2.5	1	1	1	1	0.825	0.859	0.901	1.117	1.194	1.057	1.303	0.00371518
Q9JI11	Serine/threonine-protein kinase 4 OS=Mus musculus OX=10090 GN=Stk4 PE=1 SV=1	Stk4	55.541	8	3	2	2	5	0.938	1.031	1.048	1.091	0.99	0.932	0.999	0.970478
Q6PDM2	Serine/arginine-rich splicing factor 1 OS=Mus musculus OX=10090 GN=Srsf1 PE=1 SV=3	Srsf1	27.744	28.6	7	7	7	14	0.98	0.977	0.895	1.008	1.069	1.016	1.085	0.0798768
P52840	Sulfotransferase 1A1 OS=Mus musculus OX=10090 GN=Sult1a1 PE=1 SV=1	Sult1a1	33.974	15.5	3	3	3	5	1.145	1.081	1.105	0.941	0.864	0.953	0.828	0.00567693
Q9CXE7	Transmembrane emp24 domain-containing protein 5 OS=Mus musculus OX=10090 GN=Tmed5 PE=1 SV=1	Tmed5	26.172	11.8	3	3	3	6	1.27	1.148	1.152	0.903	0.792	0.851	0.713	0.0025502
Q99JT6	TLC domain-containing protein 1 OS=Mus musculus OX=10090 GN=Tlcd1 PE=2 SV=1	Tlcd1	28.787	5.3	1	1	1	2
Q8R3T5	Syntaxin-binding protein 6 OS=Mus musculus OX=10090 GN=Stxbp6 PE=1 SV=1	Stxbp6	23.671	4.3	1	1	1	1	1.031	1.034	0.913	0.844	1.14	1.04	1.015	0.929425
Q64310	Surfeit locus protein 4 OS=Mus musculus OX=10090 GN=Surf4 PE=1 SV=1	Surf4	30.381	18.2	4	4	4	6	0.871	0.854	0.774	1.235	1.123	1.116	1.39	0.00255694
Q9WVL2	Signal transducer and activator of transcription 2 OS=Mus musculus OX=10090 GN=Stat2 PE=1 SV=1	Stat2	105.42	1.2	1	1	1	1	1.091	1.043	0.994	1.121	0.867	0.927	0.932	0.40494
Q64337	Sequestosome-1 OS=Mus musculus OX=10090 GN=Sqstm1 PE=1 SV=1	Sqstm1	48.162	6.3	2	2	2	5	1.091	1.084	1.093	0.947	0.984	0.937	0.878	0.000971448
P52633	Signal transducer and transcription activator 6 OS=Mus musculus OX=10090 GN=Stat6 PE=1 SV=2	Stat6	93.496	5	4	4	4	5	1.152	1.13	1.132	0.844	0.904	0.875	0.768	0.000220794
Q80YD1	ATP-dependent RNA helicase SUPV3L1, mitochondrial OS=Mus musculus OX=10090 GN=Supv3l1 PE=1 SV=1	Supv3l1	87.004	4.4	3	3	3	3	1.084	1.103	1.121	0.976	0.922	0.904	0.847	0.00261779
O70551	SRSF protein kinase 1 OS=Mus musculus OX=10090 GN=Srpk1 PE=1 SV=2	Srpk1	73.088	4.3	3	2	2	3	0.69	0.708	0.742	1.297	1.158	1.278	1.744	0.000179236
Q9CQC8	Maspardin OS=Mus musculus OX=10090 GN=Spg21 PE=1 SV=1	Spg21	34.952	2.9	1	1	1	1	1.176	1.258	1.197	0.838	0.871	0.787	0.687	0.000467214
Q9DCD2	Pre-mRNA-splicing factor SYF1 OS=Mus musculus OX=10090 GN=Xab2 PE=1 SV=1	Xab2	99.986	1.2	1	1	1	1
P58871	182 kDa tankyrase-1-binding protein OS=Mus musculus OX=10090 GN=Tnks1bp1 PE=1 SV=2	Tnks1bp1	181.82	8.1	11	11	11	14	1.068	1.027	1.004	0.909	0.94	0.943	0.901	0.00842712
Q9D0C4	tRNA (guanine(37)-N1)-methyltransferase OS=Mus musculus OX=10090 GN=Trmt5 PE=1 SV=1	Trmt5	56.794	4.8	2	2	2	2
Q6IRU2	Tropomyosin alpha-4 chain OS=Mus musculus OX=10090 GN=Tpm4 PE=1 SV=3	Tpm4	28.467	17.7	5	3	3	3	1.175	1.132	1.136	0.888	0.856	0.928	0.776	0.000634048
P17751	Triosephosphate isomerase OS=Mus musculus OX=10090 GN=Tpi1 PE=1 SV=5	Tpi1	26.712	63.1	12	12	12	69	1.08	1.106	1.082	0.916	0.919	0.956	0.854	0.000551827
Q3U0M1	Trafficking protein particle complex subunit 9 OS=Mus musculus OX=10090 GN=Trappc9 PE=1 SV=2	Trappc9	128.23	1.8	2	2	2	2	1.052	1.048	1.044	0.948	1.015	0.936	0.922	0.0317412
Q3TW96	UDP-N-acetylhexosamine pyrophosphorylase-like protein 1 OS=Mus musculus OX=10090 GN=Uap1l1 PE=1 SV=1	Uap1l1	56.613	19.5	9	9	9	12	0.764	0.817	0.766	1.14	1.16	1.186	1.485	8.9125e-05
B1AY13	Ubiquitin carboxyl-terminal hydrolase 24 OS=Mus musculus OX=10090 GN=Usp24 PE=1 SV=1	Usp24	294	1.6	4	4	4	4	0.952	0.938	0.979	1.011	0.994	1.056	1.067	0.0422737
Q8VBW6	NEDD8-activating enzyme E1 regulatory subunit OS=Mus musculus OX=10090 GN=Nae1 PE=1 SV=1	Nae1	60.273	11.2	5	5	5	9	0.905	0.972	0.97	1.025	1.034	1.071	1.099	0.0244742
Q3TXX3	Protrudin OS=Mus musculus OX=10090 GN=Zfyve27 PE=1 SV=2	Zfyve27	46.202	5.3	2	2	2	2	0.899	0.932	1.069	1.034	1.06	1.016	1.072	0.251364
Q923D5	WW domain-binding protein 11 OS=Mus musculus OX=10090 GN=Wbp11 PE=1 SV=2	Wbp11	69.874	3	2	2	2	2	0.87	0.886	0.835	1.05	1.182	1.12	1.294	0.00262066
Q91ZE0	Trimethyllysine dioxygenase, mitochondrial OS=Mus musculus OX=10090 GN=Tmlhe PE=1 SV=2	Tmlhe	49.609	9.3	4	4	4	4	1.147	1.306	1.139	0.832	0.852	0.871	0.711	0.00187175
Q8C0C0	Zinc fingers and homeoboxes protein 2 OS=Mus musculus OX=10090 GN=Zhx2 PE=1 SV=1	Zhx2	92.258	3.2	3	3	3	3	1.033	1.209	0.973	0.949	0.916	0.966	0.881	0.138124
Q3UMB9	WASH complex subunit 4 OS=Mus musculus OX=10090 GN=Washc4 PE=1 SV=2	Washc4	136.37	4.2	5	5	5	5	1.006	1.028	1.004	1.009	0.992	0.984	0.983	0.171508
Q8R121	Protein Z-dependent protease inhibitor OS=Mus musculus OX=10090 GN=Serpina10 PE=1 SV=1	Serpina10	51.797	4	2	2	2	3	1.395	1.38	1.283	0.765	0.772	0.605	0.528	0.0015515
Q62465	Synaptic vesicle membrane protein VAT-1 homolog OS=Mus musculus OX=10090 GN=Vat1 PE=1 SV=3	Vat1	43.096	31.5	9	9	9	26	0.97	0.911	0.909	1.05	1.087	1.038	1.138	0.00699267
Q8BX70	Vacuolar protein sorting-associated protein 13C OS=Mus musculus OX=10090 GN=Vps13c PE=1 SV=2	Vps13c	420.08	12.4	42	41	42	57	1.15	1.161	1.16	0.856	0.857	0.883	0.748	1.05628e-05
P59016	Vacuolar protein sorting-associated protein 33B OS=Mus musculus OX=10090 GN=Vps33b PE=1 SV=1	Vps33b	70.525	8.3	5	5	5	5	1.043	0.941	1.01	1.076	1.023	0.964	1.023	0.632931
Q80XQ2	TBC1 domain family member 5 OS=Mus musculus OX=10090 GN=Tbc1d5 PE=1 SV=2	Tbc1d5	91.836	3.9	3	3	3	3	0.951	0.973	0.966	1.097	1.106	0.973	1.099	0.0916472
P15306	Thrombomodulin OS=Mus musculus OX=10090 GN=Thbd PE=1 SV=1	Thbd	61.867	2.9	2	2	2	3	1.231	1.079	1.021	0.86	0.888	0.873	0.787	0.0136084
Q9D6F9	Tubulin beta-4A chain OS=Mus musculus OX=10090 GN=Tubb4a PE=1 SV=3	Tubb4a	49.585	41	14	1	1	62	0.796	0.973	0.915	1.104	1.093	1.085	1.223	0.026478
Q921I1	Serotransferrin OS=Mus musculus OX=10090 GN=Tf PE=1 SV=1	Tf	76.723	54.2	38	37	38	206	1.314	1.322	1.345	0.716	0.74	0.716	0.546	1.27558e-06
Q71LX4	Talin-2 OS=Mus musculus OX=10090 GN=Tln2 PE=1 SV=3	Tln2	253.62	22.9	46	37	37	72	1.28	1.244	1.26	0.8	0.77	0.802	0.627	7.30461e-06
Q9DCK3	Tetraspanin-4 OS=Mus musculus OX=10090 GN=Tspan4 PE=1 SV=1	Tspan4	26.053	3.4	1	1	1	1	1.322	1.512	1.38	0.576	0.746	0.685	0.476	0.000962622
Q8BJU2	Tetraspanin-9 OS=Mus musculus OX=10090 GN=Tspan9 PE=1 SV=1	Tspan9	26.738	4.6	1	1	1	1
Q91YN5	UDP-N-acetylhexosamine pyrophosphorylase OS=Mus musculus OX=10090 GN=Uap1 PE=1 SV=1	Uap1	58.608	8.2	3	3	3	3	1.008	0.851	1.059	1.017	0.965	1.042	1.036	0.602842
Q99PQ1	Tripartite motif-containing protein 12A OS=Mus musculus OX=10090 GN=Trim12a PE=2 SV=1	Trim12a	33.32	4.2	1	1	1	1	1.228	1.147	1.007	0.864	0.914	0.912	0.795	0.0208143
P24529	Tyrosine 3-monooxygenase OS=Mus musculus OX=10090 GN=Th PE=1 SV=3	Th	55.992	2.2	1	1	1	1	0.831	0.767	0.91	1.094	1.046	1.284	1.365	0.0175356
Q9Z1Z0	General vesicular transport factor p115 OS=Mus musculus OX=10090 GN=Uso1 PE=1 SV=2	Uso1	106.98	24.7	22	22	22	35	0.745	0.687	0.736	1.227	1.277	1.265	1.738	3.84501e-05
Q80TN5	Palmitoyltransferase ZDHHC17 OS=Mus musculus OX=10090 GN=Zdhhc17 PE=1 SV=2	Zdhhc17	72.62	1.4	1	1	1	1	0.894	0.813	0.815	1.17	1.112	1.131	1.353	0.000938495
Q922H9	Zinc finger protein 330 OS=Mus musculus OX=10090 GN=Znf330 PE=1 SV=1	Znf330	35.607	2.5	1	1	1	2	0.662	0.64	0.576	1.299	1.418	1.23	2.102	0.000228019
Q91YT7	YTH domain-containing family protein 2 OS=Mus musculus OX=10090 GN=Ythdf2 PE=1 SV=1	Ythdf2	62.279	9.2	6	2	2	6	0.879	0.776	0.918	1.079	1.09	1.203	1.311	0.0113078
Q6TEK5	Vitamin K epoxide reductase complex subunit 1-like protein 1 OS=Mus musculus OX=10090 GN=Vkorc1l1 PE=1 SV=1	Vkorc1l1	19.778	10.8	2	2	2	2	0.869	0.979	0.882	1.109	1.147	0.989	1.189	0.0421314
Q6P1B1	Xaa-Pro aminopeptidase 1 OS=Mus musculus OX=10090 GN=Xpnpep1 PE=1 SV=1	Xpnpep1	69.59	12	7	7	7	10	0.941	0.966	0.935	1.03	1.08	0.981	1.088	0.047595
P62960	Y-box-binding protein 1 OS=Mus musculus OX=10090 GN=Ybx1 PE=1 SV=3	Ybx1	35.73	27.3	5	3	3	22	0.583	0.733	0.617	1.328	1.457	1.258	2.092	0.00079698
Q6P5F9	Exportin-1 OS=Mus musculus OX=10090 GN=Xpo1 PE=1 SV=1	Xpo1	123.09	13.3	13	13	13	19	1.027	0.983	1.019	0.985	0.955	1.055	0.989	0.730106
Q3TIV5	Zinc finger CCCH domain-containing protein 15 OS=Mus musculus OX=10090 GN=Zc3h15 PE=1 SV=2	Zc3h15	48.327	18.5	7	7	7	9	0.546	0.517	0.528	1.392	1.271	1.439	2.578	1.96519e-05
Q5DU37	Zinc finger FYVE domain-containing protein 26 OS=Mus musculus OX=10090 GN=Zfyve26 PE=1 SV=2	Zfyve26	282.96	1.2	3	3	3	3	1.103	0.962	1.081	1.007	1.026	0.871	0.923	0.294208
Q4VBE8	WD repeat-containing protein 18 OS=Mus musculus OX=10090 GN=Wdr18 PE=1 SV=1	Wdr18	47.211	2.1	1	1	1	1	0.859	0.922	0.92	1.124	1.043	1.1	1.21	0.0040833
Q64726	Zinc-alpha-2-glycoprotein OS=Mus musculus OX=10090 GN=Azgp1 PE=1 SV=2	Azgp1	35.332	19.9	5	5	5	9	1.39	1.603	1.492	0.574	0.64	0.613	0.407	6.57456e-05
Q9CQW1	Synaptobrevin homolog YKT6 OS=Mus musculus OX=10090 GN=Ykt6 PE=1 SV=1	Ykt6	22.314	16.2	4	4	4	7	0.905	0.839	0.957	1.065	1.068	1.142	1.213	0.0120873
Q8VCM3	Zinc finger FYVE domain-containing protein 21 OS=Mus musculus OX=10090 GN=Zfyve21 PE=1 SV=2	Zfyve21	26.047	7.7	2	2	2	2	1.076	1.107	1.074	0.932	0.953	0.918	0.861	0.000508108
Q8K0L9	Zinc finger and BTB domain-containing protein 20 OS=Mus musculus OX=10090 GN=Zbtb20 PE=1 SV=1	Zbtb20	81.033	1.6	1	1	1	1	1.161	1.068	1.043	1.036	0.867	0.89	0.854	0.0672978
Q91WM3	U3 small nucleolar RNA-interacting protein 2 OS=Mus musculus OX=10090 GN=Rrp9 PE=1 SV=1	Rrp9	52.106	2.3	1	1	1	1	0.896	0.889	0.926	1.066	0.978	1.208	1.2	0.0464025
P50516	V-type proton ATPase catalytic subunit A OS=Mus musculus OX=10090 GN=Atp6v1a PE=1 SV=2	Atp6v1a	68.325	23.8	12	12	12	29	0.98	0.992	1.008	0.98	1.015	0.99	1.002	0.907709
Q9JKB3	Y-box-binding protein 3 OS=Mus musculus OX=10090 GN=Ybx3 PE=1 SV=2	Ybx3	38.813	31.6	8	5	8	20	0.68	0.71	0.637	1.236	1.298	1.205	1.845	8.96728e-05
P25444	40S ribosomal protein S2 OS=Mus musculus OX=10090 GN=Rps2 PE=1 SV=3	Rps2	31.231	47.1	13	13	13	42	0.524	0.522	0.502	1.374	1.406	1.408	2.705	3.83084e-07
Q9CQS4	Solute carrier family 25 member 46 OS=Mus musculus OX=10090 GN=Slc25a46 PE=1 SV=1	Slc25a46	46.224	5.7	3	3	3	3	1.116	1.197	1.129	0.857	0.926	0.835	0.761	0.00193567
P32020	Sterol carrier protein 2 OS=Mus musculus OX=10090 GN=Scp2 PE=1 SV=3	Scp2	59.125	22.3	13	12	13	45	1.283	1.236	1.279	0.802	0.778	0.795	0.625	6.18065e-06
Q8BJU0	Small glutamine-rich tetratricopeptide repeat-containing protein alpha OS=Mus musculus OX=10090 GN=Sgta PE=1 SV=2	Sgta	34.322	27.3	8	8	8	12	1.265	1.269	1.295	0.748	0.831	0.799	0.621	0.000111579
O09039	SH2B adapter protein 3 OS=Mus musculus OX=10090 GN=Sh2b3 PE=1 SV=2	Sh2b3	60.486	2.2	1	1	1	1	1.631	1.859	1.781	0.347	0.409	0.381	0.216	1.50483e-05
O70493	Sorting nexin-12 OS=Mus musculus OX=10090 GN=Snx12 PE=1 SV=1	Snx12	19.116	24.8	4	4	4	9	0.927	0.926	0.974	1.03	1.007	1.076	1.101	0.019809
Q78PY7	Staphylococcal nuclease domain-containing protein 1 OS=Mus musculus OX=10090 GN=Snd1 PE=1 SV=1	Snd1	102.09	50.9	46	46	46	188	0.482	0.476	0.479	1.41	1.45	1.41	2.971	4.26613e-08
Q62093	Serine/arginine-rich splicing factor 2 OS=Mus musculus OX=10090 GN=Srsf2 PE=1 SV=4	Srsf2	25.476	18.1	3	3	3	6	0.854	0.707	0.685	1.134	1.238	1.256	1.615	0.0031156
Q3TWW8	Serine/arginine-rich splicing factor 6 OS=Mus musculus OX=10090 GN=Srsf6 PE=1 SV=1	Srsf6	39.025	15.3	5	2	5	7	0.819	0.934	0.863	1.208	1.049	1.083	1.277	0.0130894
Q8K1E0	Syntaxin-5 OS=Mus musculus OX=10090 GN=Stx5 PE=1 SV=3	Stx5	39.713	13.8	5	5	5	5	0.622	0.598	0.615	1.222	1.259	1.424	2.128	9.8448e-05
P54227	Stathmin OS=Mus musculus OX=10090 GN=Stmn1 PE=1 SV=2	Stmn1	17.274	19.5	3	2	3	4	0.881	0.934	0.815	1.039	1.168	1.11	1.261	0.0110827
Q91YU8	Suppressor of SWI4 1 homolog OS=Mus musculus OX=10090 GN=Ppan PE=1 SV=2	Ppan	52.755	2.3	1	1	1	1	1.072	0.913	1.017	1.107	1.011	0.906	1.007	0.938172
O55201	Transcription elongation factor SPT5 OS=Mus musculus OX=10090 GN=Supt5h PE=1 SV=1	Supt5h	120.66	6.7	7	7	7	8	0.823	0.832	0.758	1.136	1.223	1.125	1.444	0.000742695
Q62261	Spectrin beta chain, non-erythrocytic 1 OS=Mus musculus OX=10090 GN=Sptbn1 PE=1 SV=2	Sptbn1	274.22	44	92	89	92	219	1.285	1.279	1.286	0.757	0.774	0.76	0.595	2.037e-07
P16546	Spectrin alpha chain, non-erythrocytic 1 OS=Mus musculus OX=10090 GN=Sptan1 PE=1 SV=4	Sptan1	284.59	53.3	118	117	118	252	1.265	1.286	1.281	0.778	0.771	0.76	0.603	4.60071e-07
Q62417	Sorbin and SH3 domain-containing protein 1 OS=Mus musculus OX=10090 GN=Sorbs1 PE=1 SV=2	Sorbs1	143.07	13.5	15	14	15	27	1.306	1.304	1.343	0.719	0.752	0.693	0.547	1.89415e-05
Q52KI8	Serine/arginine repetitive matrix protein 1 OS=Mus musculus OX=10090 GN=Srrm1 PE=1 SV=2	Srrm1	106.86	2.6	2	2	2	2	0.742	0.748	0.79	1.166	1.177	1.27	1.585	0.00016214
P07214	SPARC OS=Mus musculus OX=10090 GN=Sparc PE=1 SV=1	Sparc	34.45	11.3	3	3	3	4	1.389	1.308	1.382	0.666	0.734	0.724	0.521	5.40515e-05
Q08943	FACT complex subunit SSRP1 OS=Mus musculus OX=10090 GN=Ssrp1 PE=1 SV=2	Ssrp1	80.859	9.3	5	5	5	8	0.906	1.025	0.89	1.102	1.036	1.04	1.127	0.0682049
Q8CGC7	Bifunctional glutamate/proline--tRNA ligase OS=Mus musculus OX=10090 GN=Eprs1 PE=1 SV=4	Eprs1	170.08	32.1	42	41	42	66	0.698	0.709	0.676	1.236	1.248	1.235	1.785	2.28896e-06
Q8BHJ5	F-box-like/WD repeat-containing protein TBL1XR1 OS=Mus musculus OX=10090 GN=Tbl1xr1 PE=1 SV=1	Tbl1xr1	55.66	5.1	2	2	2	2	1.085	1.004	1.074	0.818	1.098	0.963	0.91	0.319044
Q9D938	Transmembrane protein 160 OS=Mus musculus OX=10090 GN=Tmem160 PE=2 SV=1	Tmem160	19.587	10.6	2	2	2	2	0.702	0.701	0.68	1.343	1.151	1.285	1.814	0.000226791
Q8BFW4	Tripartite motif-containing protein 65 OS=Mus musculus OX=10090 GN=Trim65 PE=1 SV=1	Trim65	58.458	3.3	2	2	2	2	1.056	1.057	1.08	0.943	0.891	1.022	0.894	0.0490968
P13439	Uridine 5'-monophosphate synthase OS=Mus musculus OX=10090 GN=Umps PE=1 SV=3	Umps	52.292	9.1	5	5	5	5	0.843	0.851	0.82	1.083	1.124	1.148	1.335	0.000143971
Q91YR1	Twinfilin-1 OS=Mus musculus OX=10090 GN=Twf1 PE=1 SV=2	Twf1	40.079	12.6	4	4	4	7	0.88	0.878	0.887	1.005	1.137	1.144	1.242	0.00704252
Q9JJA4	Ribosome biogenesis protein WDR12 OS=Mus musculus OX=10090 GN=Wdr12 PE=1 SV=1	Wdr12	47.346	7.3	2	2	2	2	0.874	0.951	0.977	1.063	1.039	1.083	1.137	0.0223055
Q14AT2	Testis-expressed protein 11 OS=Mus musculus OX=10090 GN=Tex11 PE=1 SV=1	Tex11	109.62	1.7	1	1	1	1	0.543	0.573	0.625	1.269	1.254	1.532	2.329	0.000389884
P54797	Transport and Golgi organization 2 homolog OS=Mus musculus OX=10090 GN=Tango2 PE=1 SV=1	Tango2	30.947	2.5	1	1	1	1	0.871	0.909	0.842	1.09	1.086	1.151	1.269	0.00120393
Q8BFY9	Transportin-1 OS=Mus musculus OX=10090 GN=Tnpo1 PE=1 SV=2	Tnpo1	102.36	5.3	4	4	4	4	0.973	0.921	1.003	1.058	0.95	0.989	1.035	0.449875
Q99PP9	Tripartite motif-containing protein 16 OS=Mus musculus OX=10090 GN=Trim16 PE=1 SV=2	Trim16	62.942	3.8	2	2	2	2	0.899	0.828	0.952	1.194	1.021	1.077	1.229	0.0283979
P50637	Translocator protein OS=Mus musculus OX=10090 GN=Tspo PE=1 SV=1	Tspo	18.841	12.4	3	3	3	3	1.253	1.342	1.472	0.738	0.689	0.717	0.527	0.000229645
Q8JZU2	Tricarboxylate transport protein, mitochondrial OS=Mus musculus OX=10090 GN=Slc25a1 PE=1 SV=1	Slc25a1	33.931	26.7	9	9	9	25	1.216	1.264	1.158	0.781	0.851	0.831	0.677	0.000412192
Q8CC21	Tetratricopeptide repeat protein 19, mitochondrial OS=Mus musculus OX=10090 GN=Ttc19 PE=1 SV=1	Ttc19	41.234	6.3	2	2	2	2	1.148	1.049	0.91	1.043	0.911	0.968	0.94	0.496369
Q9EP53	Hamartin OS=Mus musculus OX=10090 GN=Tsc1 PE=1 SV=1	Tsc1	128.74	1.6	2	2	2	2	0.914	0.866	1.035	0.949	1.164	1.063	1.128	0.204385
Q8C878	NEDD8-activating enzyme E1 catalytic subunit OS=Mus musculus OX=10090 GN=Uba3 PE=1 SV=2	Uba3	51.737	19.5	6	6	6	8	1.035	1.023	1.054	0.934	0.962	0.941	0.912	0.00173098
Q9R1Q9	V-type proton ATPase subunit S1 OS=Mus musculus OX=10090 GN=Atp6ap1 PE=1 SV=1	Atp6ap1	51.007	2.2	1	1	1	2	0.959	0.764	0.879	0.838	1.26	1.236	1.281	0.187941
P51863	V-type proton ATPase subunit d 1 OS=Mus musculus OX=10090 GN=Atp6v0d1 PE=1 SV=2	Atp6v0d1	40.301	7.1	3	3	3	4	0.908	0.908	0.965	0.996	1.175	0.997	1.139	0.0947717
Q8R105	Vacuolar protein sorting-associated protein 37C OS=Mus musculus OX=10090 GN=Vps37c PE=1 SV=1	Vps37c	38.452	4.8	1	1	1	1
B1AVD1	Xaa-Pro aminopeptidase 2 OS=Mus musculus OX=10090 GN=Xpnpep2 PE=1 SV=1	Xpnpep2	76.433	2.4	1	1	1	2	1.312	1.244	1.386	0.75	0.747	0.746	0.569	5.58077e-05
Q99LP8	Protein YIPF2 OS=Mus musculus OX=10090 GN=Yipf2 PE=2 SV=1	Yipf2	34.9	11.5	1	1	1	1		1.202	0.974	1.127	0.762	0.92	0.861	0.412111
P59326	YTH domain-containing family protein 1 OS=Mus musculus OX=10090 GN=Ythdf1 PE=1 SV=1	Ythdf1	60.878	12.5	7	3	3	8	0.694	0.727	0.725	1.192	1.2	1.195	1.671	4.53164e-06
Q3UFY8	tRNA methyltransferase 10 homolog C OS=Mus musculus OX=10090 GN=Trmt10c PE=1 SV=2	Trmt10c	48.385	2.4	1	1	1	1	0.823	0.818	0.827	1.103	1.055	1.292	1.398	0.00577639
Q8CH72	E3 ubiquitin-protein ligase TRIM32 OS=Mus musculus OX=10090 GN=Trim32 PE=1 SV=2	Trim32	72.057	1.7	1	1	1	1
Q3TIR1	Trafficking protein particle complex subunit 13 OS=Mus musculus OX=10090 GN=Trappc13 PE=2 SV=1	Trappc13	46.476	4.1	2	2	2	2	1.102	1.096	1.188	0.865	0.932	0.903	0.797	0.00259923
Q9R233	Tapasin OS=Mus musculus OX=10090 GN=Tapbp PE=1 SV=2	Tapbp	49.736	12	5	5	5	5	1.209	1.143	1.168	0.862	0.873	0.857	0.736	5.92803e-05
Q9CPQ3	Mitochondrial import receptor subunit TOM22 homolog OS=Mus musculus OX=10090 GN=Tomm22 PE=1 SV=3	Tomm22	15.537	31	3	3	3	4	0.991	0.916	0.954	1.064	0.988	1.142	1.116	0.0840865
Q62393	Tumor protein D52 OS=Mus musculus OX=10090 GN=Tpd52 PE=1 SV=2	Tpd52	24.313	35.3	6	6	6	12	0.555	0.538	0.408	1.326	1.379	1.516	2.812	0.00059192
Q8VC30	Triokinase/FMN cyclase OS=Mus musculus OX=10090 GN=Tkfc PE=1 SV=1	Tkfc	59.69	8.1	3	3	3	4	1.01	1.007	0.956	1.057	0.977	1.039	1.034	0.332666
Q9CZW5	Mitochondrial import receptor subunit TOM70 OS=Mus musculus OX=10090 GN=Tomm70 PE=1 SV=2	Tomm70	67.589	14.6	11	11	11	14	1.08	1.118	1.023	0.916	0.98	0.956	0.885	0.0202258
Q9D710	Thioredoxin-related transmembrane protein 2 OS=Mus musculus OX=10090 GN=Tmx2 PE=1 SV=1	Tmx2	33.942	10.2	3	3	3	3	0.87	0.921	0.9	1.074	1.137	1.067	1.218	0.00164347
Q3U1V6	Ubiquitin-conjugating enzyme E2 variant 3 OS=Mus musculus OX=10090 GN=Uevld PE=1 SV=1	Uevld	51.681	4.2	2	2	2	2	1.133	1.111	1.158	0.904	0.863	0.918	0.789	0.00042875
P52479	Ubiquitin carboxyl-terminal hydrolase 10 OS=Mus musculus OX=10090 GN=Usp10 PE=1 SV=3	Usp10	87.021	5.6	4	4	4	4	0.71	0.799	0.698	1.269	1.228	1.11	1.634	0.00110225
Q3UJD6	Ubiquitin carboxyl-terminal hydrolase 19 OS=Mus musculus OX=10090 GN=Usp19 PE=1 SV=1	Usp19	150.55	0.9	1	1	1	1	1.095	1.127	0.999	0.971	0.901	0.958	0.879	0.0403585
Q8BY87	Ubiquitin carboxyl-terminal hydrolase 47 OS=Mus musculus OX=10090 GN=Usp47 PE=1 SV=2	Usp47	157.45	7	8	8	8	8	1.034	1.028	1.069	0.962	0.969	1.02	0.943	0.0547037
P26369	Splicing factor U2AF 65 kDa subunit OS=Mus musculus OX=10090 GN=U2af2 PE=1 SV=3	U2af2	53.516	11.8	5	5	5	5	0.891	0.856	0.962	1.066	1.133	1.059	1.203	0.0101757
Q9CQ56	Vesicle transport protein USE1 OS=Mus musculus OX=10090 GN=Use1 PE=1 SV=1	Use1	30.593	27.8	8	8	8	10	0.857	0.812	0.812	1.131	1.143	1.168	1.387	8.65988e-05
Q60932	Voltage-dependent anion-selective channel protein 1 OS=Mus musculus OX=10090 GN=Vdac1 PE=1 SV=3	Vdac1	32.351	57.8	13	13	13	44	1.002	1.008	1.012	0.966	0.987	1.032	0.988	0.554047
Q9DBR1	5'-3' exoribonuclease 2 OS=Mus musculus OX=10090 GN=Xrn2 PE=1 SV=1	Xrn2	108.69	3.6	3	3	3	3	0.903	0.87	0.86	1.044	1.163	1.102	1.257	0.00271656
Q9QZ88	Vacuolar protein sorting-associated protein 29 OS=Mus musculus OX=10090 GN=Vps29 PE=1 SV=1	Vps29	20.495	29.7	6	6	6	8	1.189	1.207	1.242	0.791	0.81	0.837	0.67	4.28377e-05
Q8BP01	Vimentin-type intermediate filament-associated coiled-coil protein OS=Mus musculus OX=10090 GN=Vmac PE=1 SV=1	Vmac	19.017	10.9	2	2	2	2	0.736	0.752	0.741	1.23	1.262	1.166	1.641	3.35117e-05
Q8C0E2	Vacuolar protein sorting-associated protein 26B OS=Mus musculus OX=10090 GN=Vps26b PE=1 SV=1	Vps26b	39.124	22	7	7	7	12	1.138	1.156	1.193	0.855	0.947	0.782	0.741	0.00606145
Q8BYK6	YTH domain-containing family protein 3 OS=Mus musculus OX=10090 GN=Ythdf3 PE=1 SV=2	Ythdf3	63.961	13.2	8	2	8	9	0.818	0.854	0.655	1.196	1.319	1.058	1.535	0.0143076
Q9QXY1	Tight junction protein ZO-3 OS=Mus musculus OX=10090 GN=Tjp3 PE=1 SV=1	Tjp3	99.323	1.9	2	2	2	2
O08810	116 kDa U5 small nuclear ribonucleoprotein component OS=Mus musculus OX=10090 GN=Eftud2 PE=1 SV=1	Eftud2	109.36	8.7	7	6	6	11	0.855	0.983	0.979	1.107	1.077	1.061	1.152	0.0392222
Q99PL6	UBX domain-containing protein 6 OS=Mus musculus OX=10090 GN=Ubxn6 PE=1 SV=1	Ubxn6	49.795	5.9	2	2	2	2	0.964	0.955	0.88	1.15	1	1.034	1.138	0.0666237
Q8BVE3	V-type proton ATPase subunit H OS=Mus musculus OX=10090 GN=Atp6v1h PE=1 SV=1	Atp6v1h	55.854	19.7	7	7	7	9	0.898	0.874	0.861	1.148	1.046	1.094	1.249	0.00169272
P56695	Wolframin OS=Mus musculus OX=10090 GN=Wfs1 PE=1 SV=1	Wfs1	100.58	3.7	3	3	3	3	0.809	0.834	0.734	1.217	1.172	1.122	1.477	0.000975219
Q9CR27	WASH complex subunit 3 OS=Mus musculus OX=10090 GN=Washc3 PE=1 SV=1	Washc3	21.092	8.8	1	1	1	1	0.868	0.783	0.737	1.217	1.163	1.144	1.476	0.00157937
Q8VI36	Paxillin OS=Mus musculus OX=10090 GN=Pxn PE=1 SV=1	Pxn	64.476	5.8	3	3	3	3	1.14	1.092	1.02	0.962	0.93	0.916	0.863	0.0146739
P23506	Protein-L-isoaspartate(D-aspartate) O-methyltransferase OS=Mus musculus OX=10090 GN=Pcmt1 PE=1 SV=3	Pcmt1	24.634	7.9	2	2	2	4	1.108	1.093	1.036	0.893	0.946	0.958	0.864	0.0080229
P15327	Bisphosphoglycerate mutase OS=Mus musculus OX=10090 GN=Bpgm PE=1 SV=2	Bpgm	29.978	22.4	5	5	5	7	1.292	1.225	1.344	0.744	0.762	0.77	0.589	5.15527e-05
Q61233	Plastin-2 OS=Mus musculus OX=10090 GN=Lcp1 PE=1 SV=4	Lcp1	70.148	23.3	12	8	8	23	0.975	0.97	0.976	0.999	1.055	1.024	1.054	0.0304762
Q8CIH5	1-phosphatidylinositol 4,5-bisphosphate phosphodiesterase gamma-2 OS=Mus musculus OX=10090 GN=Plcg2 PE=1 SV=1	Plcg2	147.59	0.8	1	1	1	1	0.96	0.903	0.986	1.069	0.98	1.095	1.104	0.0826455
O55103	Periaxin OS=Mus musculus OX=10090 GN=Prx PE=1 SV=1	Prx	147.69	7.3	6	6	6	6	1.501	1.466	1.491	0.585	0.637	0.588	0.406	5.89897e-06
P62754	40S ribosomal protein S6 OS=Mus musculus OX=10090 GN=Rps6 PE=1 SV=1	Rps6	28.68	26.5	8	8	8	22	0.673	0.627	0.67	1.253	1.312	1.231	1.927	2.50025e-05
Q61510	E3 ubiquitin/ISG15 ligase TRIM25 OS=Mus musculus OX=10090 GN=Trim25 PE=1 SV=2	Trim25	71.726	6.5	4	4	4	4	0.706	0.69	0.663	1.249	1.33	1.235	1.852	3.09144e-05
Q61187	Tumor susceptibility gene 101 protein OS=Mus musculus OX=10090 GN=Tsg101 PE=1 SV=2	Tsg101	44.123	7.7	3	3	3	4	1.025	0.958	0.869	1.089	1.05	0.966	1.089	0.222515
Q61037	Tuberin OS=Mus musculus OX=10090 GN=Tsc2 PE=1 SV=1	Tsc2	202.07	0.7	1	1	1	1	0.837	1.047	0.862	1.173	0.931	1.122	1.175	0.181204
A2RSJ4	UHRF1-binding protein 1-like OS=Mus musculus OX=10090 GN=Uhrf1bp1l PE=1 SV=2	Uhrf1bp1l	161.94	0.5	1	1	1	1	0.996	1.115	0.988	0.97	1.015	0.948	0.946	0.286617
Q80X50	Ubiquitin-associated protein 2-like OS=Mus musculus OX=10090 GN=Ubap2l PE=1 SV=1	Ubap2l	116.8	3.1	2	2	2	2	0.869	0.97	0.908	1.038	1.162	1.026	1.174	0.0347488
Q91VX2	Ubiquitin-associated protein 2 OS=Mus musculus OX=10090 GN=Ubap2 PE=1 SV=1	Ubap2	117.96	3.4	3	3	3	3	0.676	0.753	0.777	1.244	1.238	1.2	1.669	0.000297933
Q5HZH2	18S rRNA aminocarboxypropyltransferase OS=Mus musculus OX=10090 GN=Tsr3 PE=1 SV=1	Tsr3	35.333	2.5	1	1	1	1
Q9D1K2	V-type proton ATPase subunit F OS=Mus musculus OX=10090 GN=Atp6v1f PE=1 SV=2	Atp6v1f	13.37	40.3	5	5	5	10	0.966	0.909	0.962	1.086	1.11	0.988	1.122	0.0483504
Q8C2E7	WASH complex subunit 5 OS=Mus musculus OX=10090 GN=Washc5 PE=1 SV=2	Washc5	134.11	5	6	6	6	6	0.904	0.897	0.953	1.017	1.098	1.07	1.156	0.0078805
Q9D958	Signal peptidase complex subunit 1 OS=Mus musculus OX=10090 GN=Spcs1 PE=2 SV=3	Spcs1	18.186	8.1	2	2	2	4	0.346	0.336	0.374	1.485	1.558	1.572	4.37	2.24477e-06
Q4ACU6	SH3 and multiple ankyrin repeat domains protein 3 OS=Mus musculus OX=10090 GN=Shank3 PE=1 SV=3	Shank3	185.39	1.6	3	3	3	4	0.792	0.753	0.743	1.198	1.196	1.154	1.551	4.41056e-05
O70258	Epsilon-sarcoglycan OS=Mus musculus OX=10090 GN=Sgce PE=1 SV=2	Sgce	49.735	6.2	2	2	2	2	1.083	1.242	1.156	0.86	0.92	0.839	0.752	0.00416477
Q8R191	Synaptogyrin-3 OS=Mus musculus OX=10090 GN=Syngr3 PE=1 SV=1	Syngr3	24.561	6.6	1	1	1	1	0.541	0.586	0.564	1.331	1.273	1.492	2.422	7.38174e-05
Q0VGY8	Protein TANC1 OS=Mus musculus OX=10090 GN=Tanc1 PE=1 SV=2	Tanc1	200.8	1.5	2	2	2	2	1.028	1.108	1.116	1.016	0.96	0.843	0.867	0.0764995
Q9D0I9	Arginine--tRNA ligase, cytoplasmic OS=Mus musculus OX=10090 GN=Rars1 PE=1 SV=2	Rars1	75.673	23.8	16	16	16	31	0.727	0.758	0.757	1.206	1.224	1.216	1.626	4.52928e-06
Q8BHL3	TBC1 domain family member 10B OS=Mus musculus OX=10090 GN=Tbc1d10b PE=1 SV=2	Tbc1d10b	87.274	3	2	2	2	3	0.98	0.908	0.844	1.268	1.346	0.646	1.193	0.621127
P99024	Tubulin beta-5 chain OS=Mus musculus OX=10090 GN=Tubb5 PE=1 SV=1	Tubb5	49.67	45.7	16	2	3	84	1.068	1.116	1.055	0.892	0.961	0.892	0.847	0.00531948
Q8K0F1	TBC1 domain family member 23 OS=Mus musculus OX=10090 GN=Tbc1d23 PE=1 SV=1	Tbc1d23	76.425	2.5	1	1	1	1	0.894	0.872	0.707	1.389	0.941	1.125	1.397	0.0724168
Q7TQD2	Tubulin polymerization-promoting protein OS=Mus musculus OX=10090 GN=Tppp PE=1 SV=1	Tppp	23.574	7.8	2	2	2	2	0.81	0.613	0.806	1.194	1.372	1.099	1.644	0.0112152
P70362	Ubiquitin recognition factor in ER-associated degradation protein 1 OS=Mus musculus OX=10090 GN=Ufd1 PE=1 SV=2	Ufd1	34.481	13.4	4	4	4	5	0.972	1.142	1.042	0.942	0.971	1.027	0.932	0.261513
P62242	40S ribosomal protein S8 OS=Mus musculus OX=10090 GN=Rps8 PE=1 SV=2	Rps8	24.205	46.2	9	9	9	15	0.45	0.441	0.501	1.302	1.471	1.4	2.998	3.23632e-05
Q99PP7	E3 ubiquitin-protein ligase TRIM33 OS=Mus musculus OX=10090 GN=Trim33 PE=1 SV=2	Trim33	123.84	0.7	1	1	1	1
Q5SRX1	TOM1-like protein 2 OS=Mus musculus OX=10090 GN=Tom1l2 PE=1 SV=1	Tom1l2	55.662	13	5	5	5	6	0.955	0.942	0.976	1.013	0.992	1.006	1.048	0.0174204
Q8CDN6	Thioredoxin-like protein 1 OS=Mus musculus OX=10090 GN=Txnl1 PE=1 SV=3	Txnl1	32.237	30.1	7	7	7	11	0.862	0.876	0.872	1.106	1.09	1.166	1.288	0.000274543
A2ACP1	Tetratricopeptide repeat protein 39A OS=Mus musculus OX=10090 GN=Ttc39a PE=2 SV=1	Ttc39a	66.126	2.8	2	2	2	2	0.752	0.691	0.774	1.248	1.155	1.266	1.655	0.000342997
P68037	Ubiquitin-conjugating enzyme E2 L3 OS=Mus musculus OX=10090 GN=Ube2l3 PE=1 SV=1	Ube2l3	17.861	25.3	4	4	4	5	0.938	0.882	0.938	1.028	1.129	1.001	1.145	0.0325028
Q8VDI7	Ubiquitin-associated domain-containing protein 1 OS=Mus musculus OX=10090 GN=Ubac1 PE=1 SV=2	Ubac1	45.53	14.4	5	5	5	5	1.03	1.154	1.091	0.935	0.912	0.943	0.852	0.00971652
Q9WV55	Vesicle-associated membrane protein-associated protein A OS=Mus musculus OX=10090 GN=Vapa PE=1 SV=2	Vapa	27.855	24.9	6	6	6	13	0.652	0.679	0.696	1.237	1.2	1.252	1.82	1.25603e-05
Q91XB7	Protein YIF1A OS=Mus musculus OX=10090 GN=Yif1a PE=1 SV=1	Yif1a	32.134	5.1	1	1	1	1	0.714	0.684	0.691	1.282	1.184	1.306	1.806	5.57276e-05
Q8VCS3	Glycosaminoglycan xylosylkinase OS=Mus musculus OX=10090 GN=Fam20b PE=1 SV=1	Fam20b	46.58	2.2	1	1	1	1	0.709	0.69	0.654	1.216	1.32	1.264	1.851	5.17739e-05
Q8CC88	von Willebrand factor A domain-containing protein 8 OS=Mus musculus OX=10090 GN=Vwa8 PE=1 SV=2	Vwa8	213.42	13	23	23	23	26	0.987	0.988	1.012	0.985	0.982	1.032	1.004	0.842694
Q91VM3	WD repeat domain phosphoinositide-interacting protein 4 OS=Mus musculus OX=10090 GN=Wdr45 PE=1 SV=1	Wdr45	39.787	3.9	1	1	1	1	0.981	0.967	1.059	0.963	0.971	1.08	1.002	0.971786
Q8R4H9	Zinc transporter 5 OS=Mus musculus OX=10090 GN=Slc30a5 PE=1 SV=1	Slc30a5	83.772	1.2	1	1	1	1	0.953	0.878	0.926	1.021	1.076	1.119	1.166	0.0126636
Q5SSI6	U3 small nucleolar RNA-associated protein 18 homolog OS=Mus musculus OX=10090 GN=Utp18 PE=1 SV=1	Utp18	61.217	2	1	1	1	1	0.913	0.903	0.907	1.091	1.027	1.127	1.192	0.00311244
O88384	Vesicle transport through interaction with t-SNAREs homolog 1B OS=Mus musculus OX=10090 GN=Vti1b PE=1 SV=1	Vti1b	26.713	22.8	4	4	4	4	1.015	1.031	1.042	0.958	0.996	0.964	0.945	0.016477
P46467	Vacuolar protein sorting-associated protein 4B OS=Mus musculus OX=10090 GN=Vps4b PE=1 SV=2	Vps4b	49.419	13.5	7	4	7	8	0.99	0.944	1.114	0.978	0.996	0.989	0.972	0.628963
Q3UDR8	Protein YIPF3 OS=Mus musculus OX=10090 GN=Yipf3 PE=1 SV=1	Yipf3	37.998	6.1	2	2	2	2	0.587	0.669	0.784	1.219	1.354	1.249	1.874	0.00209741
Q60930	Voltage-dependent anion-selective channel protein 2 OS=Mus musculus OX=10090 GN=Vdac2 PE=1 SV=2	Vdac2	31.732	39.7	11	11	11	25	0.891	0.867	0.848	1.059	1.165	1.083	1.269	0.00178908
Q78T54	Vacuolar ATPase assembly integral membrane protein Vma21 OS=Mus musculus OX=10090 GN=Vma21 PE=1 SV=1	Vma21	11.365	11.9	1	1	1	1	0.905	0.875	0.882	1.14	1.048	1.11	1.239	0.00134557
Q8C6G8	WD repeat-containing protein 26 OS=Mus musculus OX=10090 GN=Wdr26 PE=1 SV=3	Wdr26	70.543	4.7	3	3	3	3	1.075	1.024	0.993	0.952	0.973	1.004	0.947	0.124545
Q62523	Zyxin OS=Mus musculus OX=10090 GN=Zyx PE=1 SV=2	Zyx	60.545	10.1	5	5	5	8	1.172	1.181	1.065	0.917	0.93	0.887	0.8	0.00352405
P63044	Vesicle-associated membrane protein 2 OS=Mus musculus OX=10090 GN=Vamp2 PE=1 SV=2	Vamp2	12.691	28.4	2	2	2	4	0.862	0.979	0.961	0.985	1.169	1	1.126	0.159058
Q9CR51	V-type proton ATPase subunit G 1 OS=Mus musculus OX=10090 GN=Atp6v1g1 PE=1 SV=3	Atp6v1g1	13.724	22	2	2	2	3	0.884	0.941	0.855	1.114	1.099	1.04	1.214	0.00521484
Q9CR26	Vacuolar protein sorting-associated protein VTA1 homolog OS=Mus musculus OX=10090 GN=Vta1 PE=1 SV=1	Vta1	33.913	11.3	3	3	3	3	0.875	0.979	0.995	1.009	1.035	1.098	1.103	0.106037
Q8R2Z5	von Willebrand factor A domain-containing protein 1 OS=Mus musculus OX=10090 GN=Vwa1 PE=1 SV=1	Vwa1	44.708	5.1	2	2	2	3	1.065	0.989	1.18	0.982	0.967	0.928	0.89	0.100617
O89116	Vesicle transport through interaction with t-SNAREs homolog 1A OS=Mus musculus OX=10090 GN=Vti1a PE=1 SV=1	Vti1a	24.986	7.8	2	2	2	3	0.94	0.844	0.925	1.04	1.15	1.069	1.203	0.0147137
Q99KU0	Vacuole membrane protein 1 OS=Mus musculus OX=10090 GN=Vmp1 PE=1 SV=2	Vmp1	45.96	7.4	1	1	1	1	0.676	0.686	0.776	1.301	1.216	1.222	1.749	0.00032961
Q6NXJ0	Protein WWC2 OS=Mus musculus OX=10090 GN=Wwc2 PE=1 SV=1	Wwc2	132.62	0.9	1	1	1	1	1.054	1.013	1.028	1.019	0.951	0.971	0.95	0.094375
Q91XD6	Vacuolar protein-sorting-associated protein 36 OS=Mus musculus OX=10090 GN=Vps36 PE=1 SV=1	Vps36	43.735	19.4	7	7	7	9	0.883	0.895	0.85	1.118	1.039	1.092	1.236	0.00133694
Q9ESJ0	Exportin-4 OS=Mus musculus OX=10090 GN=Xpo4 PE=1 SV=2	Xpo4	129.98	1.1	1	1	1	1	0.885	0.944	0.963	1.051	0.989	1.148	1.142	0.059044
Q9D2N9	Vacuolar protein sorting-associated protein 33A OS=Mus musculus OX=10090 GN=Vps33a PE=1 SV=2	Vps33a	67.554	4.5	3	3	3	3	1.051	1.038	1.07	0.918	0.917	0.993	0.895	0.0160684
O88532	Zinc finger RNA-binding protein OS=Mus musculus OX=10090 GN=Zfr PE=1 SV=2	Zfr	116.86	2.5	3	3	3	3	0.99	1.054	1.138	0.952	0.959	0.96	0.902	0.0662423
Q9JM51	Prostaglandin E synthase OS=Mus musculus OX=10090 GN=Ptges PE=1 SV=1	Ptges	17.285	6.5	1	1	1	2	1.272	1.296	1.382	0.698	0.788	0.747	0.565	0.000188585
Q9CXG3	Peptidyl-prolyl cis-trans isomerase-like 4 OS=Mus musculus OX=10090 GN=Ppil4 PE=1 SV=2	Ppil4	57.23	1.8	1	1	1	1	0.899	0.788	0.924	1.101	1.152	1.094	1.282	0.00841027
O35593	26S proteasome non-ATPase regulatory subunit 14 OS=Mus musculus OX=10090 GN=Psmd14 PE=1 SV=2	Psmd14	34.577	16.1	6	6	6	7	0.983	0.903	1.019	1.045	1.047	1.041	1.078	0.0988654
P06800	Receptor-type tyrosine-protein phosphatase C OS=Mus musculus OX=10090 GN=Ptprc PE=1 SV=4	Ptprc	144.84	4.7	6	6	6	6	0.94	0.89	0.916	1.014	1.051	1.069	1.141	0.00397561
P62835	Ras-related protein Rap-1A OS=Mus musculus OX=10090 GN=Rap1a PE=1 SV=1	Rap1a	20.987	25	4	1	1	14	1.042	1.118	1.008	0.94	1.038	0.9	0.908	0.136532
Q62277	Synaptophysin OS=Mus musculus OX=10090 GN=Syp PE=1 SV=2	Syp	34.024	3.2	1	1	1	2	1.171	1.106	1.199	0.876	0.864	0.886	0.755	0.00036485
Q99N80	Synaptotagmin-like protein 1 OS=Mus musculus OX=10090 GN=Sytl1 PE=1 SV=2	Sytl1	62.361	6	3	3	3	3	0.475	0.439	0.534	1.448	1.644	1.227	2.983	0.000436715
Q921F2	TAR DNA-binding protein 43 OS=Mus musculus OX=10090 GN=Tardbp PE=1 SV=1	Tardbp	44.547	12.1	5	5	5	9	0.896	0.869	0.931	1.109	1.068	1.058	1.2	0.00175917
P52196	Thiosulfate sulfurtransferase OS=Mus musculus OX=10090 GN=Tst PE=1 SV=3	Tst	33.466	27.3	7	7	7	11	0.715	0.671	0.714	1.211	1.325	1.226	1.791	7.71032e-05
Q922F4	Tubulin beta-6 chain OS=Mus musculus OX=10090 GN=Tubb6 PE=1 SV=1	Tubb6	50.09	24.8	9	2	2	42	1.149	1.216	1.128	0.866	0.872	0.887	0.752	0.000273219
Q9WUN2	Serine/threonine-protein kinase TBK1 OS=Mus musculus OX=10090 GN=Tbk1 PE=1 SV=1	Tbk1	83.424	4.7	3	3	3	3	0.987	0.947	0.948	1.054	0.972	0.987	1.045	0.195208
Q9JJZ2	Tubulin alpha-8 chain OS=Mus musculus OX=10090 GN=Tuba8 PE=1 SV=1	Tuba8	50.051	26.3	10	1	1	45	0.479	0.498	0.45	1.391	1.637	1.334	3.057	8.63158e-05
Q91V04	Translocating chain-associated membrane protein 1 OS=Mus musculus OX=10090 GN=Tram1 PE=1 SV=3	Tram1	43.039	11.5	3	3	3	11	0.368	0.349	0.391	1.558	1.504	1.538	4.152	2.03447e-06
Q99LG0	Ubiquitin carboxyl-terminal hydrolase 16 OS=Mus musculus OX=10090 GN=Usp16 PE=1 SV=2	Usp16	93.433	5.8	4	4	4	4	0.53	0.616	0.608	1.326	1.426	1.33	2.327	9.42296e-05
Q8VE47	Ubiquitin-like modifier-activating enzyme 5 OS=Mus musculus OX=10090 GN=Uba5 PE=1 SV=2	Uba5	44.789	21.3	6	6	6	15	0.681	0.721	0.702	1.3	1.273	1.268	1.826	4.99229e-06
Q6NVE8	WD repeat-containing protein 44 OS=Mus musculus OX=10090 GN=Wdr44 PE=1 SV=1	Wdr44	101.55	2.3	2	2	2	2	1.119	1.067	0.959	0.974	1.009	0.912	0.921	0.20775
A2ARP1	Inositol hexakisphosphate and diphosphoinositol-pentakisphosphate kinase 1 OS=Mus musculus OX=10090 GN=Ppip5k1 PE=1 SV=1	Ppip5k1	159.92	2.4	3	3	3	4	1.347	1.291	1.378	0.749	0.743	0.702	0.546	2.7011e-05
P20152	Vimentin OS=Mus musculus OX=10090 GN=Vim PE=1 SV=3	Vim	53.687	71.2	35	29	35	223	1.401	1.38	1.416	0.646	0.683	0.66	0.474	1.95248e-06
Q6VNB8	WD repeat and FYVE domain-containing protein 3 OS=Mus musculus OX=10090 GN=Wdfy3 PE=1 SV=1	Wdfy3	392.33	0.3	1	1	1	1
Q04736	Tyrosine-protein kinase Yes OS=Mus musculus OX=10090 GN=Yes1 PE=1 SV=3	Yes1	60.629	7.6	4	2	3	4	0.924	1.04	0.972	1.035	1.028	1.008	1.046	0.260302
P23475	X-ray repair cross-complementing protein 6 OS=Mus musculus OX=10090 GN=Xrcc6 PE=1 SV=5	Xrcc6	69.483	6.7	4	4	4	4	0.749	0.846	0.76	1.246	1.174	1.106	1.497	0.0014331
Q8VEJ9	Vacuolar protein sorting-associated protein 4A OS=Mus musculus OX=10090 GN=Vps4a PE=1 SV=1	Vps4a	48.906	11	5	2	2	5	0.86	0.923	0.879	1.137	1.039	1.123	1.239	0.00365106
Q8K1X1	WD repeat-containing protein 11 OS=Mus musculus OX=10090 GN=Wdr11 PE=1 SV=1	Wdr11	135.94	3.5	4	4	4	5	0.908	0.965	0.914	1.11	1.017	1.039	1.136	0.0176035
Q920I9	WD repeat-containing protein 7 OS=Mus musculus OX=10090 GN=Wdr7 PE=1 SV=3	Wdr7	163.45	1	1	1	1	1	1.028	0.972	0.842	0.902	1.196	1.04	1.104	0.395205
Q5H8C4	Vacuolar protein sorting-associated protein 13A OS=Mus musculus OX=10090 GN=Vps13a PE=1 SV=1	Vps13a	359.4	3.8	11	10	10	11	1.045	1.047	0.977	1.003	0.981	0.997	0.971	0.293647
Q3UFS0	Protein zyg-11 homolog B OS=Mus musculus OX=10090 GN=Zyg11b PE=1 SV=2	Zyg11b	83.99	2.7	2	2	2	2	1.03	1.151	0.992	0.996	0.908	0.966	0.905	0.130878
Q71FD5	E3 ubiquitin-protein ligase ZNRF2 OS=Mus musculus OX=10090 GN=Znrf2 PE=1 SV=1	Znrf2	23.705	14.7	3	3	3	4	1.228	1.158	1.226	0.824	0.906	0.78	0.695	0.00157192
Q8R151	NFX1-type zinc finger-containing protein 1 OS=Mus musculus OX=10090 GN=Znfx1 PE=1 SV=3	Znfx1	218.83	1.6	3	3	3	3	0.917	0.793	0.967	1.096	1.108	1.088	1.23	0.024193
Q5IRJ6	Zinc transporter 9 OS=Mus musculus OX=10090 GN=Slc30a9 PE=1 SV=2	Slc30a9	62.875	3.9	2	2	2	2	0.92	1.013	0.829	1.189	0.932	1.091	1.163	0.179437
Q9WUH1	Transmembrane protein 115 OS=Mus musculus OX=10090 GN=Tmem115 PE=1 SV=1	Tmem115	38.098	4.6	1	1	1	2	0.642	0.654	0.652	1.255	1.29	1.342	1.995	4.43799e-06
Q80XA0	Transmembrane protein 121 OS=Mus musculus OX=10090 GN=Tmem121 PE=2 SV=1	Tmem121	35.683	2.8	1	1	1	1	0.971	0.996	1.006	0.942	0.996	1.098	1.021	0.699869
Q99JR5	Tubulointerstitial nephritis antigen-like OS=Mus musculus OX=10090 GN=Tinagl1 PE=1 SV=1	Tinagl1	52.664	6.7	3	3	3	7	1.013	0.879	0.912	1.014	0.942	0.956	1.039	0.461747
Q9D565	WD repeat-containing protein 64 OS=Mus musculus OX=10090 GN=Wdr64 PE=2 SV=2	Wdr64	123.89	1.3	1	1	1	1	0.848	0.797	0.841	1.203	1.036	1.205	1.385	0.00381923
Q9Z0U1	Tight junction protein ZO-2 OS=Mus musculus OX=10090 GN=Tjp2 PE=1 SV=2	Tjp2	131.28	6.4	7	7	7	7	0.949	0.867	0.897	1.094	1.097	1.033	1.188	0.00623568
O88967	ATP-dependent zinc metalloprotease YME1L1 OS=Mus musculus OX=10090 GN=Yme1l1 PE=1 SV=1	Yme1l1	80.027	7.7	5	5	5	6	0.974	0.999	0.817	1.043	1.025	0.996	1.098	0.206345
Q8BM55	Transmembrane protein 214 OS=Mus musculus OX=10090 GN=Tmem214 PE=1 SV=1	Tmem214	76.429	21.3	14	14	14	20	0.399	0.426	0.428	1.473	1.512	1.43	3.524	1.41657e-06
Q99KW9	T-cell immunomodulatory protein OS=Mus musculus OX=10090 GN=Itfg1 PE=1 SV=2	Itfg1	67.464	1.5	1	1	1	1	1.174	1.216	1.264	0.841	0.891	0.751	0.68	0.00205628
Q05895	Thrombospondin-3 OS=Mus musculus OX=10090 GN=Thbs3 PE=1 SV=2	Thbs3	104.12	1	1	1	1	1
P27641	X-ray repair cross-complementing protein 5 OS=Mus musculus OX=10090 GN=Xrcc5 PE=1 SV=4	Xrcc5	83.056	12.7	9	9	9	9	0.849	0.768	0.898	1.12	1.185	1.126	1.364	0.00314174
Q80TY5	Vacuolar protein sorting-associated protein 13B OS=Mus musculus OX=10090 GN=Vps13b PE=1 SV=3	Vps13b	444.01	0.5	2	2	2	2	1.315	1.197	1.245	0.764	0.837	0.788	0.636	0.00029098
Q5SSH7	Zinc finger ZZ-type and EF-hand domain-containing protein 1 OS=Mus musculus OX=10090 GN=Zzef1 PE=1 SV=2	Zzef1	328.31	2.2	5	5	5	5	0.898	0.933	0.915	1.084	1.08	1.049	1.17	0.00048874
O54692	Centromere/kinetochore protein zw10 homolog OS=Mus musculus OX=10090 GN=Zw10 PE=1 SV=3	Zw10	88.062	7.6	5	5	5	6	0.969	0.828	0.9	1.012	1.127	1.125	1.21	0.0293533
Q9JKN1	Zinc transporter 7 OS=Mus musculus OX=10090 GN=Slc30a7 PE=1 SV=1	Slc30a7	41.789	2.6	1	1	1	1	0.613	0.499	0.605	1.344	1.356	1.383	2.378	0.000202967
Q62384	Zinc finger protein ZPR1 OS=Mus musculus OX=10090 GN=Zpr1 PE=1 SV=1	Zpr1	50.714	7.6	3	3	3	3	0.84	0.772	0.887	1.133	1.151	1.131	1.367	0.0015327
Q9ERF3	WD repeat-containing protein 61 OS=Mus musculus OX=10090 GN=Wdr61 PE=1 SV=1	Wdr61	33.772	22.3	6	6	6	7	0.776	0.714	0.751	1.239	1.211	1.239	1.646	3.95436e-05
Q65Z40	Wings apart-like protein homolog OS=Mus musculus OX=10090 GN=Wapl PE=1 SV=2	Wapl	134.07	4.2	4	4	4	4	0.847	0.851	0.86	1.086	1.14	1.151	1.32	0.00011628
Q61329	Zinc finger homeobox protein 3 OS=Mus musculus OX=10090 GN=Zfhx3 PE=1 SV=1	Zfhx3	406.57	0.3	1	1	1	1	0.369	0.232	0.323	1.608	1.534	1.598	5.13	0.000284174
Q9R0H0	Peroxisomal acyl-coenzyme A oxidase 1 OS=Mus musculus OX=10090 GN=Acox1 PE=1 SV=5	Acox1	74.648	41	21	21	21	32	1.144	1.15	1.211	0.866	0.821	0.876	0.731	0.000316057
Q8C0J2	Autophagy-related protein 16-1 OS=Mus musculus OX=10090 GN=Atg16l1 PE=1 SV=1	Atg16l1	68.171	5.9	4	4	4	5	1.058	0.968	1.026	0.996	0.945	1.005	0.965	0.340013
Q5SSL4	Active breakpoint cluster region-related protein OS=Mus musculus OX=10090 GN=Abr PE=1 SV=1	Abr	97.666	1	1	1	1	1
Q3TCJ1	BRISC complex subunit Abraxas 2 OS=Mus musculus OX=10090 GN=Abraxas2 PE=1 SV=1	Abraxas2	46.942	2.7	1	1	1	1	0.989	1.106	1.105	0.884	0.911	1.053	0.89	0.145773
Q60590	Alpha-1-acid glycoprotein 1 OS=Mus musculus OX=10090 GN=Orm1 PE=1 SV=1	Orm1	23.895	7.7	2	1	1	2	1.377	1.376	1.491	0.607	0.71	0.673	0.469	0.000139887
P07758	Alpha-1-antitrypsin 1-1 OS=Mus musculus OX=10090 GN=Serpina1a PE=1 SV=4	Serpina1a	46.002	47.9	14	5	6	122	1.402	1.472	1.437	0.623	0.669	0.607	0.441	1.42501e-05
Q00897	Alpha-1-antitrypsin 1-4 OS=Mus musculus OX=10090 GN=Serpina1d PE=1 SV=1	Serpina1d	45.998	44.1	14	5	14	127	1.297	1.267	1.286	0.759	0.756	0.738	0.585	1.10924e-06
Q9DBL9	1-acylglycerol-3-phosphate O-acyltransferase ABHD5 OS=Mus musculus OX=10090 GN=Abhd5 PE=1 SV=1	Abhd5	39.154	21.4	5	5	5	8	1.156	1.198	1.126	0.908	0.834	0.836	0.741	0.00082776
Q61102	Iron-sulfur clusters transporter ABCB7, mitochondrial OS=Mus musculus OX=10090 GN=Abcb7 PE=1 SV=3	Abcb7	82.58	5.2	4	4	4	4	0.699	0.76	0.783	1.228	1.218	1.196	1.624	0.00015307
Q8CBW3	Abl interactor 1 OS=Mus musculus OX=10090 GN=Abi1 PE=1 SV=3	Abi1	52.287	3.7	2	2	2	4	0.961	0.962	1.116	0.907	0.971	0.93	0.924	0.223847
Q61247	Alpha-2-antiplasmin OS=Mus musculus OX=10090 GN=Serpinf2 PE=1 SV=1	Serpinf2	54.971	19.6	9	9	9	19	1.303	1.357	1.355	0.75	0.733	0.674	0.537	5.94451e-05
Q61151	Serine/threonine-protein phosphatase 2A 56 kDa regulatory subunit epsilon isoform OS=Mus musculus OX=10090 GN=Ppp2r5e PE=1 SV=3	Ppp2r5e	54.713	5.6	2	2	2	2	1.113	0.999	1.005	0.91	1.005	1	0.935	0.233834
P13516	Acyl-CoA desaturase 1 OS=Mus musculus OX=10090 GN=Scd1 PE=1 SV=2	Scd1	41.046	14.4	4	4	4	18	1.343	1.417	1.426	0.638	0.717	0.668	0.483	4.80937e-05
P28271	Cytoplasmic aconitate hydratase OS=Mus musculus OX=10090 GN=Aco1 PE=1 SV=3	Aco1	98.124	19.9	16	16	16	24	0.999	1.03	1.016	0.983	0.998	1.009	0.982	0.19269
Q3U319	E3 ubiquitin-protein ligase BRE1B OS=Mus musculus OX=10090 GN=Rnf40 PE=1 SV=2	Rnf40	113.97	4.9	5	4	5	5	1.035	1.042	0.91	0.952	1.1	0.97	1.012	0.864845
Q91YN9	BAG family molecular chaperone regulator 2 OS=Mus musculus OX=10090 GN=Bag2 PE=1 SV=1	Bag2	23.473	13.8	3	3	3	3	0.92	1.134	0.942	1.012	0.993	1.013	1.007	0.868406
Q9JIX8	Apoptotic chromatin condensation inducer in the nucleus OS=Mus musculus OX=10090 GN=Acin1 PE=1 SV=3	Acin1	150.72	1.2	1	1	1	3	0.889	0.921	0.937	1.098	1.11	0.987	1.163	0.0208654
P68510	14-3-3 protein eta OS=Mus musculus OX=10090 GN=Ywhah PE=1 SV=2	Ywhah	28.211	54.1	12	8	8	54	1.094	1.048	1.05	0.942	0.966	0.942	0.893	0.00227354
P61982	14-3-3 protein gamma OS=Mus musculus OX=10090 GN=Ywhag PE=1 SV=2	Ywhag	28.302	66.4	15	10	12	86	1.276	1.297	1.3	0.78	0.739	0.772	0.592	7.43549e-06
O70456	14-3-3 protein sigma OS=Mus musculus OX=10090 GN=Sfn PE=1 SV=2	Sfn	27.706	17.7	5	2	2	17	1.054	1.161	1.208	0.916	0.855	0.861	0.769	0.00473365
Q9CY64	Biliverdin reductase A OS=Mus musculus OX=10090 GN=Blvra PE=1 SV=1	Blvra	33.524	24.1	7	7	7	12	1.137	1.076	1.08	0.938	0.919	0.89	0.834	0.00151247
P09470	Angiotensin-converting enzyme OS=Mus musculus OX=10090 GN=Ace PE=1 SV=3	Ace	150.92	6.1	6	6	6	6	1.074	1.139	1.153	0.835	0.96	1.001	0.831	0.033376
Q3UGY8	Brefeldin A-inhibited guanine nucleotide-exchange protein 3 OS=Mus musculus OX=10090 GN=Arfgef3 PE=1 SV=1	Arfgef3	240.09	4.1	7	7	7	7	0.556	0.494	0.521	1.395	1.362	1.423	2.661	1.14059e-05
Q8K019	Bcl-2-associated transcription factor 1 OS=Mus musculus OX=10090 GN=Bclaf1 PE=1 SV=2	Bclaf1	106	5.2	4	4	4	4	0.807	0.768	0.85	1.132	1.144	1.161	1.417	0.000317914
P45376	Aldo-keto reductase family 1 member B1 OS=Mus musculus OX=10090 GN=Akr1b1 PE=1 SV=3	Akr1b1	35.732	46.2	14	14	14	28	1.147	1.108	1.18	0.896	0.854	0.905	0.773	0.000543332
Q8BGT5	Alanine aminotransferase 2 OS=Mus musculus OX=10090 GN=Gpt2 PE=1 SV=1	Gpt2	57.943	14.9	6	6	6	9	1.094	1.097	1.148	0.916	0.934	0.87	0.815	0.00145825
Q8K1E6	Alpha-ketoglutarate-dependent dioxygenase alkB homolog 3 OS=Mus musculus OX=10090 GN=Alkbh3 PE=1 SV=1	Alkbh3	33.061	4.2	1	1	1	2	0.665	0.542	0.657	1.259	1.374	1.327	2.124	0.000436792
P07724	Albumin OS=Mus musculus OX=10090 GN=Alb PE=1 SV=3	Alb	68.692	70.4	45	44	45	600	1.325	1.334	1.334	0.711	0.745	0.733	0.548	1.69592e-06
O54931	A-kinase anchor protein 2 OS=Mus musculus OX=10090 GN=Akap2 PE=1 SV=3	Akap2	98.577	11.4	9	9	9	12	1.12	1.229	1.152	0.891	0.798	0.843	0.723	0.00152208
Q9QYC0	Alpha-adducin OS=Mus musculus OX=10090 GN=Add1 PE=1 SV=2	Add1	80.646	16.2	11	11	11	14	1.152	1.07	1.167	0.909	0.88	0.913	0.797	0.00154491
Q9QUJ7	Long-chain-fatty-acid--CoA ligase 4 OS=Mus musculus OX=10090 GN=Acsl4 PE=1 SV=2	Acsl4	79.076	5.8	3	3	3	4	1.168	1.079	1.332	0.809	0.896	0.797	0.699	0.00767429
Q9D081	UDP-N-acetylglucosamine transferase subunit ALG14 homolog OS=Mus musculus OX=10090 GN=Alg14 PE=1 SV=1	Alg14	24.429	5.1	1	1	1	1	0.889	0.777	0.82	0.971	1.343	1.124	1.383	0.0355606
Q921Q3	Chitobiosyldiphosphodolichol beta-mannosyltransferase OS=Mus musculus OX=10090 GN=Alg1 PE=1 SV=3	Alg1	54.417	3.7	2	2	2	2	0.853	0.86	0.919	1.046	1.023	1.249	1.261	0.027697
Q8VHH5	Arf-GAP with GTPase, ANK repeat and PH domain-containing protein 3 OS=Mus musculus OX=10090 GN=Agap3 PE=1 SV=1	Agap3	97.964	1.3	1	1	1	1	0.868	0.894	0.894	1.045	1.154	1.103	1.243	0.0020176
P48758	Carbonyl reductase [NADPH] 1 OS=Mus musculus OX=10090 GN=Cbr1 PE=1 SV=3	Cbr1	30.641	45.5	10	9	10	24	0.79	0.876	0.818	1.086	1.069	1.224	1.36	0.00425497
P08607	C4b-binding protein OS=Mus musculus OX=10090 GN=C4bpa PE=1 SV=3	C4bpa	51.523	2.6	1	1	1	1	1.249	1.438	1.4	0.696	0.65	0.77	0.518	0.000548778
Q8BRN9	Coiled-coil and C2 domain-containing protein 1B OS=Mus musculus OX=10090 GN=Cc2d1b PE=1 SV=1	Cc2d1b	93.09	4.7	4	4	4	5	0.95	0.887	0.838	1.109	1.044	1.074	1.206	0.00940017
P00687	Alpha-amylase 1 OS=Mus musculus OX=10090 GN=Amy1 PE=1 SV=2	Amy1	57.643	29.2	14	4	4	68	0.786	0.762	0.857	1.19	1.13	1.234	1.478	0.000843693
P08030	Adenine phosphoribosyltransferase OS=Mus musculus OX=10090 GN=Aprt PE=1 SV=2	Aprt	19.724	20.6	4	4	4	4	1.134	1.047	1.054	0.912	0.979	0.93	0.872	0.0145981
Q80UP5	Ankyrin repeat domain-containing protein 13A OS=Mus musculus OX=10090 GN=Ankrd13a PE=1 SV=2	Ankrd13a	67.177	7.7	4	4	4	4	1.105	1.126	1.186	0.911	0.883	0.852	0.774	0.000873814
P22892	AP-1 complex subunit gamma-1 OS=Mus musculus OX=10090 GN=Ap1g1 PE=1 SV=3	Ap1g1	91.349	8	5	5	5	10	0.696	0.892	0.863	1.175	1.1	1.169	1.405	0.012779
P97429	Annexin A4 OS=Mus musculus OX=10090 GN=Anxa4 PE=1 SV=4	Anxa4	35.915	49.2	14	13	13	42	0.834	0.805	0.832	1.136	1.15	1.166	1.397	1.66028e-05
Q91WR3	Activating signal cointegrator 1 complex subunit 2 OS=Mus musculus OX=10090 GN=Ascc2 PE=1 SV=1	Ascc2	85.652	3.2	2	2	2	2	0.829	0.762	0.819	1.318	1.112	1.088	1.46	0.00474682
Q9CPW4	Actin-related protein 2/3 complex subunit 5 OS=Mus musculus OX=10090 GN=Arpc5 PE=1 SV=3	Arpc5	16.288	16.6	3	3	3	4	1.051	1.088	1.054	0.866	1.038	0.952	0.894	0.0997072
Q8BWG8	Beta-arrestin-1 OS=Mus musculus OX=10090 GN=Arrb1 PE=1 SV=1	Arrb1	46.972	9.3	4	4	4	4	1.055	0.956	0.964	1.053	1.027	1.051	1.052	0.185122
Q9QXX4	Calcium-binding mitochondrial carrier protein Aralar2 OS=Mus musculus OX=10090 GN=Slc25a13 PE=1 SV=1	Slc25a13	74.466	10.2	6	5	5	8	0.599	0.699	0.555	1.336	1.35	1.314	2.159	0.000345667
Q99JY9	Actin-related protein 3 OS=Mus musculus OX=10090 GN=Actr3 PE=1 SV=3	Actr3	47.357	25.8	10	10	10	24	0.99	1.029	1.012	0.99	1.02	1.007	0.995	0.762282
O54942	Claudin-5 OS=Mus musculus OX=10090 GN=Cldn5 PE=1 SV=2	Cldn5	23.054	5.5	1	1	1	1	1.212	1.361	1.292	0.763	0.792	0.748	0.596	0.000160234
P28481	Collagen alpha-1(II) chain OS=Mus musculus OX=10090 GN=Col2a1 PE=1 SV=2	Col2a1	141.97	1.2	1	1	1	3	1.329	1.279	1.307	0.817	0.725	0.769	0.59	0.000128757
Q80U30	Protein CLEC16A OS=Mus musculus OX=10090 GN=Clec16a PE=1 SV=2	Clec16a	116.23	3	3	3	3	3	0.928	0.984	0.966	1.037	0.988	1.092	1.083	0.078271
P01029	Complement C4-B OS=Mus musculus OX=10090 GN=C4b PE=1 SV=3	C4b	192.91	12.6	18	18	18	27	1.333	1.364	1.341	0.706	0.743	0.718	0.537	2.96758e-06
Q91YY4	ATP synthase mitochondrial F1 complex assembly factor 2 OS=Mus musculus OX=10090 GN=Atpaf2 PE=1 SV=1	Atpaf2	33.289	7.3	2	2	2	3	1.031	0.999	0.953	1.021	0.968	0.904	0.97	0.496783
P24457	Cytochrome P450 2D11 OS=Mus musculus OX=10090 GN=Cyp2d11 PE=2 SV=2	Cyp2d11	56.987	5.2	2	1	1	3	1.04	0.996	0.976	0.894	1.03	1.075	0.996	0.910565
Q91YT8	CSC1-like protein 1 OS=Mus musculus OX=10090 GN=Tmem63a PE=1 SV=1	Tmem63a	91.859	1.9	2	2	2	2
Q05421	Cytochrome P450 2E1 OS=Mus musculus OX=10090 GN=Cyp2e1 PE=1 SV=1	Cyp2e1	56.804	25.8	15	15	15	52	1.304	1.336	1.292	0.702	0.744	0.761	0.561	2.43434e-05
Q9DBX6	Cytochrome P450 2S1 OS=Mus musculus OX=10090 GN=Cyp2s1 PE=1 SV=1	Cyp2s1	55.631	4	2	2	2	2	1.245	1.206	1.202	0.86	0.8	0.817	0.678	8.8092e-05
Q91W50	Cold shock domain-containing protein E1 OS=Mus musculus OX=10090 GN=Csde1 PE=1 SV=1	Csde1	88.79	22.9	16	16	16	20	0.788	0.723	0.791	1.162	1.192	1.212	1.549	0.000160562
Q64464	Cytochrome P450 3A13 OS=Mus musculus OX=10090 GN=Cyp3a13 PE=1 SV=1	Cyp3a13	57.492	8.3	4	4	4	6	0.374	0.386	0.344	1.555	1.539	1.551	4.207	1.98173e-06
Q80X19	Collagen alpha-1(XIV) chain OS=Mus musculus OX=10090 GN=Col14a1 PE=1 SV=2	Col14a1	193.01	10.7	16	16	16	20	0.948	0.952	0.957	1.041	1.018	1.061	1.092	0.00200409
Q9DB20	ATP synthase subunit O, mitochondrial OS=Mus musculus OX=10090 GN=Atp5po PE=1 SV=1	Atp5po	23.363	55.4	10	10	10	17	0.625	0.708	0.717	1.195	1.276	1.266	1.823	0.000241437
P70295	Lipid droplet-regulating VLDL assembly factor AUP1 OS=Mus musculus OX=10090 GN=Aup1 PE=1 SV=1	Aup1	46.121	9.3	3	3	3	7	0.926	0.94	0.927	1.039	1.021	1.12	1.139	0.0109989
Q06185	ATP synthase subunit e, mitochondrial OS=Mus musculus OX=10090 GN=Atp5me PE=1 SV=2	Atp5me	8.2355	33.8	3	3	3	4	1.039	1.028	0.953	0.935	1.008	1.09	1.004	0.955757
Q9CPQ8	ATP synthase subunit g, mitochondrial OS=Mus musculus OX=10090 GN=Atp5mg PE=1 SV=1	Atp5mg	11.424	34	3	3	3	7	0.865	0.849	0.881	1.081	1.041	1.123	1.25	0.000787556
Q9CQ02	COMM domain-containing protein 4 OS=Mus musculus OX=10090 GN=Commd4 PE=1 SV=1	Commd4	21.86	10.1	2	2	2	2	0.847	1.118	0.95	0.992	1.139	0.957	1.059	0.559449
Q62388	Serine-protein kinase ATM OS=Mus musculus OX=10090 GN=Atm PE=1 SV=2	Atm	349.41	0.2	1	1	1	1	0.894	1.016	0.989	1.239	0.845	1.025	1.072	0.639487
Q9CPQ1	Cytochrome c oxidase subunit 6C OS=Mus musculus OX=10090 GN=Cox6c PE=1 SV=3	Cox6c	8.4689	39.5	4	3	4	8	0.976	0.89	0.994	1.022	1.082	1.046	1.101	0.062327
Q99MP8	BRCA1-associated protein OS=Mus musculus OX=10090 GN=Brap PE=1 SV=1	Brap	66.99	4.9	2	2	2	3	0.912	0.925	0.957	1.089	1.052	1.045	1.14	0.00237755
Q8BHT6	Beta-1,3-glucosyltransferase OS=Mus musculus OX=10090 GN=B3glct PE=1 SV=3	B3glct	55.357	1.6	1	1	1	1	1.446	1.374	1.465	0.69	0.683	0.587	0.457	0.000148697
P62897	Cytochrome c, somatic OS=Mus musculus OX=10090 GN=Cycs PE=1 SV=2	Cycs	11.605	54.3	5	5	5	9	0.712	0.642	0.71	1.224	1.266	1.266	1.82	7.47961e-05
O54905	Beta-1,3-galactosyltransferase 2 OS=Mus musculus OX=10090 GN=B3galt2 PE=1 SV=2	B3galt2	49.095	5.7	2	2	2	2	1.244	1.244	1.183	0.833	0.799	0.826	0.67	4.46502e-05
Q07813	Apoptosis regulator BAX OS=Mus musculus OX=10090 GN=Bax PE=1 SV=1	Bax	21.394	16.7	2	2	2	3	1.003	1.09	1.069	0.979	0.952	0.955	0.913	0.0270568
Q8CI32	BAG family molecular chaperone regulator 5 OS=Mus musculus OX=10090 GN=Bag5 PE=1 SV=1	Bag5	50.942	14.3	5	5	5	7	0.98	1.079	1.028	0.948	1.039	0.905	0.937	0.249788
Q9JLV1	BAG family molecular chaperone regulator 3 OS=Mus musculus OX=10090 GN=Bag3 PE=1 SV=2	Bag3	61.859	1.9	1	1	1	1	1.111	1.087	1.14	0.898	0.876	0.963	0.82	0.00320761
P56395	Cytochrome b5 OS=Mus musculus OX=10090 GN=Cyb5a PE=1 SV=2	Cyb5a	15.241	54.5	6	6	6	35	1.177	1.179	1.217	0.872	0.847	0.858	0.721	1.85724e-05
P70444	BH3-interacting domain death agonist OS=Mus musculus OX=10090 GN=Bid PE=1 SV=2	Bid	21.951	22.6	2	2	2	2	1.095	1.173	1.028	0.975	0.848	0.944	0.84	0.0368147
O55028	[3-methyl-2-oxobutanoate dehydrogenase [lipoamide]] kinase, mitochondrial OS=Mus musculus OX=10090 GN=Bckdk PE=1 SV=1	Bckdk	46.587	9.2	3	3	3	3	0.76	0.598	0.638	1.281	1.333	1.236	1.929	0.000904171
Q9D920	BLOC-1-related complex subunit 5 OS=Mus musculus OX=10090 GN=Borcs5 PE=1 SV=1	Borcs5	22.12	7.2	1	1	1	1
Q9D6Y4	BLOC-1-related complex subunit 8 OS=Mus musculus OX=10090 GN=Borcs8 PE=1 SV=1	Borcs8	13.565	5.8	1	1	1	1	0.027	0.026	0.038	1.771	1.665	1.985	59.571	6.25585e-06
Q99KJ8	Dynactin subunit 2 OS=Mus musculus OX=10090 GN=Dctn2 PE=1 SV=3	Dctn2	44.116	45.8	14	14	14	22	1.026	1.062	1.1	0.998	0.952	0.946	0.908	0.0216808
Q9Z0Y1	Dynactin subunit 3 OS=Mus musculus OX=10090 GN=Dctn3 PE=1 SV=2	Dctn3	20.978	23.1	5	5	5	6	1.062	1.116	1.013	0.936	0.996	0.985	0.914	0.0577046
Q9QY93	dCTP pyrophosphatase 1 OS=Mus musculus OX=10090 GN=Dctpp1 PE=1 SV=1	Dctpp1	18.795	12.4	2	2	2	4	0.602	0.504	0.611	1.477	1.306	1.262	2.356	0.000390374
Q8C2K1	Differentially expressed in FDCP 6 OS=Mus musculus OX=10090 GN=Def6 PE=1 SV=1	Def6	73.453	1.9	1	1	1	1	1.2	1.27	1.235	0.812	0.847	0.776	0.657	0.000153136
O08738	Caspase-6 OS=Mus musculus OX=10090 GN=Casp6 PE=1 SV=1	Casp6	31.595	11.2	3	3	3	3	0.808	0.777	0.722	1.125	1.284	1.18	1.556	0.000965759
P47757	F-actin-capping protein subunit beta OS=Mus musculus OX=10090 GN=Capzb PE=1 SV=3	Capzb	31.345	27.8	9	9	9	18	1.055	1.075	1.078	0.927	0.962	0.949	0.885	0.000657107
O89110	Caspase-8 OS=Mus musculus OX=10090 GN=Casp8 PE=1 SV=1	Casp8	55.356	9.2	4	4	4	5	1.009	1.085	1.133	0.959	0.995	0.899	0.884	0.0522768
Q8CH18	Cell division cycle and apoptosis regulator protein 1 OS=Mus musculus OX=10090 GN=Ccar1 PE=1 SV=1	Ccar1	132.06	6.2	7	7	7	9	0.928	0.944	0.893	1.012	1.07	1.045	1.131	0.0059174
Q9JII5	DAZ-associated protein 1 OS=Mus musculus OX=10090 GN=Dazap1 PE=1 SV=2	Dazap1	43.214	3.7	1	1	1	1	0.706	0.755	0.71	1.23	1.027	1.439	1.702	0.00633227
Q9WV68	Peroxisomal 2,4-dienoyl-CoA reductase [(3E)-enoyl-CoA-producing] OS=Mus musculus OX=10090 GN=Decr2 PE=1 SV=1	Decr2	31.3	5.5	1	1	1	1
Q7TNV0	Protein DEK OS=Mus musculus OX=10090 GN=Dek PE=1 SV=1	Dek	43.158	10.5	4	4	4	5	0.857	0.816	0.73	1.208	1.158	1.153	1.464	0.00152204
Q6PJN8	DALR anticodon-binding domain-containing protein 3 OS=Mus musculus OX=10090 GN=Dalrd3 PE=2 SV=1	Dalrd3	58.732	1.5	1	1	1	1	0.871	0.896	0.748	1.037	1.166	1.204	1.355	0.0134423
Q9CQ62	2,4-dienoyl-CoA reductase [(3E)-enoyl-CoA-producing], mitochondrial OS=Mus musculus OX=10090 GN=Decr1 PE=1 SV=1	Decr1	36.213	32.2	10	10	10	21	1.128	1.14	1.102	0.916	0.844	0.96	0.807	0.00520218
Q91VR5	ATP-dependent RNA helicase DDX1 OS=Mus musculus OX=10090 GN=Ddx1 PE=1 SV=1	Ddx1	82.499	21.1	12	12	12	15	0.738	0.782	0.78	1.176	1.274	1.146	1.563	0.000272495
Q8BYR5	Calcium-dependent secretion activator 2 OS=Mus musculus OX=10090 GN=Cadps2 PE=1 SV=2	Cadps2	147.84	1	1	1	1	1
P40124	Adenylyl cyclase-associated protein 1 OS=Mus musculus OX=10090 GN=Cap1 PE=1 SV=4	Cap1	51.564	38.2	15	15	15	28	1.003	1.013	1.04	0.967	1.002	0.989	0.968	0.0953764
Q9CYT6	Adenylyl cyclase-associated protein 2 OS=Mus musculus OX=10090 GN=Cap2 PE=1 SV=1	Cap2	52.861	5.3	2	2	2	2	0.982	0.993	0.832	1.073	1.009	1.086	1.129	0.114953
Q8R5M8	Cell adhesion molecule 1 OS=Mus musculus OX=10090 GN=Cadm1 PE=1 SV=2	Cadm1	49.788	4.8	2	2	2	2	0.599	0.617	0.566	1.332	1.271	1.419	2.257	3.70617e-05
Q62167	ATP-dependent RNA helicase DDX3X OS=Mus musculus OX=10090 GN=Ddx3x PE=1 SV=3	Ddx3x	73.101	38.4	23	5	5	52	0.665	0.564	0.557	1.414	1.317	1.381	2.302	0.000161577
Q62095	ATP-dependent RNA helicase DDX3Y OS=Mus musculus OX=10090 GN=Ddx3y PE=1 SV=2	Ddx3y	73.427	36.2	23	4	23	54	0.648	0.724	0.694	1.276	1.258	1.273	1.843	4.73878e-05
Q99J39	Malonyl-CoA decarboxylase, mitochondrial OS=Mus musculus OX=10090 GN=Mlycd PE=1 SV=1	Mlycd	54.735	16.3	7	7	7	8	0.946	1.009	0.969	1.028	1.019	0.988	1.038	0.168683
Q62418	Drebrin-like protein OS=Mus musculus OX=10090 GN=Dbnl PE=1 SV=2	Dbnl	48.699	22.7	6	6	6	9	1.033	0.966	1.007	0.969	0.988	1.015	0.989	0.662121
Q91VN6	Probable ATP-dependent RNA helicase DDX41 OS=Mus musculus OX=10090 GN=Ddx41 PE=1 SV=2	Ddx41	69.819	1.4	1	1	1	1	0.895	0.876	0.899	1.083	1.106	1.103	1.233	3.54871e-05
Q810A7	ATP-dependent RNA helicase DDX42 OS=Mus musculus OX=10090 GN=Ddx42 PE=1 SV=3	Ddx42	101.96	5.4	5	5	5	5	0.937	1.056	1.068	1.072	0.95	1.049	1.003	0.95153
Q6PAC3	DDB1- and CUL4-associated factor 13 OS=Mus musculus OX=10090 GN=Dcaf13 PE=2 SV=2	Dcaf13	51.456	1.8	1	1	1	1
Q569Z5	Probable ATP-dependent RNA helicase DDX46 OS=Mus musculus OX=10090 GN=Ddx46 PE=1 SV=2	Ddx46	117.45	14.3	13	13	13	14	0.902	0.865	0.886	1.139	1.053	1.042	1.219	0.00297073
Q00493	Carboxypeptidase E OS=Mus musculus OX=10090 GN=Cpe PE=1 SV=2	Cpe	53.255	1.9	1	1	1	1	0.408	0.417	0.34	1.585	1.59	1.368	3.9	7.51705e-05
Q80T85	DDB1- and CUL4-associated factor 5 OS=Mus musculus OX=10090 GN=Dcaf5 PE=1 SV=2	Dcaf5	103.67	1.5	1	1	1	1	1.091	1.289	1.136	0.887	0.857	0.845	0.736	0.00436114
Q8N7N5	DDB1- and CUL4-associated factor 8 OS=Mus musculus OX=10090 GN=Dcaf8 PE=1 SV=1	Dcaf8	66.031	10.2	5	5	5	5	1.059	1.126	1.158	0.92	0.962	0.885	0.828	0.00613695
Q8BHC4	Dephospho-CoA kinase domain-containing protein OS=Mus musculus OX=10090 GN=Dcakd PE=1 SV=1	Dcakd	26.476	3.5	1	1	1	1	0.978	0.948	0.897	1.017	1.129	1.014	1.119	0.0612247
Q5U901	Carboxypeptidase A6 OS=Mus musculus OX=10090 GN=Cpa6 PE=2 SV=1	Cpa6	51.142	2.5	1	1	1	1	0.668	0.714	0.71	1.176	1.276	1.315	1.801	0.000120229
Q61686	Chromobox protein homolog 5 OS=Mus musculus OX=10090 GN=Cbx5 PE=1 SV=1	Cbx5	22.186	20.4	4	4	4	4	0.791	0.751	0.849	1.063	1.25	1.184	1.463	0.00309447
Q64444	Carbonic anhydrase 4 OS=Mus musculus OX=10090 GN=Ca4 PE=1 SV=1	Ca4	34.351	14.4	4	4	4	6	1.102	1.192	1.277	0.828	0.857	0.842	0.708	0.00140875
Q9QZA0	Carbonic anhydrase 5B, mitochondrial OS=Mus musculus OX=10090 GN=Ca5b PE=1 SV=2	Ca5b	36.622	33.8	11	11	11	19	1.116	1.078	1.114	0.94	0.892	0.87	0.817	0.00134155
Q60772	Cyclin-dependent kinase 4 inhibitor C OS=Mus musculus OX=10090 GN=Cdkn2c PE=1 SV=1	Cdkn2c	18.066	26.2	3	3	3	4	1.178	1.075	1.008	0.858	1.016	0.872	0.842	0.0698933
Q6AW69	Cingulin-like protein 1 OS=Mus musculus OX=10090 GN=Cgnl1 PE=1 SV=2	Cgnl1	148.23	1.3	2	2	2	2	0.863	0.827	0.816	1.078	1.214	1.132	1.366	0.00125874
Q9D8B3	Charged multivesicular body protein 4b OS=Mus musculus OX=10090 GN=Chmp4b PE=1 SV=2	Chmp4b	24.936	8.9	2	2	2	2	0.904	0.894	0.906	1.14	1.05	1.077	1.208	0.00157152
P60766	Cell division control protein 42 homolog OS=Mus musculus OX=10090 GN=Cdc42 PE=1 SV=2	Cdc42	21.258	29.8	5	5	5	14	1.024	1.022	1.015	0.956	1.012	0.964	0.958	0.0730915
Q91X79	Chymotrypsin-like elastase family member 1 OS=Mus musculus OX=10090 GN=Cela1 PE=1 SV=1	Cela1	28.9	51.5	10	9	10	114	0.454	0.49	0.429	1.381	1.438	1.395	3.069	9.9634e-06
Q06890	Clusterin OS=Mus musculus OX=10090 GN=Clu PE=1 SV=1	Clu	51.655	23.9	10	10	10	21	0.934	0.922	0.961	1.04	0.994	1.074	1.103	0.0186058
Q8R1S0	Ubiquinone biosynthesis monooxygenase COQ6, mitochondrial OS=Mus musculus OX=10090 GN=Coq6 PE=1 SV=3	Coq6	51.392	3.8	2	2	2	2	0.857	0.889	1.038	1.009	1.063	1.128	1.149	0.101784
Q30D77	Collagen alpha-1(XXIV) chain OS=Mus musculus OX=10090 GN=Col24a1 PE=2 SV=2	Col24a1	175.73	0.5	1	1	1	3	1.52	1.542	1.577	0.567	0.604	0.549	0.371	4.98225e-06
P41241	Tyrosine-protein kinase CSK OS=Mus musculus OX=10090 GN=Csk PE=1 SV=2	Csk	50.716	7.6	3	3	3	3	1.051	1.083	1.198	0.93	0.974	0.849	0.826	0.0278623
P12787	Cytochrome c oxidase subunit 5A, mitochondrial OS=Mus musculus OX=10090 GN=Cox5a PE=1 SV=2	Cox5a	16.101	37.7	5	5	5	18	0.888	0.894	0.868	1.102	1.075	1.07	1.225	9.15684e-05
Q3TJZ6	Protein FAM98A OS=Mus musculus OX=10090 GN=Fam98a PE=1 SV=1	Fam98a	55.055	11.8	5	4	5	6	0.566	0.614	0.64	1.316	1.414	1.308	2.219	5.40455e-05
Q4KML4	Costars family protein ABRACL OS=Mus musculus OX=10090 GN=Abracl PE=1 SV=1	Abracl	9.0303	19.8	1	1	1	1	1.068	1.509	0.662	0.957	0.971	0.865	0.862	0.715989
Q9R0L7	A-kinase anchor protein 8-like OS=Mus musculus OX=10090 GN=Akap8l PE=1 SV=1	Akap8l	71.453	3.4	2	2	2	2
Q60823	RAC-beta serine/threonine-protein kinase OS=Mus musculus OX=10090 GN=Akt2 PE=1 SV=1	Akt2	55.741	24.1	12	10	12	17	1.202	1.322	1.274	0.814	0.808	0.756	0.626	0.000209291
P63260	Actin, cytoplasmic 2 OS=Mus musculus OX=10090 GN=Actg1 PE=1 SV=1	Actg1	41.792	56.8	17	1	1	250	1.057	1.068	0.989	0.934	0.989	0.953	0.924	0.0540722
P57780	Alpha-actinin-4 OS=Mus musculus OX=10090 GN=Actn4 PE=1 SV=1	Actn4	104.98	41.3	35	22	23	96	1.082	1.092	1.079	0.914	0.964	0.918	0.86	0.000965034
Q9DBE8	Alpha-1,3/1,6-mannosyltransferase ALG2 OS=Mus musculus OX=10090 GN=Alg2 PE=1 SV=2	Alg2	47.404	14.9	6	6	6	9	0.791	0.795	0.81	1.174	1.163	1.164	1.461	1.08117e-06
Q60994	Adiponectin OS=Mus musculus OX=10090 GN=Adipoq PE=1 SV=2	Adipoq	26.809	24.7	5	5	5	17	1.39	1.461	1.464	0.625	0.644	0.634	0.441	1.74941e-06
Q9WV32	Actin-related protein 2/3 complex subunit 1B OS=Mus musculus OX=10090 GN=Arpc1b PE=1 SV=4	Arpc1b	41.063	24.5	8	8	8	14	0.949	0.946	0.926	1.046	1.084	1.062	1.132	0.000663842
P83917	Chromobox protein homolog 1 OS=Mus musculus OX=10090 GN=Cbx1 PE=1 SV=1	Cbx1	21.418	15.1	3	3	3	6	0.908	0.904	0.849	1.044	1.138	1.012	1.2	0.0116366
P08074	Carbonyl reductase [NADPH] 2 OS=Mus musculus OX=10090 GN=Cbr2 PE=1 SV=1	Cbr2	25.958	29.1	6	6	6	9	1.235	1.204	1.249	0.81	0.833	0.842	0.674	1.54061e-05
Q9WUL7	ADP-ribosylation factor-like protein 3 OS=Mus musculus OX=10090 GN=Arl3 PE=1 SV=1	Arl3	20.486	36.3	6	6	6	10	0.932	0.838	0.838	1.127	1.06	1.072	1.25	0.00507303
Q3UPH7	Rho guanine nucleotide exchange factor 40 OS=Mus musculus OX=10090 GN=Arhgef40 PE=1 SV=1	Arhgef40	165.13	2	3	3	3	3	1.167	1.173	1.064	0.905	0.907	0.867	0.787	0.00239615
O35841	Apoptosis inhibitor 5 OS=Mus musculus OX=10090 GN=Api5 PE=1 SV=2	Api5	56.784	13.7	6	6	6	9	0.928	0.928	0.928	1.083	1.082	1.057	1.157	5.16662e-05
Q9D385	ADP-ribosylation factor-like protein 2-binding protein OS=Mus musculus OX=10090 GN=Arl2bp PE=1 SV=1	Arl2bp	18.754	7.4	1	1	1	1
O35381	Acidic leucine-rich nuclear phosphoprotein 32 family member A OS=Mus musculus OX=10090 GN=Anp32a PE=1 SV=1	Anp32a	28.537	19.4	5	3	5	18	0.734	0.786	0.725	1.204	1.198	1.234	1.62	5.53564e-05
P33622	Apolipoprotein C-III OS=Mus musculus OX=10090 GN=Apoc3 PE=1 SV=2	Apoc3	10.982	46.5	3	3	3	11	1.077	1.087	1.043	0.936	0.901	1.03	0.894	0.0529611
O88512	AP-1 complex subunit gamma-like 2 OS=Mus musculus OX=10090 GN=Ap1g2 PE=1 SV=2	Ap1g2	87.862	1.1	1	1	1	1	0.566	0.49	0.491	1.504	1.202	1.513	2.727	0.000365446
P48036	Annexin A5 OS=Mus musculus OX=10090 GN=Anxa5 PE=1 SV=1	Anxa5	35.752	71.5	19	19	19	83	1.206	1.222	1.224	0.829	0.834	0.816	0.679	1.09877e-06
Q8C8R3	Ankyrin-2 OS=Mus musculus OX=10090 GN=Ank2 PE=1 SV=2	Ank2	426.26	1.2	4	3	3	4	1.078	1.178	1.228	0.815	0.956	0.85	0.752	0.0096056
Q9R045	Angiopoietin-related protein 2 OS=Mus musculus OX=10090 GN=Angptl2 PE=2 SV=2	Angptl2	57.105	1.8	1	1	1	1	1.078	1.119	1.113	0.926	0.967	0.871	0.835	0.00508224
P11859	Angiotensinogen OS=Mus musculus OX=10090 GN=Agt PE=1 SV=1	Agt	51.99	2.9	1	1	1	1	1.457	1.481	1.381	0.633	0.599	0.685	0.444	5.17144e-05
Q8R429	Sarcoplasmic/endoplasmic reticulum calcium ATPase 1 OS=Mus musculus OX=10090 GN=Atp2a1 PE=1 SV=1	Atp2a1	109.42	11.8	10	1	1	32	1.113	1.048	0.903	1.11	1.016	0.838	0.967	0.744978
G5E829	Plasma membrane calcium-transporting ATPase 1 OS=Mus musculus OX=10090 GN=Atp2b1 PE=1 SV=1	Atp2b1	134.75	13.4	13	7	7	17	1.023	0.988	0.99	1.022	1.006	0.986	1.004	0.790999
Q9CQQ7	ATP synthase F(0) complex subunit B1, mitochondrial OS=Mus musculus OX=10090 GN=Atp5pb PE=1 SV=1	Atp5pb	28.948	28.9	10	10	10	31	0.938	0.935	0.931	1.031	1.097	1.057	1.136	0.00219361
Q99MQ4	Asporin OS=Mus musculus OX=10090 GN=Aspn PE=1 SV=1	Aspn	42.572	12.6	6	6	6	18	1.04	1.048	1.043	0.95	1.03	1	0.952	0.102879
Q9JM76	Actin-related protein 2/3 complex subunit 3 OS=Mus musculus OX=10090 GN=Arpc3 PE=1 SV=3	Arpc3	20.524	27	4	4	4	7	0.915	0.822	1.017	0.994	1.15	1.015	1.147	0.143529
P19536	Cytochrome c oxidase subunit 5B, mitochondrial OS=Mus musculus OX=10090 GN=Cox5b PE=1 SV=1	Cox5b	13.813	30.5	4	4	4	19	0.849	0.847	0.838	1.097	1.126	1.108	1.315	5.82007e-06
Q61334	B-cell receptor-associated protein 29 OS=Mus musculus OX=10090 GN=Bcap29 PE=1 SV=1	Bcap29	27.964	10	3	3	3	4	1.206	1.32	1.534	0.757	0.875	0.713	0.578	0.00412871
P56546	C-terminal-binding protein 2 OS=Mus musculus OX=10090 GN=Ctbp2 PE=1 SV=2	Ctbp2	48.956	8.1	4	1	4	4	0.887	0.874	0.974	1.106	0.954	1.178	1.184	0.0797065
P04919	Band 3 anion transport protein OS=Mus musculus OX=10090 GN=Slc4a1 PE=1 SV=1	Slc4a1	103.13	17.7	14	14	14	25	1.162	1.128	1.2	0.873	0.861	0.845	0.739	0.000116415
Q3UI43	BRISC and BRCA1-A complex member 1 OS=Mus musculus OX=10090 GN=Babam1 PE=1 SV=1	Babam1	36.793	9.6	2	2	2	3	0.958	0.934	0.922	1.032	0.971	1.131	1.114	0.0816138
P82198	Transforming growth factor-beta-induced protein ig-h3 OS=Mus musculus OX=10090 GN=Tgfbi PE=1 SV=1	Tgfbi	74.596	9.4	5	5	5	10	1.128	1.215	1.031	0.826	0.936	0.903	0.79	0.0175721
Q9DB16	Calcium-binding protein 39-like OS=Mus musculus OX=10090 GN=Cab39l PE=1 SV=3	Cab39l	39.105	3	1	1	1	1	0.96	0.965	0.929	0.933	1.014	1.179	1.095	0.281584
Q9D8X5	CCR4-NOT transcription complex subunit 8 OS=Mus musculus OX=10090 GN=Cnot8 PE=1 SV=1	Cnot8	33.574	4.8	1	1	1	1	0.815	0.786	0.912	1.176	1.187	1.068	1.365	0.0050927
Q9ES89	Exostosin-like 2 OS=Mus musculus OX=10090 GN=Extl2 PE=1 SV=1	Extl2	37.39	2.1	1	1	1	2	1.09	0.897	0.974	0.995	1.105	0.952	1.031	0.683156
Q9DAS2	Protein FAM166C OS=Mus musculus OX=10090 GN=Fam166c PE=2 SV=1	Fam166c	23.07	4.5	1	1	1	1	1.527	1.262	1.405	0.679	0.613	0.735	0.483	0.00067408
P12710	Fatty acid-binding protein, liver OS=Mus musculus OX=10090 GN=Fabp1 PE=1 SV=2	Fabp1	14.245	59.1	5	5	5	9	1.051	1.135	1.113	0.904	0.945	0.899	0.833	0.00284642
P48193	Protein 4.1 OS=Mus musculus OX=10090 GN=Epb41 PE=1 SV=2	Epb41	95.91	15	11	9	10	23	1.112	1.054	1.051	0.985	0.917	0.937	0.882	0.0111268
Q9JHI7	Exosome complex component RRP45 OS=Mus musculus OX=10090 GN=Exosc9 PE=1 SV=1	Exosc9	48.936	3.2	1	1	1	1	0.831	0.908	0.831	1.088	1.049	1.23	1.31	0.00892863
P55772	Ectonucleoside triphosphate diphosphohydrolase 1 OS=Mus musculus OX=10090 GN=Entpd1 PE=1 SV=1	Entpd1	57.205	10.4	5	5	5	10	0.985	0.99	1.042	1.068	1.031	1.028	1.036	0.173467
Q61554	Fibrillin-1 OS=Mus musculus OX=10090 GN=Fbn1 PE=1 SV=2	Fbn1	312.3	14.1	38	38	38	75	1.326	1.317	1.348	0.711	0.711	0.748	0.544	4.80924e-06
O35969	Guanidinoacetate N-methyltransferase OS=Mus musculus OX=10090 GN=Gamt PE=1 SV=1	Gamt	26.336	43.6	6	6	6	9	0.578	0.574	0.586	1.294	1.508	1.313	2.368	6.27531e-05
P56959	RNA-binding protein FUS OS=Mus musculus OX=10090 GN=Fus PE=1 SV=1	Fus	52.673	10.6	4	4	4	4	0.883	0.858	0.928	1.047	1.129	1.105	1.229	0.0029908
Q9R111	Guanine deaminase OS=Mus musculus OX=10090 GN=Gda PE=1 SV=1	Gda	51.012	25.3	10	10	10	19	1.144	1.174	1.119	0.858	0.89	0.867	0.761	0.000101169
Q8K0D2	Hyaluronan-binding protein 2 OS=Mus musculus OX=10090 GN=Habp2 PE=1 SV=2	Habp2	62.356	5.4	3	3	3	3	1.169	1.242	1.19	0.84	0.77	0.906	0.699	0.00200987
Q60760	Growth factor receptor-bound protein 10 OS=Mus musculus OX=10090 GN=Grb10 PE=1 SV=2	Grb10	70.584	2.7	2	2	2	3	0.684	0.818	0.643	1.188	1.24	1.29	1.733	0.00187227
Q80SU7	Interferon-induced very large GTPase 1 OS=Mus musculus OX=10090 GN=Gvin1 PE=1 SV=1	Gvin1	280.81	5.4	13	13	13	14	1.311	1.388	1.316	0.746	0.752	0.687	0.544	5.89203e-05
Q3THK7	GMP synthase [glutamine-hydrolyzing] OS=Mus musculus OX=10090 GN=Gmps PE=1 SV=2	Gmps	76.723	21.4	11	11	11	15	0.84	0.894	0.931	1.061	1.1	1.072	1.213	0.00364572
Q8BLR9	Hypoxia-inducible factor 1-alpha inhibitor OS=Mus musculus OX=10090 GN=Hif1an PE=1 SV=2	Hif1an	40.241	4.6	1	1	1	1	0.826	1.11	1.048	0.99	1.154	0.896	1.019	0.865245
Q3SXD3	5'-deoxynucleotidase HDDC2 OS=Mus musculus OX=10090 GN=Hddc2 PE=1 SV=1	Hddc2	22.753	21.1	3	3	3	3	0.94	0.884	0.902	1.115	1.048	1.083	1.191	0.00236039
P17710	Hexokinase-1 OS=Mus musculus OX=10090 GN=Hk1 PE=1 SV=3	Hk1	108.3	15.3	14	13	13	19	1.088	1.128	1.076	0.941	0.889	0.932	0.839	0.00148236
O88792	Junctional adhesion molecule A OS=Mus musculus OX=10090 GN=F11r PE=1 SV=2	F11r	32.423	3	1	1	1	1	0.969	1.005	0.987	0.968	1.157	0.927	1.031	0.727109
Q3V3R4	Integrin alpha-1 OS=Mus musculus OX=10090 GN=Itga1 PE=1 SV=2	Itga1	130.81	7.7	8	8	8	12	1.086	1.09	1.046	0.94	0.894	0.912	0.852	0.00124043
Q8K1Y2	Serine/threonine-protein kinase D3 OS=Mus musculus OX=10090 GN=Prkd3 PE=1 SV=1	Prkd3	100.08	1.7	1	1	1	1	1.073	1.074	1.125	0.91	0.944	0.94	0.854	0.00125418
Q9R0Q9	Mannose-P-dolichol utilization defect 1 protein OS=Mus musculus OX=10090 GN=Mpdu1 PE=1 SV=1	Mpdu1	26.497	4.5	1	1	1	2
Q6PHZ2	Calcium/calmodulin-dependent protein kinase type II subunit delta OS=Mus musculus OX=10090 GN=Camk2d PE=1 SV=1	Camk2d	56.369	13.4	5	3	5	9	1.053	1.022	1.046	0.973	0.906	0.924	0.898	0.00956249
Q3URF8	BTB/POZ domain-containing protein KCTD21 OS=Mus musculus OX=10090 GN=Kctd21 PE=1 SV=1	Kctd21	29.623	4.2	1	1	1	1	1.115	1.093	1.036	0.941	0.966	0.906	0.867	0.00776226
P01680	Ig kappa chain V-IV region S107B OS=Mus musculus OX=10090 PE=4 SV=1	--	13.722	8.5	1	1	1	1	1.425	1.438	1.426	0.613	0.684	0.652	0.454	1.571e-05
Q9Z2I0	Mitochondrial proton/calcium exchanger protein OS=Mus musculus OX=10090 GN=Letm1 PE=1 SV=1	Letm1	82.988	21.3	14	14	14	29	0.998	0.99	1.012	1.006	1.062	0.974	1.014	0.636264
P01642	Ig kappa chain V-V region L7 (Fragment) OS=Mus musculus OX=10090 GN=Gm10881 PE=1 SV=1	Gm10881	12.615	10.4	1	1	1	1	1.176	1.339	1.235	0.738	0.862	0.793	0.638	0.00155967
Q8BVA5	Lipid droplet-associated hydrolase OS=Mus musculus OX=10090 GN=Ldah PE=1 SV=1	Ldah	37.374	18.7	6	6	6	14	1.15	1.121	1.173	0.885	0.877	0.874	0.765	4.00912e-05
Q9D1R2	Protein KTI12 homolog OS=Mus musculus OX=10090 GN=Kti12 PE=1 SV=1	Kti12	38.444	3.1	1	1	1	2	0.732	0.726	0.746	1.218	1.264	1.198	1.67	8.62316e-06
Q505F5	Leucine-rich repeat-containing protein 47 OS=Mus musculus OX=10090 GN=Lrrc47 PE=1 SV=1	Lrrc47	63.589	15	7	7	7	10	0.707	0.719	0.682	1.232	1.209	1.253	1.752	7.33521e-06
Q80UM7	Mannosyl-oligosaccharide glucosidase OS=Mus musculus OX=10090 GN=Mogs PE=1 SV=1	Mogs	91.83	8.6	7	7	7	8	0.498	0.452	0.551	1.405	1.412	1.344	2.772	6.63019e-05
Q64331	Unconventional myosin-VI OS=Mus musculus OX=10090 GN=Myo6 PE=1 SV=1	Myo6	146.41	11	13	13	13	15	0.892	0.898	0.847	1.104	1.115	1.074	1.249	0.000502835
Q6URW6	Myosin-14 OS=Mus musculus OX=10090 GN=Myh14 PE=1 SV=1	Myh14	228.58	5.7	11	5	5	35	1.087	1.082	1.101	0.93	0.949	0.927	0.858	7.00752e-05
Q8BJ71	Nuclear pore complex protein Nup93 OS=Mus musculus OX=10090 GN=Nup93 PE=1 SV=1	Nup93	93.28	12.1	10	10	10	11	1.054	0.995	1.002	0.974	0.964	0.996	0.962	0.13152
Q8K2H2	Deubiquitinase OTUD6B OS=Mus musculus OX=10090 GN=Otud6b PE=1 SV=1	Otud6b	33.758	9.9	3	3	3	3	0.957	0.872	0.89	1.113	0.987	1.139	1.191	0.0298037
Q8R480	Nuclear pore complex protein Nup85 OS=Mus musculus OX=10090 GN=Nup85 PE=1 SV=1	Nup85	74.775	5.3	3	3	3	4	0.868	0.945	0.928	1.158	1.02	1.166	1.22	0.0174397
Q7TMR0	Lysosomal Pro-X carboxypeptidase OS=Mus musculus OX=10090 GN=Prcp PE=1 SV=2	Prcp	55.026	4.9	2	2	2	2	1.335	1.274	1.37	0.708	0.714	0.785	0.555	0.000115078
Q14C51	Pentatricopeptide repeat domain-containing protein 3, mitochondrial OS=Mus musculus OX=10090 GN=Ptcd3 PE=1 SV=2	Ptcd3	77.795	11.2	7	7	7	8	1.024	0.995	0.971	1.031	0.991	0.981	1.004	0.850335
Q9D7E3	Esterase OVCA2 OS=Mus musculus OX=10090 GN=Ovca2 PE=1 SV=1	Ovca2	24.245	8.9	2	2	2	2	0.684	0.702	0.672	1.336	1.217	1.248	1.847	3.67518e-05
P29351	Tyrosine-protein phosphatase non-receptor type 6 OS=Mus musculus OX=10090 GN=Ptpn6 PE=1 SV=2	Ptpn6	67.558	13.6	7	7	7	10	0.776	0.785	0.79	1.199	1.12	1.203	1.498	7.1738e-05
Q60866	Phosphotriesterase-related protein OS=Mus musculus OX=10090 GN=Pter PE=1 SV=1	Pter	39.218	9.7	3	3	3	4	0.888	0.858	0.901	1.188	1.05	1.107	1.264	0.00379795
P54822	Adenylosuccinate lyase OS=Mus musculus OX=10090 GN=Adsl PE=1 SV=2	Adsl	54.866	12.8	6	6	6	9	0.934	0.982	0.972	1.066	1.016	1.032	1.078	0.0223815
Q8BP74	L-seryl-tRNA(Sec) kinase OS=Mus musculus OX=10090 GN=Pstk PE=1 SV=2	Pstk	40.763	6.1	2	2	2	2	0.681	0.722	0.709	1.188	1.273	1.29	1.776	4.89713e-05
Q99JF8	PC4 and SFRS1-interacting protein OS=Mus musculus OX=10090 GN=Psip1 PE=1 SV=1	Psip1	59.696	7.4	4	3	3	4	0.758	0.681	0.686	1.248	1.252	1.24	1.76	8.2087e-05
Q9EPC1	Alpha-parvin OS=Mus musculus OX=10090 GN=Parva PE=1 SV=1	Parva	42.329	19.9	7	5	7	12	1.24	1.246	1.213	0.78	0.817	0.769	0.64	2.39904e-05
Q8K2T8	RNA polymerase II-associated factor 1 homolog OS=Mus musculus OX=10090 GN=Paf1 PE=1 SV=1	Paf1	60.518	4.1	2	2	2	2	0.964	0.969	0.988	1.06	1.024	1.002	1.056	0.0384506
Q9WU78	Programmed cell death 6-interacting protein OS=Mus musculus OX=10090 GN=Pdcd6ip PE=1 SV=3	Pdcd6ip	96.023	27.7	23	23	23	27	0.997	1.005	1.034	0.965	0.981	1.024	0.978	0.347794
P50580	Proliferation-associated protein 2G4 OS=Mus musculus OX=10090 GN=Pa2g4 PE=1 SV=3	Pa2g4	43.698	34.3	12	12	12	31	0.444	0.447	0.459	1.411	1.432	1.441	3.173	6.77173e-08
P26450	Phosphatidylinositol 3-kinase regulatory subunit alpha OS=Mus musculus OX=10090 GN=Pik3r1 PE=1 SV=2	Pik3r1	83.516	7.6	6	4	6	7	1.106	1.134	1.062	0.954	0.886	0.928	0.838	0.0036019
Q61409	cGMP-inhibited 3',5'-cyclic phosphodiesterase B OS=Mus musculus OX=10090 GN=Pde3b PE=1 SV=2	Pde3b	122.15	4.4	4	4	4	7	1.301	1.374	1.369	0.734	0.738	0.647	0.524	0.000153446
Q9JLB0	Protein PALS2 OS=Mus musculus OX=10090 GN=Pals2 PE=1 SV=1	Pals2	62.63	5.2	3	3	3	3	1.234	1.071	1.042	0.912	0.857	0.938	0.809	0.0232983
Q60715	Prolyl 4-hydroxylase subunit alpha-1 OS=Mus musculus OX=10090 GN=P4ha1 PE=1 SV=2	P4ha1	60.909	7.9	4	4	4	4	1.086	1.177	1.109	0.947	0.793	0.807	0.755	0.00992993
Q9D6V8	Polyadenylate-binding protein-interacting protein 2 OS=Mus musculus OX=10090 GN=Paip2 PE=1 SV=1	Paip2	14.7	17.7	2	2	2	2	0.776	0.676	0.75	1.199	1.23	1.25	1.671	0.000284656
P41233	Phospholipid-transporting ATPase ABCA1 OS=Mus musculus OX=10090 GN=Abca1 PE=1 SV=4	Abca1	253.91	3.5	8	8	8	8	1.168	1.229	1.153	0.875	0.841	0.819	0.714	0.000250606
P07361	Alpha-1-acid glycoprotein 2 OS=Mus musculus OX=10090 GN=Orm2 PE=1 SV=1	Orm2	23.843	12.1	3	2	3	3	1.317	1.354	1.402	0.7	0.707	0.724	0.523	6.19047e-06
Q91YH5	Atlastin-3 OS=Mus musculus OX=10090 GN=Atl3 PE=1 SV=1	Atl3	60.574	23.8	11	11	11	21	1.222	1.252	1.258	0.769	0.853	0.798	0.648	0.000163514
Q00898	Alpha-1-antitrypsin 1-5 OS=Mus musculus OX=10090 GN=Serpina1e PE=1 SV=1	Serpina1e	45.891	19.1	8	2	2	67	1.974	1.964	2.109	0.123	0.18	0.185	0.081	4.57356e-05
Q91ZH7	Phospholipase ABHD3 OS=Mus musculus OX=10090 GN=Abhd3 PE=1 SV=1	Abhd3	46.232	2.7	1	1	1	1	0.955	0.917	0.95	1.025	1.104	1.036	1.122	0.012426
Q8K370	Acyl-CoA dehydrogenase family member 10 OS=Mus musculus OX=10090 GN=Acad10 PE=1 SV=1	Acad10	118.98	16.6	14	14	14	18	1.067	1.048	1.079	0.987	0.891	0.981	0.895	0.0308308
Q8VD66	(Lyso)-N-acylphosphatidylethanolamine lipase OS=Mus musculus OX=10090 GN=Abhd4 PE=1 SV=1	Abhd4	38.86	5	1	1	1	1
Q5YD48	APOBEC1 complementation factor OS=Mus musculus OX=10090 GN=A1cf PE=1 SV=2	A1cf	65.681	2.2	1	1	1	1	0.468	0.421	0.378	1.521	1.433	1.497	3.513	3.96985e-05
Q9WTL8	Aryl hydrocarbon receptor nuclear translocator-like protein 1 OS=Mus musculus OX=10090 GN=Arntl PE=1 SV=2	Arntl	69.451	1.7	1	1	1	1	0.898	0.794	1.171	0.982	1.124	1.041	1.099	0.429174
Q3UD01	Ataxin-7-like protein 3B OS=Mus musculus OX=10090 GN=Atxn7l3b PE=1 SV=1	Atxn7l3b	10.731	10.3	1	1	1	1	0.775	0.678	0.78	1.149	1.222	1.281	1.635	0.000886232
Q9R078	5'-AMP-activated protein kinase subunit beta-1 OS=Mus musculus OX=10090 GN=Prkab1 PE=1 SV=2	Prkab1	30.308	6.7	1	1	1	1	0.992	1.02	0.996	1.018	1.001	0.991	1.001	0.956529
Q9CZP5	Mitochondrial chaperone BCS1 OS=Mus musculus OX=10090 GN=Bcs1l PE=1 SV=1	Bcs1l	47.406	11.5	4	4	4	5	1.003	1.016	1.005	0.969	0.987	0.982	0.972	0.0131616
O54950	5'-AMP-activated protein kinase subunit gamma-1 OS=Mus musculus OX=10090 GN=Prkag1 PE=1 SV=2	Prkag1	37.52	9.7	3	3	3	3	1.219	1.228	1.185	0.846	0.867	0.935	0.729	0.000584535
P46660	Alpha-internexin OS=Mus musculus OX=10090 GN=Ina PE=1 SV=3	Ina	55.382	8.6	5	2	2	20	0.805	0.71	0.662	1.261	1.237	1.201	1.699	0.000827391
P61164	Alpha-centractin OS=Mus musculus OX=10090 GN=Actr1a PE=1 SV=1	Actr1a	42.613	19.9	7	6	7	9	1.003	1.096	1.058	0.861	1.06	0.946	0.908	0.203514
Q920A7	AFG3-like protein 1 OS=Mus musculus OX=10090 GN=Afg3l1 PE=1 SV=2	Afg3l1	87.046	2.2	2	1	1	3	0.984	1.052	0.881	1.045	1.037	0.999	1.056	0.346004
Q9DAU1	Protein canopy homolog 3 OS=Mus musculus OX=10090 GN=Cnpy3 PE=1 SV=1	Cnpy3	30.537	4.7	1	1	1	1	0.448	0.491	0.543	1.487	1.455	1.342	2.891	7.54132e-05
Q6PIC6	Sodium/potassium-transporting ATPase subunit alpha-3 OS=Mus musculus OX=10090 GN=Atp1a3 PE=1 SV=1	Atp1a3	111.69	15.9	13	4	4	29	1.264	1.295	1.292	0.735	0.829	0.699	0.588	0.000476577
Q8BMK4	Cytoskeleton-associated protein 4 OS=Mus musculus OX=10090 GN=Ckap4 PE=1 SV=2	Ckap4	63.691	15.7	10	10	10	12	0.97	1.004	0.996	1.014	1.018	0.982	1.015	0.395397
P59999	Actin-related protein 2/3 complex subunit 4 OS=Mus musculus OX=10090 GN=Arpc4 PE=1 SV=3	Arpc4	19.667	28	5	5	5	9	0.954	0.976	0.923	1.016	0.972	1.092	1.08	0.114469
Q91YI4	Beta-arrestin-2 OS=Mus musculus OX=10090 GN=Arrb2 PE=1 SV=1	Arrb2	46.313	6.1	2	2	2	2	0.844	0.846	0.835	1.144	1.143	1.125	1.351	1.52959e-06
P50428	Arylsulfatase A OS=Mus musculus OX=10090 GN=Arsa PE=1 SV=2	Arsa	53.748	3.2	1	1	1	1	1.134	1.029	1.159	0.91	0.923	0.92	0.829	0.00714407
Q9D898	Actin-related protein 2/3 complex subunit 5-like protein OS=Mus musculus OX=10090 GN=Arpc5l PE=1 SV=1	Arpc5l	16.98	33.3	5	5	5	5	1.035	1.143	1.034	0.946	1.012	0.929	0.899	0.065642
Q6PD19	Armadillo-like helical domain-containing protein 3 OS=Mus musculus OX=10090 GN=Armh3 PE=1 SV=2	Armh3	78.631	1.3	1	1	1	1	1.037	1.124	0.961	0.969	0.98	0.963	0.933	0.211657
A6H630	Damage-control phosphatase ARMT1 OS=Mus musculus OX=10090 GN=Armt1 PE=1 SV=1	Armt1	50.548	8.9	4	4	4	4	1.022	0.93	0.955	1.088	0.965	0.989	1.046	0.386084
O70496	H(+)/Cl(-) exchange transporter 7 OS=Mus musculus OX=10090 GN=Clcn7 PE=1 SV=1	Clcn7	88.712	2.7	2	2	2	2	1.003	1.125	1.049	0.938	0.924	1.006	0.903	0.0743206
Q6ZQ08	CCR4-NOT transcription complex subunit 1 OS=Mus musculus OX=10090 GN=Cnot1 PE=1 SV=2	Cnot1	266.8	3.8	9	9	9	11	0.868	0.917	0.886	1.043	1.13	1.12	1.233	0.00223067
P11087	Collagen alpha-1(I) chain OS=Mus musculus OX=10090 GN=Col1a1 PE=1 SV=4	Col1a1	138.03	8.5	11	11	11	21	1.354	1.279	1.272	0.694	0.737	0.699	0.545	2.52132e-05
O88207	Collagen alpha-1(V) chain OS=Mus musculus OX=10090 GN=Col5a1 PE=1 SV=2	Col5a1	183.67	2.3	4	4	4	4	1.226	1.294	1.215	0.76	0.839	0.805	0.644	0.000222509
A2AX52	Collagen alpha-4(VI) chain OS=Mus musculus OX=10090 GN=Col6a4 PE=1 SV=2	Col6a4	250.8	4.4	9	9	9	11	1.441	1.461	1.366	0.63	0.686	0.605	0.45	4.6317e-05
A6H584	Collagen alpha-5(VI) chain OS=Mus musculus OX=10090 GN=Col6a5 PE=1 SV=4	Col6a5	289.57	12.3	32	26	32	45	1.145	1.102	1.12	0.895	0.915	0.887	0.801	0.000104549
P56480	ATP synthase subunit beta, mitochondrial OS=Mus musculus OX=10090 GN=Atp5f1b PE=1 SV=2	Atp5f1b	56.3	56	20	20	20	131	0.951	0.966	0.95	1.033	1.002	1.047	1.075	0.00684427
Q9D3D9	ATP synthase subunit delta, mitochondrial OS=Mus musculus OX=10090 GN=Atp5f1d PE=1 SV=1	Atp5f1d	17.6	37.5	4	4	4	15	0.982	0.984	1.027	1.01	0.98	0.992	0.996	0.845319
P97784	Cryptochrome-1 OS=Mus musculus OX=10090 GN=Cry1 PE=1 SV=1	Cry1	68.001	2.3	1	1	1	1	1.186	0.975	0.831	1.06	1.01	0.947	1.008	0.876491
Q68FE2	Autophagy-related protein 9A OS=Mus musculus OX=10090 GN=Atg9a PE=1 SV=2	Atg9a	94.424	1.8	1	1	1	3	0.631	0.476	0.44	1.458	1.415	1.347	2.728	0.000816818
Q8BG94	COMM domain-containing protein 7 OS=Mus musculus OX=10090 GN=Commd7 PE=1 SV=1	Commd7	22.652	6	1	1	1	1	1.031	1.184	1.094	0.813	0.977	0.967	0.833	0.062194
P97478	5-demethoxyubiquinone hydroxylase, mitochondrial OS=Mus musculus OX=10090 GN=Coq7 PE=1 SV=3	Coq7	24.041	5.1	1	1	1	4	1.107	1.047	1.197	0.859	1.053	0.81	0.812	0.0739121
Q8VHK1	Caskin-2 OS=Mus musculus OX=10090 GN=Caskin2 PE=1 SV=3	Caskin2	126.78	1.7	2	2	2	3	1.142	1.052	1.144	0.834	0.936	0.963	0.819	0.0179696
Q8K1Z0	Ubiquinone biosynthesis protein COQ9, mitochondrial OS=Mus musculus OX=10090 GN=Coq9 PE=1 SV=1	Coq9	35.082	18.8	5	5	5	12	0.901	0.861	0.923	1.064	1.06	1.103	1.202	0.00155269
P63254	Cysteine-rich protein 1 OS=Mus musculus OX=10090 GN=Crip1 PE=1 SV=2	Crip1	8.5497	11.7	1	1	1	1	1.073	1.1	1.041	0.897	1.045	0.896	0.883	0.0768664
P70412	CUB and zona pellucida-like domain-containing protein 1 OS=Mus musculus OX=10090 GN=Cuzd1 PE=1 SV=2	Cuzd1	68.081	10.9	6	6	6	7	0.483	0.387	0.483	1.444	1.474	1.443	3.223	9.2692e-05
Q7TSG2	RNA polymerase II subunit A C-terminal domain phosphatase OS=Mus musculus OX=10090 GN=Ctdp1 PE=1 SV=1	Ctdp1	104.55	3.3	3	3	3	5	0.973	0.925	1.049	0.981	1.077	1.009	1.041	0.426921
Q9Z277	Tyrosine-protein kinase BAZ1B OS=Mus musculus OX=10090 GN=Baz1b PE=1 SV=2	Baz1b	170.65	1.6	3	3	3	3	1.262	1.184	1.207	0.82	0.841	0.77	0.665	0.000227646
A0JLY1	Coiled-coil domain-containing protein 173 OS=Mus musculus OX=10090 GN=Ccdc173 PE=2 SV=1	Ccdc173	65.131	5.9	3	3	3	3	1.116	1.057	1.113	0.936	0.867	0.976	0.846	0.0123614
P55284	Cadherin-5 OS=Mus musculus OX=10090 GN=Cdh5 PE=1 SV=2	Cdh5	87.902	10.8	8	8	8	11	1.225	1.143	1.186	0.808	0.834	0.875	0.708	0.000352413
Q9CZB0	Succinate dehydrogenase cytochrome b560 subunit, mitochondrial OS=Mus musculus OX=10090 GN=Sdhc PE=1 SV=1	Sdhc	18.382	4.7	1	1	1	2	1.032	1.089	1.028	0.818	1.039	1.028	0.916	0.310075
Q91VK1	Basic leucine zipper and W2 domain-containing protein 2 OS=Mus musculus OX=10090 GN=Bzw2 PE=1 SV=1	Bzw2	48.063	12.9	5	5	5	8	0.684	0.711	0.68	1.252	1.24	1.221	1.789	3.22365e-06
Q3V3R1	Monofunctional C1-tetrahydrofolate synthase, mitochondrial OS=Mus musculus OX=10090 GN=Mthfd1l PE=1 SV=2	Mthfd1l	105.73	7.9	8	7	7	9	0.423	0.444	0.45	1.498	1.426	1.449	3.32	9.15996e-07
Q9CQC6	Basic leucine zipper and W2 domain-containing protein 1 OS=Mus musculus OX=10090 GN=Bzw1 PE=1 SV=1	Bzw1	48.043	12.6	6	6	6	10	0.776	0.788	0.745	1.216	1.152	1.199	1.545	4.84378e-05
Q61490	CD166 antigen OS=Mus musculus OX=10090 GN=Alcam PE=1 SV=3	Alcam	65.091	10.5	6	6	6	7	0.795	0.812	0.847	1.134	1.147	1.156	1.401	6.48515e-05
P30285	Cyclin-dependent kinase 4 OS=Mus musculus OX=10090 GN=Cdk4 PE=1 SV=1	Cdk4	33.75	17.8	4	4	4	4	1.175	1.162	0.983	0.898	0.927	0.982	0.845	0.0595262
P10810	Monocyte differentiation antigen CD14 OS=Mus musculus OX=10090 GN=Cd14 PE=1 SV=1	Cd14	39.203	9.6	2	2	2	2	1.12	1.053	1.044	0.993	0.924	0.922	0.882	0.019107
Q91V98	Endosialin OS=Mus musculus OX=10090 GN=Cd248 PE=1 SV=1	Cd248	81.812	1.3	1	1	1	1	1.3	1.132	1.28	0.796	0.858	0.777	0.655	0.00134292
Q9JLQ0	CD2-associated protein OS=Mus musculus OX=10090 GN=Cd2ap PE=1 SV=3	Cd2ap	70.449	15.4	9	9	9	10	0.876	0.898	0.881	1.032	1.161	1.094	1.238	0.00365186
Q8BJ64	Choline dehydrogenase, mitochondrial OS=Mus musculus OX=10090 GN=Chdh PE=1 SV=1	Chdh	66.414	17.3	11	11	11	15	0.749	0.697	0.701	1.231	1.2	1.203	1.693	2.75726e-05
Q8C1Y8	Vacuolar fusion protein CCZ1 homolog OS=Mus musculus OX=10090 GN=Ccz1 PE=1 SV=1	Ccz1	55.504	11.9	5	5	5	6	0.998	0.941	1.039	0.986	1.042	0.968	1.006	0.869444
Q9DB34	Charged multivesicular body protein 2a OS=Mus musculus OX=10090 GN=Chmp2a PE=1 SV=1	Chmp2a	25.134	27	8	8	8	10	0.836	0.842	0.834	1.122	1.137	1.14	1.353	7.5526e-07
P03953	Complement factor D OS=Mus musculus OX=10090 GN=Cfd PE=1 SV=1	Cfd	28.057	26.3	5	5	5	10	1.16	1.166	1.283	0.85	0.847	0.858	0.708	0.000476347
P05208	Chymotrypsin-like elastase family member 2A OS=Mus musculus OX=10090 GN=Cela2a PE=1 SV=1	Cela2a	28.913	49.8	8	8	8	63	0.458	0.471	0.521	1.387	1.344	1.436	2.874	1.71234e-05
Q9QXK7	Cleavage and polyadenylation specificity factor subunit 3 OS=Mus musculus OX=10090 GN=Cpsf3 PE=1 SV=2	Cpsf3	77.504	3.2	2	2	2	2	0.831	0.806	0.767	1.192	1.16	1.16	1.461	0.000110689
Q3UM29	Conserved oligomeric Golgi complex subunit 7 OS=Mus musculus OX=10090 GN=Cog7 PE=1 SV=1	Cog7	86.072	2.5	2	2	2	2	0.823	0.724	0.756	1.322	1.04	1.236	1.562	0.00539885
Q8R3I3	Conserved oligomeric Golgi complex subunit 6 OS=Mus musculus OX=10090 GN=Cog6 PE=1 SV=2	Cog6	73.039	6.4	4	4	4	4	0.72	0.711	0.654	1.272	1.157	1.341	1.808	0.000358438
Q8BTV2	Cleavage and polyadenylation specificity factor subunit 7 OS=Mus musculus OX=10090 GN=Cpsf7 PE=1 SV=2	Cpsf7	52.01	4.2	2	2	2	2	0.906	0.811	1	1.062	1.162	1.036	1.2	0.0573595
Q8C0D5	Elongation factor-like GTPase 1 OS=Mus musculus OX=10090 GN=Efl1 PE=1 SV=1	Efl1	125.78	5.2	6	6	6	7	0.832	0.821	0.833	1.171	1.119	1.155	1.386	2.14778e-05
Q60936	Atypical kinase COQ8A, mitochondrial OS=Mus musculus OX=10090 GN=Coq8a PE=1 SV=2	Coq8a	71.742	7	4	4	4	4	0.71	0.734	0.83	1.21	1.13	1.284	1.594	0.00148392
Q3UJB9	Enhancer of mRNA-decapping protein 4 OS=Mus musculus OX=10090 GN=Edc4 PE=1 SV=2	Edc4	152.48	5.8	8	8	8	9	0.913	0.896	0.87	1.083	1.073	1.057	1.199	0.000318857
P56393	Cytochrome c oxidase subunit 7B, mitochondrial OS=Mus musculus OX=10090 GN=Cox7b PE=3 SV=1	Cox7b	9.0113	10	2	2	2	3	0.867	0.921	0.82	1.026	1.271	1.043	1.281	0.0334221
O88712	C-terminal-binding protein 1 OS=Mus musculus OX=10090 GN=Ctbp1 PE=1 SV=2	Ctbp1	47.744	8.2	4	1	1	4	0.926	0.977	0.962	1.025	1.037	1.067	1.092	0.011383
Q3U7R1	Extended synaptotagmin-1 OS=Mus musculus OX=10090 GN=Esyt1 PE=1 SV=2	Esyt1	121.55	31.5	28	28	28	37	1.24	1.197	1.253	0.827	0.803	0.779	0.653	4.26449e-05
P18581	Cationic amino acid transporter 2 OS=Mus musculus OX=10090 GN=Slc7a2 PE=1 SV=3	Slc7a2	71.855	5.6	4	4	4	5	0.554	0.481	0.322	1.349	1.417	1.437	3.097	0.00212294
Q02738	Gap junction beta-4 protein OS=Mus musculus OX=10090 GN=Gjb4 PE=1 SV=1	Gjb4	30.388	5.6	1	1	1	1	0.247	0.159	0.12	1.733	1.541	1.786	9.62	0.000426613
Q62426	Cystatin-B OS=Mus musculus OX=10090 GN=Cstb PE=1 SV=1	Cstb	11.045	44.9	3	3	3	7	0.928	0.941	0.944	1.087	1.128	1.103	1.18	0.000160852
Q8R0F8	Acylpyruvase FAHD1, mitochondrial OS=Mus musculus OX=10090 GN=Fahd1 PE=1 SV=2	Fahd1	25.172	13.7	3	3	3	3	0.691	0.738	0.778	1.169	1.283	1.224	1.666	0.000303096
Q2KN98	Cytospin-A OS=Mus musculus OX=10090 GN=Specc1l PE=1 SV=1	Specc1l	124.49	1.6	2	1	1	2	1.04	1.053	1.108	0.931	0.962	0.959	0.891	0.00636981
P54103	DnaJ homolog subfamily C member 2 OS=Mus musculus OX=10090 GN=Dnajc2 PE=1 SV=2	Dnajc2	71.721	4.2	3	3	3	3	0.922	0.817	0.899	1.056	1.194	1.144	1.287	0.00807431
P54265	Myotonin-protein kinase OS=Mus musculus OX=10090 GN=Dmpk PE=1 SV=1	Dmpk	69.601	4.4	3	2	2	3	1.065	0.933	1.04	0.97	1.029	0.989	0.984	0.747755
Q9CR25	2-(3-amino-3-carboxypropyl)histidine synthase subunit 2 OS=Mus musculus OX=10090 GN=Dph2 PE=1 SV=1	Dph2	52.364	3.3	2	2	2	2	0.819	0.76	0.803	1.179	1.16	1.191	1.482	7.62469e-05
Q9D7J9	Enoyl-CoA hydratase domain-containing protein 3, mitochondrial OS=Mus musculus OX=10090 GN=Echdc3 PE=1 SV=1	Echdc3	32.402	11.3	3	3	3	5	1.034	1.079	1.039	0.963	0.938	0.923	0.896	0.00386213
Q99PT1	Rho GDP-dissociation inhibitor 1 OS=Mus musculus OX=10090 GN=Arhgdia PE=1 SV=3	Arhgdia	23.407	48	8	8	8	36	1.024	1.035	1.025	0.976	1.02	0.986	0.967	0.0699339
Q9Z0G0	PDZ domain-containing protein GIPC1 OS=Mus musculus OX=10090 GN=Gipc1 PE=1 SV=1	Gipc1	36.129	4.5	1	1	1	2	0.923	0.85	0.908	1.076	1.074	1.129	1.223	0.00255526
Q61599	Rho GDP-dissociation inhibitor 2 OS=Mus musculus OX=10090 GN=Arhgdib PE=1 SV=3	Arhgdib	22.851	33	5	5	5	9	1.039	1.067	1.035	0.984	0.922	0.946	0.908	0.0103097
P97427	Dihydropyrimidinase-related protein 1 OS=Mus musculus OX=10090 GN=Crmp1 PE=1 SV=1	Crmp1	62.167	8.2	4	1	1	11
Q8BHA3	D-aminoacyl-tRNA deacylase 2 OS=Mus musculus OX=10090 GN=Dtd2 PE=1 SV=1	Dtd2	18.236	31	4	4	4	5	1.082	1.072	1.061	1.021	0.893	0.928	0.884	0.0360459
Q9CR48	DNA damage-regulated autophagy modulator protein 2 OS=Mus musculus OX=10090 GN=Dram2 PE=2 SV=1	Dram2	30.227	3	1	1	1	1	0.931	0.857	1.062	1.029	1.099	1.022	1.105	0.195251
Q99LN9	Deoxyhypusine hydroxylase OS=Mus musculus OX=10090 GN=Dohh PE=1 SV=2	Dohh	32.905	6.3	2	2	2	3	0.978	0.931	0.982	1.092	1.013	1.006	1.076	0.0806218
Q3UIR3	E3 ubiquitin-protein ligase DTX3L OS=Mus musculus OX=10090 GN=Dtx3l PE=1 SV=1	Dtx3l	83.043	1.2	1	1	1	1	1.108	1.073	1.111	0.947	0.947	0.886	0.844	0.00242008
Q8CHY3	Dymeclin OS=Mus musculus OX=10090 GN=Dym PE=1 SV=1	Dym	75.847	1.2	1	1	1	1	0.846	0.946	1.061	1.008	1.202	0.94	1.104	0.374907
Q3UGC7	Eukaryotic translation initiation factor 3 subunit J-A OS=Mus musculus OX=10090 GN=Eif3j1 PE=2 SV=1	Eif3j1	29.343	41.4	8	8	8	14	0.474	0.539	0.48	1.334	1.491	1.378	2.815	3.91839e-05
Q8BPU7	Engulfment and cell motility protein 1 OS=Mus musculus OX=10090 GN=Elmo1 PE=1 SV=2	Elmo1	83.935	10.5	8	7	8	8	0.986	1.07	1.003	0.974	0.948	0.982	0.949	0.130024
Q8R1B4	Eukaryotic translation initiation factor 3 subunit C OS=Mus musculus OX=10090 GN=Eif3c PE=1 SV=1	Eif3c	105.53	13.3	11	11	11	16	0.676	0.675	0.628	1.21	1.361	1.25	1.931	0.000103575
P21550	Beta-enolase OS=Mus musculus OX=10090 GN=Eno3 PE=1 SV=3	Eno3	47.024	22.4	8	5	5	33	1.263	1.231	1.265	0.845	0.788	0.746	0.633	0.000246591
Q80TH2	Erbin OS=Mus musculus OX=10090 GN=Erbin PE=1 SV=3	Erbin	157.25	1.4	2	2	2	2	1.11	1.074	1.193	0.944	0.853	0.914	0.803	0.00700043
Q99KY4	Cyclin-G-associated kinase OS=Mus musculus OX=10090 GN=Gak PE=1 SV=2	Gak	143.64	6.9	9	9	9	9	1.026	1.02	1.03	1.011	0.978	0.998	0.971	0.0429986
Q9WTS2	Alpha-(1,6)-fucosyltransferase OS=Mus musculus OX=10090 GN=Fut8 PE=1 SV=2	Fut8	66.556	2.8	2	2	2	2	0.792	0.749	0.893	1.16	1.233	1.102	1.436	0.00403079
Q9R1E0	Forkhead box protein O1 OS=Mus musculus OX=10090 GN=Foxo1 PE=1 SV=2	Foxo1	69.518	1.7	1	1	1	1	0.875	1.012	1.061	0.985	1.065	1.015	1.04	0.53978
Q9Z0L8	Gamma-glutamyl hydrolase OS=Mus musculus OX=10090 GN=Ggh PE=1 SV=2	Ggh	35.469	12	3	3	3	5	0.5	0.522	0.498	1.502	1.334	1.607	2.923	4.56894e-05
Q6NSU3	Glycosyltransferase 8 domain-containing protein 1 OS=Mus musculus OX=10090 GN=Glt8d1 PE=1 SV=1	Glt8d1	41.99	2.7	1	1	1	1	0.871	0.798	0.763	1.157	1.154	1.174	1.433	0.000773355
Q8K0D7	Guided entry of tail-anchored proteins factor 1 OS=Mus musculus OX=10090 GN=Get1 PE=1 SV=1	Get1	19.866	8	1	1	1	1	0.922	1.031	1	1.086	0.953	1.021	1.036	0.5222
Q8R2V2	Intermediate filament family orphan 2 OS=Mus musculus OX=10090 GN=Iffo2 PE=2 SV=2	Iffo2	56.993	2.9	1	1	1	1	1.497	1.002	0.816	1.451	0.49	0.815	0.831	0.527528
Q9D1H7	Golgi to ER traffic protein 4 homolog OS=Mus musculus OX=10090 GN=Get4 PE=1 SV=2	Get4	36.525	4.6	1	1	1	3	1.107	1.096	1.194	0.848	0.994	0.851	0.793	0.0164697
Q8BX17	Gem-associated protein 5 OS=Mus musculus OX=10090 GN=Gemin5 PE=1 SV=2	Gemin5	166.59	3	4	4	4	4	0.859	0.904	0.859	1.062	1.098	1.076	1.234	0.000424331
Q9D7M1	Glucose-induced degradation protein 8 homolog OS=Mus musculus OX=10090 GN=Gid8 PE=1 SV=1	Gid8	26.778	27.2	4	3	4	3	1.313	1.298	1.17	0.79	0.8	0.776	0.626	0.000243584
Q6ZWX6	Eukaryotic translation initiation factor 2 subunit 1 OS=Mus musculus OX=10090 GN=Eif2s1 PE=1 SV=3	Eif2s1	36.108	34.6	10	10	10	17	0.726	0.767	0.755	1.216	1.176	1.249	1.62	3.55056e-05
P54071	Isocitrate dehydrogenase [NADP], mitochondrial OS=Mus musculus OX=10090 GN=Idh2 PE=1 SV=3	Idh2	50.906	47.1	21	19	19	52	0.584	0.59	0.614	1.314	1.335	1.322	2.221	9.5793e-07
P47856	Glutamine--fructose-6-phosphate aminotransferase [isomerizing] 1 OS=Mus musculus OX=10090 GN=Gfpt1 PE=1 SV=3	Gfpt1	78.538	21.5	11	9	11	18	0.762	0.662	0.625	1.282	1.38	1.188	1.879	0.000979613
Q60751	Insulin-like growth factor 1 receptor OS=Mus musculus OX=10090 GN=Igf1r PE=1 SV=3	Igf1r	155.79	1.7	3	2	2	3	0.818	0.77	0.807	1.177	1.193	1.15	1.47	5.41834e-05
Q9DBZ1	Inhibitor of nuclear factor kappa-B kinase-interacting protein OS=Mus musculus OX=10090 GN=Ikbip PE=1 SV=2	Ikbip	42.532	2.4	1	1	1	2	0.959	0.885	0.989	1.057	1.06	1.043	1.115	0.0301187
E9PY46	Intraflagellar transport protein 140 homolog OS=Mus musculus OX=10090 GN=Ift140 PE=1 SV=1	Ift140	165.87	0.7	1	1	1	1	1.126	0.882	1.07	1.01	0.959	0.988	0.961	0.669304
O88351	Inhibitor of nuclear factor kappa-B kinase subunit beta OS=Mus musculus OX=10090 GN=Ikbkb PE=1 SV=1	Ikbkb	86.689	2.6	2	2	2	3
Q9D4H2	GRIP and coiled-coil domain-containing protein 1 OS=Mus musculus OX=10090 GN=Gcc1 PE=1 SV=2	Gcc1	87.676	3	2	2	2	2	0.845	0.87	0.782	1.15	1.164	1.117	1.374	0.00072969
P24547	Inosine-5'-monophosphate dehydrogenase 2 OS=Mus musculus OX=10090 GN=Impdh2 PE=1 SV=2	Impdh2	55.814	19.1	10	8	10	16	0.838	0.836	0.797	1.18	1.151	1.143	1.406	5.65601e-05
P14142	Solute carrier family 2, facilitated glucose transporter member 4 OS=Mus musculus OX=10090 GN=Slc2a4 PE=1 SV=3	Slc2a4	54.755	7.5	3	3	3	3	1.195	1.259	1.154	0.876	0.794	0.842	0.696	0.000686472
Q9CR20	Immediate early response 3-interacting protein 1 OS=Mus musculus OX=10090 GN=Ier3ip1 PE=3 SV=1	Ier3ip1	9.0167	24.4	1	1	1	1	1.017	0.996	0.917	1.043	0.913	1.113	1.047	0.543461
Q8K009	Mitochondrial 10-formyltetrahydrofolate dehydrogenase OS=Mus musculus OX=10090 GN=Aldh1l2 PE=1 SV=2	Aldh1l2	101.59	38.7	32	28	28	94	0.343	0.364	0.339	1.506	1.536	1.523	4.364	3.4023e-07
O35945	Aldehyde dehydrogenase, cytosolic 1 OS=Mus musculus OX=10090 GN=Aldh1a7 PE=1 SV=1	Aldh1a7	54.587	39.1	17	11	16	37	0.998	1.003	0.958	1.02	1.017	1.022	1.034	0.083925
Q91XE4	N-acyl-aromatic-L-amino acid amidohydrolase (carboxylate-forming) OS=Mus musculus OX=10090 GN=Acy3 PE=1 SV=1	Acy3	35.286	8.8	3	3	3	3	1.261	1.133	1.201	0.8	0.769	0.86	0.676	0.000958727
Q9WTQ5	A-kinase anchor protein 12 OS=Mus musculus OX=10090 GN=Akap12 PE=1 SV=1	Akap12	180.69	22.6	28	28	28	41	1.196	1.239	1.232	0.809	0.833	0.82	0.671	8.65186e-06
P56375	Acylphosphatase-2 OS=Mus musculus OX=10090 GN=Acyp2 PE=1 SV=2	Acyp2	11.877	41.5	5	5	5	8	1.432	1.429	1.462	0.622	0.697	0.591	0.442	7.68251e-05
Q8BGA8	Acyl-coenzyme A synthetase ACSM5, mitochondrial OS=Mus musculus OX=10090 GN=Acsm5 PE=1 SV=1	Acsm5	64.328	2.8	2	2	2	2
P68134	Actin, alpha skeletal muscle OS=Mus musculus OX=10090 GN=Acta1 PE=1 SV=1	Acta1	42.051	51.7	15	1	1	194	1.316	1.416	1.235	0.733	0.841	0.64	0.558	0.00263194
O35598	Disintegrin and metalloproteinase domain-containing protein 10 OS=Mus musculus OX=10090 GN=Adam10 PE=1 SV=2	Adam10	83.967	3.3	2	2	2	3	0.963	1.05	1.055	0.981	0.988	0.977	0.96	0.253901
Q8VDI9	Alpha-1,2-mannosyltransferase ALG9 OS=Mus musculus OX=10090 GN=Alg9 PE=2 SV=1	Alg9	69.56	5.2	2	2	2	3	0.726	0.762	0.847	1.19	1.206	1.07	1.484	0.0026057
Q8VEK0	Cell cycle control protein 50A OS=Mus musculus OX=10090 GN=Tmem30a PE=1 SV=1	Tmem30a	41.06	4.4	1	1	1	1	0.911	0.869	1.155	0.972	1.091	1.021	1.051	0.581948
Q8CG76	Aflatoxin B1 aldehyde reductase member 2 OS=Mus musculus OX=10090 GN=Akr7a2 PE=1 SV=3	Akr7a2	40.612	25.9	8	8	8	17	0.859	0.806	0.853	1.052	1.179	1.123	1.332	0.00178533
Q8CG72	ADP-ribose glycohydrolase ARH3 OS=Mus musculus OX=10090 GN=Adprs PE=1 SV=1	Adprs	39.414	12.4	4	4	4	5	1.044	1.01	0.988	1.023	0.986	0.981	0.983	0.455025
Q61578	NADPH:adrenodoxin oxidoreductase, mitochondrial OS=Mus musculus OX=10090 GN=Fdxr PE=1 SV=1	Fdxr	54.201	7.9	3	3	3	4	0.928	1.043	0.986	1.004	0.934	1.094	1.025	0.693284
Q9D8S3	ADP-ribosylation factor GTPase-activating protein 3 OS=Mus musculus OX=10090 GN=Arfgap3 PE=1 SV=2	Arfgap3	57.455	27.3	13	13	13	18	0.502	0.505	0.46	1.408	1.366	1.405	2.849	5.0024e-06
Q63810	Calcineurin subunit B type 1 OS=Mus musculus OX=10090 GN=Ppp3r1 PE=1 SV=3	Ppp3r1	19.3	19.4	3	3	3	6	0.832	0.857	0.857	1.133	1.11	1.183	1.346	0.000151586
Q8BH79	Anoctamin-10 OS=Mus musculus OX=10090 GN=Ano10 PE=1 SV=1	Ano10	76.187	8.6	6	6	6	11	1.234	1.275	1.303	0.789	0.808	0.772	0.621	2.07464e-05
Q641K1	Cytosolic carboxypeptidase 1 OS=Mus musculus OX=10090 GN=Agtpbp1 PE=1 SV=2	Agtpbp1	137.2	2.5	3	3	3	3	0.763	0.71	0.629	1.243	1.336	1.18	1.788	0.000952491
Q9R0Q6	Actin-related protein 2/3 complex subunit 1A OS=Mus musculus OX=10090 GN=Arpc1a PE=1 SV=1	Arpc1a	41.626	8.6	3	3	3	3	0.928	0.864	0.836	1.059	1.219	1.117	1.292	0.00761051
P15089	Mast cell carboxypeptidase A OS=Mus musculus OX=10090 GN=Cpa3 PE=2 SV=1	Cpa3	48.789	15.8	7	7	7	10	1.306	1.29	1.364	0.717	0.782	0.778	0.575	7.21672e-05
Q8K354	Carbonyl reductase [NADPH] 3 OS=Mus musculus OX=10090 GN=Cbr3 PE=1 SV=1	Cbr3	30.953	24.9	6	5	5	8	1.061	1.005	1.055	0.899	0.951	1.012	0.917	0.0842235
Q3TPE9	Ankyrin repeat and MYND domain-containing protein 2 OS=Mus musculus OX=10090 GN=Ankmy2 PE=1 SV=1	Ankmy2	48.774	4.5	2	2	2	2	0.992	0.982	0.942	1.032	1.084	0.972	1.059	0.184116
Q9JJ06	Glycoprotein-N-acetylgalactosamine 3-beta-galactosyltransferase 1 OS=Mus musculus OX=10090 GN=C1galt1 PE=1 SV=1	C1galt1	42.304	3	1	1	1	1
Q3TCJ8	Coiled-coil domain-containing protein 69 OS=Mus musculus OX=10090 GN=Ccdc69 PE=1 SV=1	Ccdc69	23.296	4	1	1	1	1	1.522	1.499	1.294	0.676	0.633	0.611	0.445	0.00017159
Q505D1	Serine/threonine-protein phosphatase 6 regulatory ankyrin repeat subunit A OS=Mus musculus OX=10090 GN=Ankrd28 PE=1 SV=1	Ankrd28	112.9	2.4	2	1	1	3	0.9	0.842	0.887	1.12	1.06	1.145	1.265	0.00154776
P98086	Complement C1q subcomponent subunit A OS=Mus musculus OX=10090 GN=C1qa PE=1 SV=2	C1qa	25.974	4.5	1	1	1	2	1.361	1.428	1.392	0.684	0.662	0.692	0.487	3.04505e-06
P61205	ADP-ribosylation factor 3 OS=Mus musculus OX=10090 GN=Arf3 PE=2 SV=2	Arf3	20.601	32	5	3	5	20	0.814	0.84	0.79	1.11	1.15	1.159	1.399	0.000110282
P61750	ADP-ribosylation factor 4 OS=Mus musculus OX=10090 GN=Arf4 PE=1 SV=2	Arf4	20.396	20	3	2	2	13	0.647	0.621	0.695	1.277	1.286	1.338	1.987	4.40683e-05
Q8BVF7	Gamma-secretase subunit APH-1A OS=Mus musculus OX=10090 GN=Aph1a PE=1 SV=2	Aph1a	28.986	5.3	1	1	1	1	0.976	1.146	1.088	0.879	0.934	1.026	0.884	0.13349
Q7TPS5	C2 domain-containing protein 5 OS=Mus musculus OX=10090 GN=C2cd5 PE=1 SV=2	C2cd5	111.66	1	1	1	1	1	0.997	0.84	0.935	1.035	1.074	1.096	1.156	0.0490601
Q3U3W5	Protein arginine N-methyltransferase 9 OS=Mus musculus OX=10090 GN=Prmt9 PE=2 SV=2	Prmt9	94.219	2.4	2	2	2	2	0.996	1.004	0.869	1.032	0.951	1.133	1.086	0.299192
Q9DBG3	AP-2 complex subunit beta OS=Mus musculus OX=10090 GN=Ap2b1 PE=1 SV=1	Ap2b1	104.58	20.2	17	8	17	27	1.081	1.022	1.054	0.932	0.988	0.914	0.898	0.0190768
O70423	Membrane primary amine oxidase OS=Mus musculus OX=10090 GN=Aoc3 PE=1 SV=3	Aoc3	84.533	25	18	18	18	99	1.396	1.373	1.426	0.656	0.656	0.7	0.48	7.06267e-06
Q8JZQ5	Amiloride-sensitive amine oxidase [copper-containing] OS=Mus musculus OX=10090 GN=Aoc1 PE=2 SV=1	Aoc1	85.423	1.5	1	1	1	6	1.476	1.694	1.447	0.574	0.54	0.598	0.371	6.77809e-05
Q9D1P4	Cysteine and histidine-rich domain-containing protein 1 OS=Mus musculus OX=10090 GN=Chordc1 PE=1 SV=1	Chordc1	37.35	10.9	3	3	3	4	1.076	0.969	1.083	0.912	1.022	0.932	0.916	0.15642
Q9WVL1	AP-4 complex subunit sigma-1 OS=Mus musculus OX=10090 GN=Ap4s1 PE=2 SV=1	Ap4s1	16.817	6.2	1	1	1	1
P97449	Aminopeptidase N OS=Mus musculus OX=10090 GN=Anpep PE=1 SV=4	Anpep	109.65	19.2	16	16	16	24	1.028	1.003	1.023	0.96	0.971	0.937	0.939	0.00824937
Q00623	Apolipoprotein A-I OS=Mus musculus OX=10090 GN=Apoa1 PE=1 SV=2	Apoa1	30.615	51.1	16	16	16	76	1.187	1.228	1.174	0.823	0.828	0.825	0.69	1.08819e-05
P09813	Apolipoprotein A-II OS=Mus musculus OX=10090 GN=Apoa2 PE=1 SV=2	Apoa2	11.309	18.6	2	2	2	3	1.386	1.013	1.258	0.968	0.795	0.703	0.674	0.0398858
O35640	Annexin A8 OS=Mus musculus OX=10090 GN=Anxa8 PE=1 SV=2	Anxa8	36.724	5.5	2	2	2	2	1.22	1.286	1.186	0.831	0.832	0.778	0.661	0.000218621
Q8VBT9	Tether containing UBX domain for GLUT4 OS=Mus musculus OX=10090 GN=Aspscr1 PE=1 SV=1	Aspscr1	59.795	10.2	5	5	5	5	0.826	0.864	0.802	1.119	1.106	1.199	1.374	0.000668795
Q91WU5	Arsenite methyltransferase OS=Mus musculus OX=10090 GN=As3mt PE=1 SV=2	As3mt	41.793	12	4	4	4	4	1.073	1.114	0.969	0.895	0.914	1.01	0.893	0.114276
Q9D5T0	Outer mitochondrial transmembrane helix translocase OS=Mus musculus OX=10090 GN=Atad1 PE=1 SV=1	Atad1	40.744	13	4	4	4	4	0.919	1.035	0.954	0.986	1.027	1.044	1.051	0.261603
P58242	Acid sphingomyelinase-like phosphodiesterase 3b OS=Mus musculus OX=10090 GN=Smpdl3b PE=1 SV=1	Smpdl3b	51.599	9	4	4	4	4	1.185	1.225	1.16	0.879	0.782	0.835	0.699	0.000658099
Q8VD62	UPF0696 protein C11orf68 homolog OS=Mus musculus OX=10090 GN=Bles03 PE=1 SV=2	Bles03	31.845	7	2	2	2	2	0.922	0.992	0.878	1.101	1.029	1.06	1.143	0.0296251
Q9QZW0	Phospholipid-transporting ATPase 11C OS=Mus musculus OX=10090 GN=Atp11c PE=1 SV=2	Atp11c	129.24	1.5	2	2	2	2	1.008	1.092	0.988	1	0.98	0.965	0.954	0.222351
Q99MY8	Histone-lysine N-methyltransferase ASH1L OS=Mus musculus OX=10090 GN=Ash1l PE=1 SV=3	Ash1l	331.33	0.5	1	1	1	1	1.409	1.479	1.397	0.642	0.729	0.584	0.456	0.000292274
Q62415	Apoptosis-stimulating of p53 protein 1 OS=Mus musculus OX=10090 GN=Ppp1r13b PE=1 SV=2	Ppp1r13b	119.17	1.4	1	1	1	1	1.776	1.751	1.824	0.277	0.374	0.416	0.199	0.000184985
Q8BNU0	Armadillo repeat-containing protein 6 OS=Mus musculus OX=10090 GN=Armc6 PE=1 SV=1	Armc6	50.683	9.8	4	4	4	5	0.975	0.903	1.017	1.103	1.07	1.004	1.097	0.103715
Q9D7A8	Armadillo repeat-containing protein 1 OS=Mus musculus OX=10090 GN=Armc1 PE=1 SV=1	Armc1	31.246	6	2	2	2	2	1.081	0.888	1.199	0.936	0.941	1.01	0.911	0.400739
P53996	CCHC-type zinc finger nucleic acid binding protein OS=Mus musculus OX=10090 GN=Cnbp PE=1 SV=2	Cnbp	19.592	13.5	3	2	3	4	0.597	0.64	0.609	1.264	1.435	1.383	2.211	5.08953e-05
Q9CVB6	Actin-related protein 2/3 complex subunit 2 OS=Mus musculus OX=10090 GN=Arpc2 PE=1 SV=3	Arpc2	34.357	36.3	12	12	12	26	1.013	0.998	0.99	0.986	1.048	1.011	1.015	0.492489
Q9JIZ0	Probable N-acetyltransferase CML1 OS=Mus musculus OX=10090 GN=Cml1 PE=1 SV=1	Cml1	25.013	8.1	2	2	2	2	0.522	0.469	0.502	1.41	1.518	1.342	2.86	2.48343e-05
Q1ERP8	CMRF35-like molecule 9 OS=Mus musculus OX=10090 GN=Cd300lg PE=1 SV=1	Cd300lg	36.756	11.8	2	2	2	3	1.241	1.235	1.234	0.782	0.828	0.818	0.654	1.70748e-05
Q8C5W0	Calmin OS=Mus musculus OX=10090 GN=Clmn PE=1 SV=2	Clmn	117.23	4.1	4	4	4	5	1.002	0.981	0.987	1.034	1.001	1.008	1.025	0.107097
P56135	ATP synthase subunit f, mitochondrial OS=Mus musculus OX=10090 GN=Atp5mf PE=1 SV=3	Atp5mf	10.344	34.1	3	2	3	3	0.803	0.843	0.788	1.148	1.169	1.133	1.417	9.29255e-05
Q01149	Collagen alpha-2(I) chain OS=Mus musculus OX=10090 GN=Col1a2 PE=1 SV=2	Col1a2	129.56	6.5	8	8	8	13	1.352	1.356	1.433	0.663	0.692	0.706	0.498	1.23407e-05
Q9CQX5	Claudin domain-containing protein 1 OS=Mus musculus OX=10090 GN=Cldnd1 PE=1 SV=1	Cldnd1	28.572	5.5	1	1	1	1	0.986	0.876	0.815	1.208	1.014	1.064	1.227	0.0544332
Q6DFW0	Guanine nucleotide exchange C9orf72 homolog OS=Mus musculus OX=10090 PE=1 SV=2	--	54.277	1.7	1	1	1	1	1.243	1.159	1.18	0.84	0.928	0.77	0.709	0.00388802
Q8CJ61	CKLF-like MARVEL transmembrane domain-containing protein 4 OS=Mus musculus OX=10090 GN=Cmtm4 PE=1 SV=1	Cmtm4	22.921	9.1	2	2	2	3	0.851	0.757	0.89	1.16	1.219	1.098	1.392	0.00430147
P28658	Ataxin-10 OS=Mus musculus OX=10090 GN=Atxn10 PE=1 SV=2	Atxn10	53.706	10.1	5	5	5	7	1.041	1.031	0.999	1.018	0.927	0.994	0.957	0.220543
Q8CIM7	Cytochrome P450 2D26 OS=Mus musculus OX=10090 GN=Cyp2d26 PE=1 SV=1	Cyp2d26	56.975	8.6	4	3	4	6	1.076	1.019	1.033	0.987	0.978	0.945	0.93	0.0265421
Q8BXC6	COMM domain-containing protein 2 OS=Mus musculus OX=10090 GN=Commd2 PE=1 SV=1	Commd2	22.848	5	1	1	1	1	0.841	0.975	0.827	1.085	1.052	1.169	1.251	0.0208103
Q63829	COMM domain-containing protein 3 OS=Mus musculus OX=10090 GN=Commd3 PE=1 SV=1	Commd3	22.037	4.1	1	1	1	1	0.98	0.956	0.921	1.037	1.048	1.049	1.097	0.00727578
Q9Z2E9	Seipin OS=Mus musculus OX=10090 GN=Bscl2 PE=1 SV=2	Bscl2	43.104	2.3	1	1	1	1	1.066	1.04	1.05	0.946	0.865	1.073	0.914	0.209443
Q9D8S9	BolA-like protein 1 OS=Mus musculus OX=10090 GN=Bola1 PE=1 SV=1	Bola1	14.379	9.5	1	1	1	1
P23359	Bone morphogenetic protein 7 OS=Mus musculus OX=10090 GN=Bmp7 PE=1 SV=2	Bmp7	49.198	1.6	1	1	1	2	0.543	0.384	0.425	1.54	1.445	1.403	3.246	0.000367758
Q9JM96	Cdc42 effector protein 4 OS=Mus musculus OX=10090 GN=Cdc42ep4 PE=1 SV=1	Cdc42ep4	37.869	6.6	2	1	2	2	0.976	0.983	1.007	0.983	1.029	1.033	1.027	0.231345
P0DP28	Calmodulin-3 OS=Mus musculus OX=10090 GN=Calm3 PE=1 SV=1	Calm3	16.837	57.7	9	8	9	52	0.907	0.916	0.902	1.076	1.1	1.046	1.182	0.000391715
Q80UY1	Carnosine N-methyltransferase OS=Mus musculus OX=10090 GN=Carnmt1 PE=1 SV=1	Carnmt1	46.338	5.2	2	2	2	2	0.928	0.938	0.865	1.034	1.172	1.033	1.186	0.0258926
Q9EP75	Leukotriene-B4 omega-hydroxylase 3 OS=Mus musculus OX=10090 GN=Cyp4f14 PE=1 SV=1	Cyp4f14	59.8	3.2	2	2	2	2	0.806	0.855	0.895	1.143	1.097	1.147	1.325	0.00109018
O88587	Catechol O-methyltransferase OS=Mus musculus OX=10090 GN=Comt PE=1 SV=2	Comt	29.486	35.5	8	8	8	19	1.236	1.241	1.243	0.783	0.764	0.831	0.639	5.70569e-05
Q91YR5	eEF1A lysine and N-terminal methyltransferase OS=Mus musculus OX=10090 GN=Mettl13 PE=1 SV=1	Mettl13	78.756	4.6	3	3	3	4	0.674	0.683	0.715	1.219	1.37	1.231	1.844	0.000123661
P17665	Cytochrome c oxidase subunit 7C, mitochondrial OS=Mus musculus OX=10090 GN=Cox7c PE=1 SV=1	Cox7c	7.3325	28.6	2	2	2	5	0.859	0.854	0.97	1.141	1.229	1.009	1.259	0.0319749
Q9CYA0	Protein disulfide isomerase Creld2 OS=Mus musculus OX=10090 GN=Creld2 PE=1 SV=1	Creld2	38.219	13.1	6	6	6	10	0.45	0.415	0.456	1.455	1.304	1.603	3.302	5.69821e-05
Q01147	Cyclic AMP-responsive element-binding protein 1 OS=Mus musculus OX=10090 GN=Creb1 PE=1 SV=2	Creb1	35.122	7	2	2	2	2	0.87	0.883	0.834	1.127	1.107	1.125	1.298	0.000131499
Q91XD7	Protein disulfide isomerase Creld1 OS=Mus musculus OX=10090 GN=Creld1 PE=1 SV=1	Creld1	45.717	7.6	3	3	3	6	1.431	1.298	1.265	0.763	0.723	0.767	0.564	0.000169432
Q01279	Epidermal growth factor receptor OS=Mus musculus OX=10090 GN=Egfr PE=1 SV=1	Egfr	134.85	2.4	3	3	3	4	1.332	1.306	1.313	0.756	0.772	0.703	0.565	3.87601e-05
Q08509	Epidermal growth factor receptor kinase substrate 8 OS=Mus musculus OX=10090 GN=Eps8 PE=1 SV=2	Eps8	91.736	4	2	2	2	2	0.91	0.933	0.932	1.14	0.878	1.185	1.154	0.226628
Q9CXW3	Calcyclin-binding protein OS=Mus musculus OX=10090 GN=Cacybp PE=1 SV=1	Cacybp	26.51	29.3	7	7	7	7	1.08	1.139	1.056	0.87	0.91	0.922	0.825	0.00252375
Q9D5V5	Cullin-5 OS=Mus musculus OX=10090 GN=Cul5 PE=1 SV=3	Cul5	90.973	11.9	10	10	10	10	1.129	1.112	1.201	0.906	0.902	0.85	0.772	0.00117064
Q9JLV5	Cullin-3 OS=Mus musculus OX=10090 GN=Cul3 PE=1 SV=1	Cul3	88.947	13.8	9	9	9	10	0.9	0.887	0.908	1.06	1.106	1.082	1.205	0.000185216
Q9JJ28	Protein flightless-1 homolog OS=Mus musculus OX=10090 GN=Flii PE=1 SV=1	Flii	144.8	4.2	5	5	5	6	0.908	0.91	0.904	1.038	1.137	1.079	1.195	0.0025553
Q6PDL0	Cytoplasmic dynein 1 light intermediate chain 2 OS=Mus musculus OX=10090 GN=Dync1li2 PE=1 SV=2	Dync1li2	54.218	13.4	5	5	5	6	1.044	1.085	1.063	0.914	0.953	0.925	0.875	0.00130547
Q9QYJ0	DnaJ homolog subfamily A member 2 OS=Mus musculus OX=10090 GN=Dnaja2 PE=1 SV=1	Dnaja2	45.745	26.5	10	10	10	21	0.987	0.972	1.035	1.006	1.006	0.979	0.999	0.97406
Q9QYI5	DnaJ homolog subfamily B member 2 OS=Mus musculus OX=10090 GN=Dnajb2 PE=1 SV=3	Dnajb2	35.593	11.7	3	2	2	3	1.067	1.028	1.152	0.913	0.966	0.938	0.868	0.0193045
Q99KV1	DnaJ homolog subfamily B member 11 OS=Mus musculus OX=10090 GN=Dnajb11 PE=1 SV=1	Dnajb11	40.555	33.2	12	12	12	27	0.474	0.519	0.431	1.442	1.461	1.453	3.059	3.12942e-05
Q9ESX5	H/ACA ribonucleoprotein complex subunit DKC1 OS=Mus musculus OX=10090 GN=Dkc1 PE=1 SV=4	Dkc1	57.401	4.5	3	3	3	4	1.052	0.951	1.008	0.982	1.012	1.014	0.999	0.993938
O70133	ATP-dependent RNA helicase A OS=Mus musculus OX=10090 GN=Dhx9 PE=1 SV=2	Dhx9	149.47	13.8	16	16	16	22	0.865	0.818	0.907	1.112	1.13	1.13	1.302	0.000948725
Q9QZL9	Dickkopf-like protein 1 OS=Mus musculus OX=10090 GN=Dkkl1 PE=1 SV=2	Dkkl1	26.639	9.1	2	2	2	2	1.362	1.217	1.344	0.83	0.702	0.728	0.576	0.000876243
Q3TXU5	Deoxyhypusine synthase OS=Mus musculus OX=10090 GN=Dhps PE=1 SV=2	Dhps	40.642	1.9	1	1	1	1
Q9DCV3	Diacylglycerol O-acyltransferase 2 OS=Mus musculus OX=10090 GN=Dgat2 PE=1 SV=1	Dgat2	43.769	2.3	1	1	1	1	1.488	1.632	1.685	0.614	0.396	0.521	0.319	0.00096397
P97855	Ras GTPase-activating protein-binding protein 1 OS=Mus musculus OX=10090 GN=G3bp1 PE=1 SV=1	G3bp1	51.828	3.7	1	1	1	1	0.682	0.649	0.72	1.233	1.331	1.244	1.857	8.74415e-05
P97379	Ras GTPase-activating protein-binding protein 2 OS=Mus musculus OX=10090 GN=G3bp2 PE=1 SV=2	G3bp2	54.087	8.1	4	4	4	5	0.949	0.945	1.089	0.967	1.006	1.116	1.036	0.606579
Q8CI75	DIS3-like exonuclease 2 OS=Mus musculus OX=10090 GN=Dis3l2 PE=1 SV=1	Dis3l2	97.774	4.3	4	4	4	4	0.812	0.857	0.847	1.17	1.13	1.144	1.369	8.3139e-05
O08808	Protein diaphanous homolog 1 OS=Mus musculus OX=10090 GN=Diaph1 PE=1 SV=1	Diaph1	139.34	10	13	13	13	16	0.756	0.736	0.814	1.166	1.287	1.185	1.578	0.000444722
Q68FH4	N-acetylgalactosamine kinase OS=Mus musculus OX=10090 GN=Galk2 PE=1 SV=1	Galk2	50.503	10.5	5	5	5	6	0.968	0.782	0.884	1.074	1.122	1.172	1.279	0.0203125
Q9CYL5	Golgi-associated plant pathogenesis-related protein 1 OS=Mus musculus OX=10090 GN=Glipr2 PE=1 SV=3	Glipr2	17.09	16.9	2	2	2	2	0.88	0.911	0.933	1.014	1.132	1.099	1.191	0.00926032
Q99L04	Dehydrogenase/reductase SDR family member 1 OS=Mus musculus OX=10090 GN=Dhrs1 PE=1 SV=1	Dhrs1	34.005	32.3	9	9	9	14	0.938	1	0.93	1.022	1.097	1.042	1.102	0.0353677
Q8K157	Galactose mutarotase OS=Mus musculus OX=10090 GN=Galm PE=1 SV=1	Galm	37.798	15.8	4	4	4	5	1.11	1.102	1.12	0.864	0.855	0.98	0.81	0.00851007
Q91VV4	DENN domain-containing protein 2D OS=Mus musculus OX=10090 GN=Dennd2d PE=1 SV=1	Dennd2d	53.211	6.4	3	3	3	4	0.94	0.909	0.981	1.02	1.029	1.037	1.09	0.0181827
Q9Z2B5	Eukaryotic translation initiation factor 2-alpha kinase 3 OS=Mus musculus OX=10090 GN=Eif2ak3 PE=1 SV=1	Eif2ak3	124.68	2.9	3	3	3	3	0.662	0.728	0.712	1.253	1.32	1.191	1.791	0.000146545
P32233	Developmentally-regulated GTP-binding protein 1 OS=Mus musculus OX=10090 GN=Drg1 PE=1 SV=1	Drg1	40.512	21.3	6	6	6	10	0.627	0.649	0.649	1.304	1.32	1.266	2.021	1.99535e-06
Q99JY0	Trifunctional enzyme subunit beta, mitochondrial OS=Mus musculus OX=10090 GN=Hadhb PE=1 SV=1	Hadhb	51.386	39.8	16	16	16	41	0.969	0.94	0.915	1.057	1.046	1.049	1.116	0.00283245
Q9D9V3	Ethylmalonyl-CoA decarboxylase OS=Mus musculus OX=10090 GN=Echdc1 PE=1 SV=2	Echdc1	35.467	40.4	11	11	11	19	1.196	1.134	1.209	0.885	0.85	0.895	0.743	0.00029959
Q8VDW0	ATP-dependent RNA helicase DDX39A OS=Mus musculus OX=10090 GN=Ddx39a PE=1 SV=1	Ddx39a	49.067	13.1	7	1	1	11	0.616	0.621	0.588	1.264	1.33	1.377	2.176	1.34219e-05
Q9D6Y9	1,4-alpha-glucan-branching enzyme OS=Mus musculus OX=10090 GN=Gbe1 PE=1 SV=1	Gbe1	80.363	5.3	3	3	3	6	0.927	1.168	1.06	0.973	0.911	1.082	0.94	0.513962
Q60928	Glutathione hydrolase 1 proenzyme OS=Mus musculus OX=10090 GN=Ggt1 PE=1 SV=1	Ggt1	61.562	17.8	9	9	9	14	0.489	0.455	0.49	1.475	1.47	1.494	3.096	1.39911e-06
Q91WK5	Glycine cleavage system H protein, mitochondrial OS=Mus musculus OX=10090 GN=Gcsh PE=1 SV=2	Gcsh	18.637	17.6	2	2	2	7	0.948	0.964	0.992	0.97	1.082	1.035	1.063	0.154406
Q9Z2A9	Glutathione hydrolase 5 proenzyme OS=Mus musculus OX=10090 GN=Ggt5 PE=1 SV=2	Ggt5	61.673	8.4	5	5	5	8	1.234	1.257	1.154	0.738	0.923	0.701	0.648	0.00756891
P16882	Growth hormone receptor OS=Mus musculus OX=10090 GN=Ghr PE=1 SV=1	Ghr	72.782	2.6	2	2	2	2	1.19	1.172	1.188	0.845	0.884	0.834	0.722	5.80858e-05
O54984	ATPase GET3 OS=Mus musculus OX=10090 GN=Get3 PE=1 SV=2	Get3	38.822	9.2	4	4	4	5	1.006	1.047	0.965	0.966	1.058	0.944	0.983	0.700462
Q6PA06	Atlastin-2 OS=Mus musculus OX=10090 GN=Atl2 PE=1 SV=1	Atl2	66.223	12.9	7	7	7	10	0.941	0.958	0.923	1.004	1.114	1.082	1.134	0.0189411
Q5F2F2	Protein ABHD15 OS=Mus musculus OX=10090 GN=Abhd15 PE=1 SV=1	Abhd15	51.151	11.5	5	5	5	7	1.327	1.237	1.346	0.778	0.751	0.762	0.586	4.48233e-05
P22599	Alpha-1-antitrypsin 1-2 OS=Mus musculus OX=10090 GN=Serpina1b PE=1 SV=2	Serpina1b	45.974	38	12	4	4	110	1.379	1.404	1.388	0.674	0.669	0.673	0.483	2.30391e-08
Q6PE15	Palmitoyl-protein thioesterase ABHD10, mitochondrial OS=Mus musculus OX=10090 GN=Abhd10 PE=1 SV=1	Abhd10	33.04	6.4	2	2	2	2	1.002	0.89	1.048	1.019	1.08	0.976	1.046	0.460693
P28474	Alcohol dehydrogenase class-3 OS=Mus musculus OX=10090 GN=Adh5 PE=1 SV=3	Adh5	39.547	23	9	9	9	17	1.007	1.022	1.022	0.966	0.983	1.017	0.972	0.147767
Q99LR1	Lysophosphatidylserine lipase ABHD12 OS=Mus musculus OX=10090 GN=Abhd12 PE=1 SV=2	Abhd12	45.269	13.3	4	4	4	7	1.187	1.261	1.197	0.747	0.872	0.833	0.673	0.00131023
Q9EPL9	Peroxisomal acyl-coenzyme A oxidase 3 OS=Mus musculus OX=10090 GN=Acox3 PE=1 SV=2	Acox3	78.403	9.1	6	6	6	7	1.118	1.11	1.088	0.871	0.864	0.927	0.803	0.000745272
Q3UHJ0	AP2-associated protein kinase 1 OS=Mus musculus OX=10090 GN=Aak1 PE=1 SV=2	Aak1	103.35	4.9	4	4	4	5	0.797	0.802	0.887	1.176	1.185	1.149	1.412	0.000646822
P05202	Aspartate aminotransferase, mitochondrial OS=Mus musculus OX=10090 GN=Got2 PE=1 SV=1	Got2	47.411	28.1	13	13	13	21	0.749	0.783	0.781	1.142	1.189	1.243	1.545	0.000106092
P10852	4F2 cell-surface antigen heavy chain OS=Mus musculus OX=10090 GN=Slc3a2 PE=1 SV=1	Slc3a2	58.336	31	15	15	15	33	0.538	0.51	0.56	1.328	1.357	1.395	2.537	6.93952e-06
P97452	Ribosome biogenesis protein BOP1 OS=Mus musculus OX=10090 GN=Bop1 PE=1 SV=1	Bop1	82.545	3	2	2	2	2	1.243	1.285	1.028	0.889	0.816	0.842	0.716	0.0111446
Q3V1L4	Cytosolic purine 5'-nucleotidase OS=Mus musculus OX=10090 GN=Nt5c2 PE=1 SV=2	Nt5c2	64.808	6.1	3	3	3	3	0.922	0.979	1.007	1.09	1.013	1.026	1.076	0.100111
P56213	FAD-linked sulfhydryl oxidase ALR OS=Mus musculus OX=10090 GN=Gfer PE=1 SV=2	Gfer	22.876	6.1	1	1	1	1	0.562	0.578	0.625	1.299	1.17	1.564	2.285	0.000826332
Q8K4E0	Alstrom syndrome protein 1 homolog OS=Mus musculus OX=10090 GN=Alms1 PE=1 SV=2	Alms1	360.21	0.3	1	1	1	1	0.373	0.263	0.324	1.47	1.684	1.551	4.901	0.00012559
Q7TPR4	Alpha-actinin-1 OS=Mus musculus OX=10090 GN=Actn1 PE=1 SV=1	Actn1	103.07	43.2	35	19	35	92	0.873	0.898	0.915	1.074	1.098	1.072	1.208	0.000272024
P41216	Long-chain-fatty-acid--CoA ligase 1 OS=Mus musculus OX=10090 GN=Acsl1 PE=1 SV=2	Acsl1	77.951	52.5	34	31	34	139	1.257	1.253	1.252	0.796	0.761	0.794	0.625	5.59396e-06
O70370	Cathepsin S OS=Mus musculus OX=10090 GN=Ctss PE=1 SV=2	Ctss	38.474	5.9	2	2	2	3	1.178	1.282	1.044	0.813	0.909	0.866	0.739	0.0113903
Q8K2A8	Dol-P-Man:Man(5)GlcNAc(2)-PP-Dol alpha-1,3-mannosyltransferase OS=Mus musculus OX=10090 GN=Alg3 PE=1 SV=2	Alg3	50.185	3.2	1	1	1	1	0.849	0.823	0.88	1.074	1.103	1.21	1.327	0.00233417
P70677	Caspase-3 OS=Mus musculus OX=10090 GN=Casp3 PE=1 SV=1	Casp3	31.474	11.9	3	3	3	6	1.006	1.1	1.006	0.973	0.948	0.966	0.928	0.0734089
Q8VDL4	ADP-dependent glucokinase OS=Mus musculus OX=10090 GN=Adpgk PE=1 SV=2	Adpgk	53.902	7.5	3	3	3	6	0.942	0.785	0.917	1.09	1.114	1.142	1.266	0.0150556
Q9D4P0	ADP-ribosylation factor-like protein 5B OS=Mus musculus OX=10090 GN=Arl5b PE=2 SV=3	Arl5b	20.374	4.5	1	1	1	1	0.891	1.053	1.058	0.958	1.22	0.849	1.008	0.999243
Q8R4H2	Rho guanine nucleotide exchange factor 12 OS=Mus musculus OX=10090 GN=Arhgef12 PE=1 SV=2	Arhgef12	172.35	3.6	5	5	5	6	1.095	0.915	0.914	1.077	0.865	1.093	1.038	0.732814
Q8K221	Arfaptin-2 OS=Mus musculus OX=10090 GN=Arfip2 PE=1 SV=2	Arfip2	37.772	9.7	3	3	3	3	0.906	0.839	0.715	1.179	1.099	1.22	1.422	0.0095208
Q6P9J9	Anoctamin-6 OS=Mus musculus OX=10090 GN=Ano6 PE=1 SV=1	Ano6	106.25	3.6	2	2	2	2	1.057	1.132	1.181	0.87	0.993	0.853	0.806	0.0196705
A2AWP8	Rho guanine nucleotide exchange factor 10-like protein OS=Mus musculus OX=10090 GN=Arhgef10l PE=1 SV=1	Arhgef10l	139.99	1	1	1	1	1	0.611	0.611	0.498	1.376	1.365	1.334	2.369	0.000228198
P53995	Anaphase-promoting complex subunit 1 OS=Mus musculus OX=10090 GN=Anapc1 PE=1 SV=2	Anapc1	215.99	1.4	2	2	2	2	1.233	1.124	1.096	0.849	0.866	0.921	0.763	0.00342859
P70180	Atrial natriuretic peptide receptor 3 OS=Mus musculus OX=10090 GN=Npr3 PE=1 SV=3	Npr3	59.807	7.3	4	4	4	4	1.74	1.735	1.784	0.375	0.401	0.373	0.218	4.30298e-07
Q06138	Calcium-binding protein 39 OS=Mus musculus OX=10090 GN=Cab39 PE=1 SV=2	Cab39	39.842	14.4	5	5	5	6	0.948	0.938	0.829	1.09	1.154	1.046	1.212	0.0201104
Q7TPZ8	Carboxypeptidase A1 OS=Mus musculus OX=10090 GN=Cpa1 PE=1 SV=1	Cpa1	47.384	46.1	17	17	17	107	0.382	0.368	0.375	1.479	1.427	1.49	3.908	1.50263e-07
P61211	ADP-ribosylation factor-like protein 1 OS=Mus musculus OX=10090 GN=Arl1 PE=1 SV=1	Arl1	20.411	28.7	4	4	4	5	0.742	0.584	0.663	1.318	1.278	1.274	1.946	0.000664929
Q8R146	Acylamino-acid-releasing enzyme OS=Mus musculus OX=10090 GN=Apeh PE=1 SV=3	Apeh	81.58	18.4	12	12	12	18	1.027	1.012	0.984	0.988	0.992	1.014	0.99	0.556961
Q9JKC7	AP-4 complex subunit mu-1 OS=Mus musculus OX=10090 GN=Ap4m1 PE=1 SV=1	Ap4m1	49.509	3.1	1	1	1	1	0.955	0.918	0.944	1.048	1.04	1.079	1.124	0.00195365
Q8BJF9	Charged multivesicular body protein 2b OS=Mus musculus OX=10090 GN=Chmp2b PE=1 SV=1	Chmp2b	23.934	4.2	1	1	1	1	0.991	1.016	0.955	0.987	0.905	1.148	1.026	0.780034
Q61081	Hsp90 co-chaperone Cdc37 OS=Mus musculus OX=10090 GN=Cdc37 PE=1 SV=1	Cdc37	44.593	13.2	4	4	4	6	1.031	0.964	0.977	0.992	1.036	0.954	1.003	0.923469
P61967	AP-1 complex subunit sigma-1A OS=Mus musculus OX=10090 GN=Ap1s1 PE=1 SV=1	Ap1s1	18.733	20.3	3	3	3	4	0.895	0.846	0.729	1.227	1.165	0.999	1.373	0.0218623
Q02013	Aquaporin-1 OS=Mus musculus OX=10090 GN=Aqp1 PE=1 SV=3	Aqp1	28.793	17.1	4	4	4	11	1.127	1.077	1.14	0.896	0.923	0.872	0.805	0.000811063
P51910	Apolipoprotein D OS=Mus musculus OX=10090 GN=Apod PE=1 SV=1	Apod	21.53	12.7	2	2	2	4	1.288	1.261	1.366	0.719	0.78	0.754	0.575	8.02314e-05
Q99NH0	Ankyrin repeat domain-containing protein 17 OS=Mus musculus OX=10090 GN=Ankrd17 PE=1 SV=2	Ankrd17	274.21	1.2	3	3	3	3	0.952	0.954	0.897	1.005	1.103	1.068	1.133	0.0213718
P17427	AP-2 complex subunit alpha-2 OS=Mus musculus OX=10090 GN=Ap2a2 PE=1 SV=2	Ap2a2	104.02	15.8	14	13	14	20	1.206	1.175	1.202	0.813	0.848	0.848	0.7	2.56193e-05
Q01339	Beta-2-glycoprotein 1 OS=Mus musculus OX=10090 GN=Apoh PE=1 SV=1	Apoh	38.618	19.1	6	6	6	9	1.354	1.256	1.296	0.694	0.74	0.785	0.568	0.000170581
Q9D906	Ubiquitin-like modifier-activating enzyme ATG7 OS=Mus musculus OX=10090 GN=Atg7 PE=1 SV=1	Atg7	77.519	5.9	4	4	4	6	1.09	1.276	1.223	0.877	0.883	0.81	0.716	0.00367826
P16460	Argininosuccinate synthase OS=Mus musculus OX=10090 GN=Ass1 PE=1 SV=1	Ass1	46.584	22.1	9	9	9	13	0.502	0.44	0.442	1.385	1.39	1.438	3.044	1.55164e-05
O70305	Ataxin-2 OS=Mus musculus OX=10090 GN=Atxn2 PE=1 SV=1	Atxn2	136.48	3.6	5	5	5	5	0.919	0.902	0.922	1.034	1.14	1.096	1.192	0.0038804
Q8BJ03	Cytochrome c oxidase assembly protein COX15 homolog OS=Mus musculus OX=10090 GN=Cox15 PE=1 SV=1	Cox15	45.852	4.1	1	1	1	2	0.784	0.846	0.848	1.104	1.269	1.08	1.393	0.00434346
Q8K4Q8	Collectin-12 OS=Mus musculus OX=10090 GN=Colec12 PE=1 SV=1	Colec12	81.303	3.5	3	3	3	3	1.208	1.327	1.281	0.776	0.831	0.758	0.62	0.000250512
Q64735	Complement component receptor 1-like protein OS=Mus musculus OX=10090 GN=Cr1l PE=1 SV=1	Cr1l	53.762	2.3	1	1	1	2	1.076	1.121	1.178	0.892	0.874	0.944	0.803	0.00327021
Q9JMA7	Cytochrome P450 3A41 OS=Mus musculus OX=10090 GN=Cyp3a41a PE=1 SV=2	Cyp3a41a	57.986	1.6	1	1	1	1	1.356	1.47	1.365	0.612	0.755	0.659	0.483	0.000396189
Q9JKJ9	24-hydroxycholesterol 7-alpha-hydroxylase OS=Mus musculus OX=10090 GN=Cyp39a1 PE=1 SV=1	Cyp39a1	53.574	12.3	6	6	6	7	0.492	0.5	0.536	1.448	1.529	1.428	2.883	6.00095e-06
Q9D9K3	Cell death regulator Aven OS=Mus musculus OX=10090 GN=Aven PE=1 SV=2	Aven	37.195	8.2	3	3	3	3	0.69	0.695	0.592	1.219	1.258	1.277	1.899	0.000285093
P46737	Lys-63-specific deubiquitinase BRCC36 OS=Mus musculus OX=10090 GN=Brcc3 PE=1 SV=1	Brcc3	33.34	11.7	3	3	3	3	1.042	0.991	1.065	1.069	0.928	0.964	0.956	0.380778
Q60739	BAG family molecular chaperone regulator 1 OS=Mus musculus OX=10090 GN=Bag1 PE=1 SV=3	Bag1	39.74	12.4	5	5	5	8	1.094	1.145	1.112	0.869	0.879	0.919	0.796	0.000456702
P59017	Bcl-2-like protein 13 OS=Mus musculus OX=10090 GN=Bcl2l13 PE=1 SV=2	Bcl2l13	46.719	17.5	7	7	7	9	1.24	1.211	1.397	0.792	0.746	0.752	0.595	0.000421019
Q9WVG6	Histone-arginine methyltransferase CARM1 OS=Mus musculus OX=10090 GN=Carm1 PE=1 SV=2	Carm1	65.853	3.1	2	2	2	2	0.895	0.893	0.924	1.092	1.116	1.054	1.203	0.000763411
Q64261	Cyclin-dependent kinase 6 OS=Mus musculus OX=10090 GN=Cdk6 PE=1 SV=2	Cdk6	37.028	11.3	3	3	3	3	1.04	1.113	0.867	1.12	0.892	0.918	0.97	0.785855
Q03311	Cholinesterase OS=Mus musculus OX=10090 GN=Bche PE=1 SV=2	Bche	68.461	10.3	5	5	5	7	1.331	1.304	1.272	0.741	0.76	0.759	0.578	3.81693e-06
P63168	Dynein light chain 1, cytoplasmic OS=Mus musculus OX=10090 GN=Dynll1 PE=1 SV=1	Dynll1	10.366	32.6	2	2	2	3	1.177	1.115	1.134	0.813	0.873	0.843	0.738	0.000308823
P02463	Collagen alpha-1(IV) chain OS=Mus musculus OX=10090 GN=Col4a1 PE=1 SV=4	Col4a1	160.68	2.8	4	4	4	10	0.965	1.208	1.251	0.797	0.829	0.89	0.735	0.0258181
Q3U962	Collagen alpha-2(V) chain OS=Mus musculus OX=10090 GN=Col5a2 PE=1 SV=1	Col5a2	145.02	0.6	1	1	1	1	1.468	1.393	1.666	0.586	0.619	0.56	0.39	0.000100212
Q04857	Collagen alpha-1(VI) chain OS=Mus musculus OX=10090 GN=Col6a1 PE=1 SV=1	Col6a1	108.49	18.4	16	16	16	75	1.257	1.247	1.247	0.762	0.82	0.796	0.634	2.90002e-05
Q8BXK9	Chloride intracellular channel protein 5 OS=Mus musculus OX=10090 GN=Clic5 PE=1 SV=1	Clic5	28.287	22.7	4	4	4	4	1.157	1.02	1.106	0.936	0.932	0.872	0.835	0.0143163
P06684	Complement C5 OS=Mus musculus OX=10090 GN=C5 PE=1 SV=2	C5	188.88	8.3	14	14	14	18	1.285	1.317	1.39	0.75	0.766	0.709	0.557	5.7696e-05
Q8C6K9	Collagen alpha-6(VI) chain OS=Mus musculus OX=10090 GN=Col6a6 PE=1 SV=2	Col6a6	246.32	10.3	21	15	15	25	1.133	1.148	1.145	0.854	0.881	0.884	0.764	2.12844e-05
Q80TV8	CLIP-associating protein 1 OS=Mus musculus OX=10090 GN=Clasp1 PE=1 SV=2	Clasp1	169.23	2.5	4	4	4	4	1.015	0.961	0.943	1.042	1.108	1.009	1.082	0.0890297
Q63870	Collagen alpha-1(VII) chain OS=Mus musculus OX=10090 GN=Col7a1 PE=1 SV=3	Col7a1	295.23	0.6	2	2	2	2	0.628	1.26	0.625	1.094	1.202	1.188	1.386	0.177812
Q8K182	Complement component C8 alpha chain OS=Mus musculus OX=10090 GN=C8a PE=1 SV=1	C8a	66.08	8.9	5	5	5	5	1.517	1.47	1.567	0.606	0.591	0.572	0.388	2.86992e-06
Q8BH35	Complement component C8 beta chain OS=Mus musculus OX=10090 GN=C8b PE=1 SV=1	C8b	66.229	4.9	2	2	2	3	1.337	1.441	1.287	0.697	0.723	0.692	0.52	5.32348e-05
Q8K482	EMILIN-2 OS=Mus musculus OX=10090 GN=Emilin2 PE=1 SV=1	Emilin2	117.31	1.4	2	2	2	2	1.47	1.377	1.353	0.668	0.777	0.579	0.482	0.00114304
Q60847	Collagen alpha-1(XII) chain OS=Mus musculus OX=10090 GN=Col12a1 PE=2 SV=3	Col12a1	340.21	1.1	3	3	3	3	1.012	1.002	0.982	0.987	1.058	0.977	1.009	0.775801
O35206	Collagen alpha-1(XV) chain OS=Mus musculus OX=10090 GN=Col15a1 PE=1 SV=2	Col15a1	140.47	6.8	8	8	8	17	1.351	1.305	1.372	0.734	0.699	0.726	0.536	7.56165e-06
Q7TMB8	Cytoplasmic FMR1-interacting protein 1 OS=Mus musculus OX=10090 GN=Cyfip1 PE=1 SV=1	Cyfip1	145.24	11.7	14	6	14	18	1.222	1.206	1.197	0.859	0.818	0.816	0.688	3.00155e-05
Q8K273	ER membrane protein complex subunit 5 OS=Mus musculus OX=10090 GN=Mmgt1 PE=1 SV=1	Mmgt1	14.677	6.9	1	1	1	1	0.99	0.931	0.924	0.961	1.148	1.033	1.104	0.158297
A2AF47	Dedicator of cytokinesis protein 11 OS=Mus musculus OX=10090 GN=Dock11 PE=1 SV=1	Dock11	237.77	2.5	5	5	5	5	1.386	1.365	1.361	0.731	0.684	0.73	0.522	8.69731e-06
Q8BUR4	Dedicator of cytokinesis protein 1 OS=Mus musculus OX=10090 GN=Dock1 PE=1 SV=3	Dock1	215.08	3.9	8	7	8	9	0.816	0.874	0.902	1.046	1.132	1.212	1.308	0.00669577
Q07968	Coagulation factor XIII B chain OS=Mus musculus OX=10090 GN=F13b PE=1 SV=2	F13b	76.195	5.2	3	3	3	3	1.33	1.428	1.324	0.674	0.75	0.693	0.519	8.28182e-05
Q6A0A9	Constitutive coactivator of PPAR-gamma-like protein 1 OS=Mus musculus OX=10090 GN=FAM120A PE=1 SV=2	FAM120A	121.64	13.3	12	12	12	16	0.924	0.976	0.936	1.012	1.051	1.064	1.103	0.0119793
P70266	6-phosphofructo-2-kinase/fructose-2,6-bisphosphatase 1 OS=Mus musculus OX=10090 GN=Pfkfb1 PE=1 SV=2	Pfkfb1	54.849	17	7	5	7	8	1.114	0.992	1.052	0.948	1.004	0.913	0.907	0.0891216
Q71KT5	Delta(14)-sterol reductase TM7SF2 OS=Mus musculus OX=10090 GN=Tm7sf2 PE=1 SV=2	Tm7sf2	46.52	4.8	1	1	1	1	1.086	1.03	1.085	0.896	1.007	0.948	0.891	0.0372944
Q8BTJ4	Bis(5'-adenosyl)-triphosphatase enpp4 OS=Mus musculus OX=10090 GN=Enpp4 PE=1 SV=1	Enpp4	51.611	7.5	3	3	3	4	0.944	1.094	1.001	1.077	0.87	1.038	0.982	0.808614
Q8VBV3	Exosome complex component RRP4 OS=Mus musculus OX=10090 GN=Exosc2 PE=1 SV=1	Exosc2	32.631	3.1	1	1	1	1	0.88	0.892	0.822	1.179	1.131	1.046	1.294	0.00402481
A6H5Z3	Exocyst complex component 6B OS=Mus musculus OX=10090 GN=Exoc6b PE=1 SV=1	Exoc6b	94.128	4.4	4	4	4	4	1.119	1.168	1.045	0.872	0.895	0.914	0.805	0.00352278
Q9CRA8	Exosome complex component RRP46 OS=Mus musculus OX=10090 GN=Exosc5 PE=1 SV=1	Exosc5	25.194	6.8	1	1	1	1	0.966	1.011	1.091	0.914	1.155	0.899	0.967	0.684892
Q9WUZ9	Ectonucleoside triphosphate diphosphohydrolase 5 OS=Mus musculus OX=10090 GN=Entpd5 PE=1 SV=1	Entpd5	47.101	6.3	3	3	3	3	1.218	1.204	1.286	0.864	0.822	0.753	0.658	0.000735114
Q8CDM8	FHF complex subunit HOOK interacting protein 2A OS=Mus musculus OX=10090 GN=Fhip2a PE=1 SV=2	Fhip2a	86.016	2.6	2	2	2	3	0.765	0.822	0.79	1.152	1.29	1.094	1.488	0.00171821
P35550	rRNA 2'-O-methyltransferase fibrillarin OS=Mus musculus OX=10090 GN=Fbl PE=1 SV=2	Fbl	34.306	26.6	7	7	7	12	0.454	0.488	0.43	1.414	1.376	1.445	3.087	8.74946e-06
P10518	Delta-aminolevulinic acid dehydratase OS=Mus musculus OX=10090 GN=Alad PE=1 SV=1	Alad	36.023	10.3	3	3	3	4	1.093	1.147	1.177	0.917	0.914	0.842	0.782	0.00224651
Q3U0V1	Far upstream element-binding protein 2 OS=Mus musculus OX=10090 GN=Khsrp PE=1 SV=2	Khsrp	76.775	15	12	10	10	13	0.97	0.938	0.92	1.059	1.086	1.007	1.115	0.0161302
Q8R2Y0	Monoacylglycerol lipase ABHD6 OS=Mus musculus OX=10090 GN=Abhd6 PE=1 SV=1	Abhd6	38.204	14	4	4	4	7	0.798	0.797	0.788	1.23	1.054	1.207	1.465	0.00147389
Q91V92	ATP-citrate synthase OS=Mus musculus OX=10090 GN=Acly PE=1 SV=1	Acly	119.73	57.8	53	53	53	209	1.22	1.19	1.2	0.833	0.85	0.825	0.695	5.7994e-06
Q8VCR7	Protein ABHD14B OS=Mus musculus OX=10090 GN=Abhd14b PE=1 SV=1	Abhd14b	22.45	33.8	6	6	6	12	0.727	0.818	0.75	1.2	1.239	1.176	1.575	0.000290011
Q9JI39	ATP-binding cassette sub-family B member 10, mitochondrial OS=Mus musculus OX=10090 GN=Abcb10 PE=1 SV=1	Abcb10	77.187	1.7	1	1	1	1	0.948	0.963	0.834	1.131	1.068	1.027	1.175	0.0382882
Q07456	Protein AMBP OS=Mus musculus OX=10090 GN=Ambp PE=1 SV=2	Ambp	39.029	8.6	3	3	3	3	1.328	1.532	1.527	0.591	0.686	0.596	0.427	0.000227457
P58158	Galactosylgalactosylxylosylprotein 3-beta-glucuronosyltransferase 3 OS=Mus musculus OX=10090 GN=B3gat3 PE=1 SV=1	B3gat3	37.066	3	1	1	1	1	0.959	0.924	1.014	0.991	1.01	1.1	1.07	0.181603
P50544	Very long-chain specific acyl-CoA dehydrogenase, mitochondrial OS=Mus musculus OX=10090 GN=Acadvl PE=1 SV=3	Acadvl	70.875	34.1	19	19	19	43	1.016	1.039	1.009	0.986	0.988	0.992	0.968	0.0228506
Q6PD28	Serine/threonine-protein phosphatase 2A 56 kDa regulatory subunit beta isoform OS=Mus musculus OX=10090 GN=Ppp2r5b PE=1 SV=1	Ppp2r5b	57.342	4.6	2	2	2	2	1.106	1.042	1.077	0.914	0.928	0.987	0.877	0.0107842
Q6ZQK5	Arf-GAP with coiled-coil, ANK repeat and PH domain-containing protein 2 OS=Mus musculus OX=10090 GN=Acap2 PE=1 SV=2	Acap2	87.21	5.1	3	3	3	3	1.068	1.198	1.191	0.923	0.855	0.877	0.768	0.00380445
Q99J27	Acetyl-coenzyme A transporter 1 OS=Mus musculus OX=10090 GN=Slc33a1 PE=1 SV=1	Slc33a1	61.075	11.6	6	6	6	7	0.646	0.657	0.537	1.301	1.349	1.269	2.13	0.000344508
Q9CQR4	Acyl-coenzyme A thioesterase 13 OS=Mus musculus OX=10090 GN=Acot13 PE=1 SV=1	Acot13	15.183	5.7	1	1	1	4	0.966	0.94	0.983	1.03	1.031	1.046	1.075	0.00638444
Q78JT3	3-hydroxyanthranilate 3,4-dioxygenase OS=Mus musculus OX=10090 GN=Haao PE=1 SV=1	Haao	32.804	5.6	2	2	2	2	0.846	0.928	1.003	1.021	1.083	1.101	1.154	0.0554529
Q6P542	ATP-binding cassette sub-family F member 1 OS=Mus musculus OX=10090 GN=Abcf1 PE=1 SV=1	Abcf1	94.944	16.2	12	12	12	18	0.56	0.541	0.508	1.352	1.406	1.376	2.569	6.65083e-06
Q8K268	ATP-binding cassette sub-family F member 3 OS=Mus musculus OX=10090 GN=Abcf3 PE=1 SV=1	Abcf3	79.864	10.3	8	8	8	9	0.713	0.684	0.702	1.172	1.204	1.246	1.726	1.42388e-05
Q99PU5	Long-chain-fatty-acid--CoA ligase ACSBG1 OS=Mus musculus OX=10090 GN=Acsbg1 PE=1 SV=1	Acsbg1	80.425	3.1	2	2	2	2
Q6P1F6	Serine/threonine-protein phosphatase 2A 55 kDa regulatory subunit B alpha isoform OS=Mus musculus OX=10090 GN=Ppp2r2a PE=1 SV=1	Ppp2r2a	51.691	17.9	6	4	6	8	0.961	1.073	1.048	0.905	0.995	1.067	0.963	0.538448
Q99KI0	Aconitate hydratase, mitochondrial OS=Mus musculus OX=10090 GN=Aco2 PE=1 SV=1	Aco2	85.462	43.8	29	29	29	94	0.978	0.998	0.983	1.018	1.015	1.022	1.032	0.00750814
P15535	Beta-1,4-galactosyltransferase 1 OS=Mus musculus OX=10090 GN=B4galt1 PE=1 SV=1	B4galt1	44.411	2.3	1	1	1	2	0.511	0.476	0.467	1.268	1.494	1.526	2.949	7.53921e-05
O55137	Acyl-coenzyme A thioesterase 1 OS=Mus musculus OX=10090 GN=Acot1 PE=1 SV=1	Acot1	46.135	22.4	8	3	8	14	0.818	0.804	0.871	1.174	1.202	1.124	1.404	0.000408361
Q9QYR9	Acyl-coenzyme A thioesterase 2, mitochondrial OS=Mus musculus OX=10090 GN=Acot2 PE=1 SV=2	Acot2	49.656	20.3	8	3	3	15	1.178	1.096	1.142	0.923	0.953	0.853	0.799	0.00447199
P20029	Endoplasmic reticulum chaperone BiP OS=Mus musculus OX=10090 GN=Hspa5 PE=1 SV=3	Hspa5	72.421	59.7	36	33	36	313	0.522	0.528	0.52	1.368	1.367	1.416	2.644	1.63359e-07
Q9R0X4	Acyl-coenzyme A thioesterase 9, mitochondrial OS=Mus musculus OX=10090 GN=Acot9 PE=1 SV=1	Acot9	50.56	22.3	10	10	10	16	1.054	1.001	1.054	0.914	0.886	0.998	0.9	0.0547651
Q8BKX1	Brain-specific angiogenesis inhibitor 1-associated protein 2 OS=Mus musculus OX=10090 GN=Baiap2 PE=1 SV=2	Baiap2	59.236	4.1	2	2	2	2	0.917	0.962	0.97	1.101	0.962	1.081	1.104	0.101134
Q9CQV8	14-3-3 protein beta/alpha OS=Mus musculus OX=10090 GN=Ywhab PE=1 SV=3	Ywhab	28.086	57.3	12	6	6	90	1.33	1.323	1.306	0.728	0.726	0.749	0.556	8.38681e-07
Q3THG9	Alanyl-tRNA editing protein Aarsd1 OS=Mus musculus OX=10090 GN=Aarsd1 PE=1 SV=2	Aarsd1	44.97	14.6	4	4	4	5	0.827	0.872	0.775	1.178	1.142	1.153	1.404	0.000648812
Q9DCD0	6-phosphogluconate dehydrogenase, decarboxylating OS=Mus musculus OX=10090 GN=Pgd PE=1 SV=3	Pgd	53.247	40	16	16	16	85	1.224	1.228	1.254	0.817	0.788	0.817	0.654	7.46742e-06
Q9CQ60	6-phosphogluconolactonase OS=Mus musculus OX=10090 GN=Pgls PE=1 SV=1	Pgls	27.254	33.5	6	6	6	13	0.899	0.861	0.904	1.141	1.141	0.996	1.23	0.0126752
Q9CY02	Alpha-hemoglobin-stabilizing protein OS=Mus musculus OX=10090 GN=Ahsp PE=1 SV=1	Ahsp	11.832	10.8	1	1	1	2
P24549	Aldehyde dehydrogenase 1A1 OS=Mus musculus OX=10090 GN=Aldh1a1 PE=1 SV=5	Aldh1a1	54.467	31.9	13	7	7	24	0.933	0.847	0.98	1.059	1.015	1.153	1.169	0.0511971
P47740	Aldehyde dehydrogenase family 3 member A2 OS=Mus musculus OX=10090 GN=Aldh3a2 PE=1 SV=2	Aldh3a2	53.97	19.4	9	9	9	14	0.916	0.878	0.902	1.045	1.148	1.065	1.208	0.00379906
O08915	AH receptor-interacting protein OS=Mus musculus OX=10090 GN=Aip PE=1 SV=1	Aip	37.605	15.5	4	4	4	7	1.017	1.094	1.095	0.97	0.952	0.909	0.883	0.0163601
Q8QZR5	Alanine aminotransferase 1 OS=Mus musculus OX=10090 GN=Gpt PE=1 SV=3	Gpt	55.142	17.5	9	9	9	18	1.106	1.112	1.094	0.892	0.914	0.886	0.813	4.02614e-05
Q148W0	Phospholipid-transporting ATPase IC OS=Mus musculus OX=10090 GN=Atp8b1 PE=1 SV=2	Atp8b1	143.8	1.4	2	2	2	2	0.67	0.566	0.657	1.345	1.267	1.328	2.081	0.000197896
Q9DAP7	Histone chaperone ASF1B OS=Mus musculus OX=10090 GN=Asf1b PE=1 SV=1	Asf1b	22.464	4	1	1	1	1	0.947	0.859	1.043	1.025	0.953	1.164	1.103	0.294499
Q8BSY0	Aspartyl/asparaginyl beta-hydroxylase OS=Mus musculus OX=10090 GN=Asph PE=1 SV=1	Asph	83.041	32.1	17	17	17	26	1.326	1.382	1.221	0.686	0.779	0.672	0.544	0.000488615
Q9CZU6	Citrate synthase, mitochondrial OS=Mus musculus OX=10090 GN=Cs PE=1 SV=1	Cs	51.736	28.4	12	12	12	45	1.099	1.121	1.093	0.897	0.943	0.89	0.824	0.000596088
P61161	Actin-related protein 2 OS=Mus musculus OX=10090 GN=Actr2 PE=1 SV=1	Actr2	44.76	27.7	9	9	9	19	1.003	1.024	0.956	0.976	1.032	1	1.008	0.76002
Q9Z2L7	Cytokine receptor-like factor 3 OS=Mus musculus OX=10090 GN=Crlf3 PE=1 SV=1	Crlf3	49.558	7.9	3	3	3	3	0.994	1.068	1.1	1.004	1.046	0.965	0.954	0.282021
Q9CQF3	Cleavage and polyadenylation specificity factor subunit 5 OS=Mus musculus OX=10090 GN=Nudt21 PE=1 SV=1	Nudt21	26.24	11.5	3	3	3	5	0.847	0.902	0.899	1.083	1.141	1.104	1.257	0.00085341
Q03265	ATP synthase subunit alpha, mitochondrial OS=Mus musculus OX=10090 GN=Atp5f1a PE=1 SV=1	Atp5f1a	59.752	45.4	24	24	24	148	0.913	0.932	0.917	1.06	1.028	1.08	1.147	0.000948154
Q9JLZ3	Methylglutaconyl-CoA hydratase, mitochondrial OS=Mus musculus OX=10090 GN=Auh PE=1 SV=1	Auh	33.395	26.8	8	8	8	13	0.958	0.967	0.972	1.045	1.007	1.021	1.061	0.00712723
Q8CI04	Conserved oligomeric Golgi complex subunit 3 OS=Mus musculus OX=10090 GN=Cog3 PE=1 SV=3	Cog3	93.282	10.6	9	9	9	9	0.794	0.806	0.818	1.106	1.102	1.204	1.411	0.000339217
Q9DC53	Copine-8 OS=Mus musculus OX=10090 GN=Cpne8 PE=2 SV=3	Cpne8	64.667	5.4	3	2	2	3	1.234	1.25	1.144	0.822	0.8	0.868	0.686	0.000505013
Q9JJA2	Conserved oligomeric Golgi complex subunit 8 OS=Mus musculus OX=10090 GN=Cog8 PE=1 SV=3	Cog8	71.601	5.3	4	4	4	4	0.76	0.838	0.704	1.135	1.252	1.19	1.554	0.00156809
O88456	Calpain small subunit 1 OS=Mus musculus OX=10090 GN=Capns1 PE=1 SV=1	Capns1	28.463	22.3	3	3	3	10	1.31	1.255	1.253	0.751	0.828	0.828	0.63	0.000204213
P63154	Crooked neck-like protein 1 OS=Mus musculus OX=10090 GN=Crnkl1 PE=1 SV=1	Crnkl1	83.415	2.3	2	2	2	2	0.978	0.983	1.058	0.976	0.959	1.068	0.995	0.896884
P52825	Carnitine O-palmitoyltransferase 2, mitochondrial OS=Mus musculus OX=10090 GN=Cpt2 PE=1 SV=2	Cpt2	73.98	28.4	18	18	18	29	1.101	1.1	1.118	0.896	0.946	0.916	0.831	0.000367949
Q8BS40	Ceramide-1-phosphate transfer protein OS=Mus musculus OX=10090 GN=Cptp PE=1 SV=1	Cptp	24.597	3.2	1	1	1	1
Q8CJ40	Rootletin OS=Mus musculus OX=10090 GN=Crocc PE=1 SV=2	Crocc	226.94	0.7	2	2	2	2	1.047	0.97	0.999	1.001	1.044	0.961	0.997	0.922166
O55029	Coatomer subunit beta' OS=Mus musculus OX=10090 GN=Copb2 PE=1 SV=2	Copb2	102.45	32.3	29	29	29	57	0.678	0.698	0.672	1.238	1.295	1.249	1.847	4.3439e-06
Q8BFS6	Serine/threonine-protein phosphatase CPPED1 OS=Mus musculus OX=10090 GN=Cpped1 PE=1 SV=1	Cpped1	35.247	14.4	3	3	3	4	1	1.088	1.025	0.97	0.951	0.992	0.936	0.077039
Q9JIF7	Coatomer subunit beta OS=Mus musculus OX=10090 GN=Copb1 PE=1 SV=1	Copb1	107.06	36.3	29	29	29	55	0.691	0.665	0.696	1.29	1.288	1.254	1.867	3.17001e-06
P23927	Alpha-crystallin B chain OS=Mus musculus OX=10090 GN=Cryab PE=1 SV=2	Cryab	20.069	13.7	2	2	2	4	1.111	1.116	1.043	0.952	0.902	0.938	0.854	0.0043472
Q5XJY5	Coatomer subunit delta OS=Mus musculus OX=10090 GN=Arcn1 PE=1 SV=2	Arcn1	57.229	28.8	16	16	16	41	0.632	0.626	0.638	1.269	1.305	1.335	2.062	1.31177e-06
Q99LD4	COP9 signalosome complex subunit 1 OS=Mus musculus OX=10090 GN=Gps1 PE=1 SV=1	Gps1	53.442	19.1	7	7	7	9	0.99	0.946	0.974	1.071	0.998	1.06	1.075	0.0483424
Q9QZE5	Coatomer subunit gamma-1 OS=Mus musculus OX=10090 GN=Copg1 PE=1 SV=1	Copg1	97.512	23.1	16	15	16	33	0.563	0.562	0.609	1.318	1.297	1.394	2.312	1.67024e-05
Q9QXK3	Coatomer subunit gamma-2 OS=Mus musculus OX=10090 GN=Copg2 PE=1 SV=1	Copg2	97.679	13.4	10	9	9	13	0.844	0.82	0.791	1.157	1.136	1.137	1.397	7.01271e-05
Q99KP3	Lambda-crystallin homolog OS=Mus musculus OX=10090 GN=Cryl1 PE=1 SV=3	Cryl1	35.208	11.9	4	4	4	6	1.179	1.172	1.298	0.808	0.808	0.838	0.673	0.000358425
P61202	COP9 signalosome complex subunit 2 OS=Mus musculus OX=10090 GN=Cops2 PE=1 SV=1	Cops2	51.596	15.6	7	7	7	15	0.874	0.964	1.019	1.052	0.993	1.07	1.09	0.154949
Q8BKE6	Cytochrome P450 20A1 OS=Mus musculus OX=10090 GN=Cyp20a1 PE=1 SV=1	Cyp20a1	52.149	18	7	7	7	9	0.854	0.88	0.882	1.095	1.121	1.141	1.283	9.45221e-05
O54983	Ketimine reductase mu-crystallin OS=Mus musculus OX=10090 GN=Crym PE=1 SV=1	Crym	33.523	8.9	2	2	2	2	1.017	1.168	0.915	0.97	0.917	1.036	0.943	0.524447
Q9D2V7	Coronin-7 OS=Mus musculus OX=10090 GN=Coro7 PE=1 SV=2	Coro7	100.81	11.9	10	10	10	11	0.902	0.926	0.965	1.054	1.078	1.062	1.144	0.00291095
Q9CYD3	Cartilage-associated protein OS=Mus musculus OX=10090 GN=Crtap PE=1 SV=3	Crtap	46.169	2.8	1	1	1	1
Q8BMS4	Ubiquinone biosynthesis O-methyltransferase, mitochondrial OS=Mus musculus OX=10090 GN=Coq3 PE=1 SV=1	Coq3	40.956	7.6	3	3	3	4	0.892	0.895	0.956	1.039	1.174	1.02	1.179	0.0302867
O88545	COP9 signalosome complex subunit 6 OS=Mus musculus OX=10090 GN=Cops6 PE=1 SV=1	Cops6	35.88	3.4	1	1	1	1	0.81	0.936	0.884	1.122	0.978	1.221	1.263	0.0401908
Q9CQI6	Coactosin-like protein OS=Mus musculus OX=10090 GN=Cotl1 PE=1 SV=3	Cotl1	15.944	18.3	4	4	4	6	1.011	1.091	1.029	1	0.972	1.057	0.967	0.380368
Q8CG14	Complement C1s-A subcomponent OS=Mus musculus OX=10090 GN=C1sa PE=2 SV=2	C1sa	76.857	6.2	4	4	4	4	1.257	1.227	1.339	0.776	0.75	0.772	0.601	5.5002e-05
Q9CZ04	COP9 signalosome complex subunit 7a OS=Mus musculus OX=10090 GN=Cops7a PE=1 SV=2	Cops7a	30.224	14.5	4	4	4	6	0.911	0.961	0.928	1.046	1.135	1.029	1.146	0.0163479
Q8BV13	COP9 signalosome complex subunit 7b OS=Mus musculus OX=10090 GN=Cops7b PE=1 SV=1	Cops7b	29.689	16.3	3	3	3	4	0.844	0.887	0.848	1.112	1.146	1.072	1.291	0.000514139
Q8VBV7	COP9 signalosome complex subunit 8 OS=Mus musculus OX=10090 GN=Cops8 PE=1 SV=1	Cops8	23.255	30.1	4	4	4	9	0.966	0.948	0.968	1.088	1.007	1.07	1.098	0.0188755
Q7TSH4	Centriolar coiled-coil protein of 110 kDa OS=Mus musculus OX=10090 GN=Ccp110 PE=1 SV=1	Ccp110	111.14	0.7	1	1	1	1
O89053	Coronin-1A OS=Mus musculus OX=10090 GN=Coro1a PE=1 SV=5	Coro1a	50.989	17.1	9	9	9	12	0.871	0.838	0.83	1.116	1.098	1.137	1.32	9.99202e-05
Q9WUM3	Coronin-1B OS=Mus musculus OX=10090 GN=Coro1b PE=1 SV=1	Coro1b	53.912	11.4	5	5	5	7	1.18	1.134	1.188	0.87	0.869	0.904	0.755	0.00013317
Q9WUM4	Coronin-1C OS=Mus musculus OX=10090 GN=Coro1c PE=1 SV=2	Coro1c	53.12	8.2	4	4	4	7	1.026	1.061	1.054	0.907	0.969	0.985	0.911	0.0260769
F6XLV1	Ciliary rootlet coiled-coil protein 2 OS=Mus musculus OX=10090 GN=Crocc2 PE=3 SV=2	Crocc2	186.63	0.7	1	1	1	1	0.62	0.653	0.591	1.376	1.308	1.276	2.124	3.20116e-05
Q61335	B-cell receptor-associated protein 31 OS=Mus musculus OX=10090 GN=Bcap31 PE=1 SV=4	Bcap31	27.956	43.3	12	12	12	29	1.286	1.28	1.278	0.764	0.776	0.794	0.607	1.59511e-06
P18572	Basigin OS=Mus musculus OX=10090 GN=Bsg PE=1 SV=2	Bsg	42.444	16.7	6	6	6	12	1.031	1.042	1.03	0.989	0.956	0.958	0.936	0.00451363
Q64152	Transcription factor BTF3 OS=Mus musculus OX=10090 GN=Btf3 PE=1 SV=3	Btf3	22.031	30.4	4	4	4	8	0.759	0.768	0.686	1.21	1.238	1.218	1.657	0.000156555
Q8R079	Bifunctional apoptosis regulator OS=Mus musculus OX=10090 GN=Bfar PE=1 SV=1	Bfar	52.968	5.3	2	2	2	2	0.843	0.858	0.934	1.091	1.065	1.164	1.26	0.00498341
Q9Z1R2	Large proline-rich protein BAG6 OS=Mus musculus OX=10090 GN=Bag6 PE=1 SV=1	Bag6	121.04	5.2	5	5	5	7	1.035	1.006	1.086	0.936	1.007	0.898	0.909	0.0744774
Q9Z2F7	BCL2/adenovirus E1B 19 kDa protein-interacting protein 3-like OS=Mus musculus OX=10090 GN=Bnip3l PE=1 SV=1	Bnip3l	23.766	4.1	1	1	1	1	1.025	1.027	0.823	1.083	0.84	1.184	1.081	0.596543
O08734	Bcl-2 homologous antagonist/killer OS=Mus musculus OX=10090 GN=Bak1 PE=1 SV=3	Bak1	23.294	10	2	2	2	2	1.01	0.936	0.962	1.006	1.12	0.97	1.065	0.275629
Q8BI72	CDKN2A-interacting protein OS=Mus musculus OX=10090 GN=Cdkn2aip PE=1 SV=1	Cdkn2aip	59.744	2.1	1	1	1	2	0.852	0.97	0.926	1.207	1.03	0.998	1.177	0.082866
O08786	Cholecystokinin receptor type A OS=Mus musculus OX=10090 GN=Cckar PE=1 SV=1	Cckar	48.436	2.5	1	1	1	1	0.477	0.481	0.429	1.383	1.472	1.493	3.135	1.26663e-05
P22682	E3 ubiquitin-protein ligase CBL OS=Mus musculus OX=10090 GN=Cbl PE=1 SV=3	Cbl	100.56	3.4	3	3	3	3	1.131	1.088	1.084	0.84	1.104	0.824	0.838	0.123553
Q9D024	PAT complex subunit CCDC47 OS=Mus musculus OX=10090 GN=Ccdc47 PE=1 SV=2	Ccdc47	55.843	19	8	8	8	10	0.833	0.815	0.804	1.147	1.174	1.195	1.434	2.15037e-05
Q810U5	Coiled-coil domain-containing protein 50 OS=Mus musculus OX=10090 GN=Ccdc50 PE=1 SV=1	Ccdc50	35.321	3.9	1	1	1	1	1.2	1.149	1.265	0.834	0.877	0.803	0.696	0.000655226
A6X919	Probable C-mannosyltransferase DPY19L1 OS=Mus musculus OX=10090 GN=Dpy19l1 PE=1 SV=1	Dpy19l1	84.186	1.9	1	1	1	1	1.087	1.328	1.083	0.912	0.826	0.862	0.743	0.016136
P98078	Disabled homolog 2 OS=Mus musculus OX=10090 GN=Dab2 PE=1 SV=2	Dab2	82.311	9.1	6	6	6	8	1.27	1.248	1.22	0.818	0.766	0.8	0.638	3.70109e-05
Q8CG16	Complement C1r-A subcomponent OS=Mus musculus OX=10090 GN=C1ra PE=1 SV=1	C1ra	80.072	6.4	4	4	4	4	1.338	1.412	1.366	0.68	0.696	0.676	0.499	2.68976e-06
Q91WE6	Threonylcarbamoyladenosine tRNA methylthiotransferase OS=Mus musculus OX=10090 GN=Cdkal1 PE=1 SV=1	Cdkal1	65.288	5.4	3	3	3	3	0.891	0.803	0.81	1.114	1.245	1.154	1.403	0.00192818
Q08857	Platelet glycoprotein 4 OS=Mus musculus OX=10090 GN=Cd36 PE=1 SV=2	Cd36	52.697	20.3	10	10	10	84	1.397	1.361	1.371	0.673	0.696	0.675	0.495	7.56835e-07
Q91WN1	DnaJ homolog subfamily C member 9 OS=Mus musculus OX=10090 GN=Dnajc9 PE=1 SV=2	Dnajc9	30.059	8.9	2	2	2	4	0.851	0.902	0.909	1.113	1.143	1.102	1.261	0.000584353
Q8BGN2	UPF0462 protein C4orf33 homolog OS=Mus musculus OX=10090 GN=D3Ertd751e PE=2 SV=1	D3Ertd751e	22.46	9.4	2	2	2	2	1.111	1.219	1.141	0.967	0.86	0.806	0.759	0.00973504
Q3TTJ4	Uncharacterized protein C8orf48 homolog OS=Mus musculus OX=10090 PE=2 SV=1	--	33.319	2.4	1	1	1	1	1.545	1.316	1.547	0.655	0.598	0.606	0.422	0.000143542
Q9CQ10	Charged multivesicular body protein 3 OS=Mus musculus OX=10090 GN=Chmp3 PE=1 SV=3	Chmp3	25.219	8	2	2	2	3	0.941	0.905	0.961	1.005	1.137	1.037	1.133	0.0395783
Q61735	Leukocyte surface antigen CD47 OS=Mus musculus OX=10090 GN=Cd47 PE=1 SV=2	Cd47	33.097	4.3	1	1	1	10	1.215	1.171	1.227	0.879	0.796	0.89	0.71	0.000834823
P40237	CD82 antigen OS=Mus musculus OX=10090 GN=Cd82 PE=1 SV=1	Cd82	29.628	12	3	3	3	3	0.727	0.799	0.828	1.12	1.159	1.162	1.462	0.00071724
Q8VBZ3	Cleft lip and palate transmembrane protein 1 homolog OS=Mus musculus OX=10090 GN=Clptm1 PE=1 SV=1	Clptm1	75.29	9.8	5	5	5	7	0.974	0.967	1.01	1.057	0.94	1.128	1.059	0.37679
Q8BMS1	Trifunctional enzyme subunit alpha, mitochondrial OS=Mus musculus OX=10090 GN=Hadha PE=1 SV=1	Hadha	82.669	41	25	25	25	56	0.965	0.96	0.967	1.035	1.004	1.038	1.064	0.00469633
Q9Z0S5	Claudin-15 OS=Mus musculus OX=10090 GN=Cldn15 PE=1 SV=2	Cldn15	24.28	5.3	1	1	1	1	1.273	1.391	1.367	0.764	0.743	0.662	0.538	0.00027286
Q9CR86	Calcium-regulated heat stable protein 1 OS=Mus musculus OX=10090 GN=Carhsp1 PE=1 SV=1	Carhsp1	16.062	12.8	2	2	2	2	0.961	0.945	0.925	1.024	1.144	0.99	1.116	0.0754428
P08121	Collagen alpha-1(III) chain OS=Mus musculus OX=10090 GN=Col3a1 PE=1 SV=4	Col3a1	138.94	2.8	3	2	2	2	1.344	1.196	1.254	0.725	0.802	0.829	0.621	0.000823679
B1AR13	CDGSH iron-sulfur domain-containing protein 3, mitochondrial OS=Mus musculus OX=10090 GN=Cisd3 PE=1 SV=1	Cisd3	15.676	9.5	1	1	1	1	1.119	0.921	0.899	1.036	0.965	1.06	1.042	0.581819
O35864	COP9 signalosome complex subunit 5 OS=Mus musculus OX=10090 GN=Cops5 PE=1 SV=3	Cops5	37.548	31.1	8	8	8	10	1.018	1.029	0.888	1.039	0.93	1.071	1.036	0.607987
O88543	COP9 signalosome complex subunit 3 OS=Mus musculus OX=10090 GN=Cops3 PE=1 SV=3	Cops3	47.832	26.7	10	10	10	21	0.974	0.96	0.956	1.07	0.998	1.068	1.085	0.0262801
Q3TAS6	ER membrane protein complex subunit 10 OS=Mus musculus OX=10090 GN=Emc10 PE=2 SV=2	Emc10	27.052	7	2	2	2	3	0.958	0.957	0.919	1.248	0.916	0.998	1.116	0.339267
Q2HXL6	ER degradation-enhancing alpha-mannosidase-like protein 3 OS=Mus musculus OX=10090 GN=Edem3 PE=1 SV=2	Edem3	104.2	3.9	3	3	3	3	0.546	0.593	0.716	1.291	1.266	1.223	2.038	0.000926609
Q921V7	Choline transporter-like protein 3 OS=Mus musculus OX=10090 GN=Slc44a3 PE=2 SV=3	Slc44a3	73.413	2.4	1	1	1	1
Q8BHZ0	CYFIP-related Rac1 interactor A OS=Mus musculus OX=10090 GN=Cyria PE=1 SV=1	Cyria	37.342	18.6	4	3	3	6	1.156	1.025	1.128	0.928	0.921	0.897	0.83	0.00827091
Q9CQ89	Protein CutA OS=Mus musculus OX=10090 GN=Cuta PE=1 SV=3	Cuta	18.865	6.8	1	1	1	2	0.825	0.958	0.729	1.166	1.151	1.101	1.361	0.0178071
P48771	Cytochrome c oxidase subunit 7A2, mitochondrial OS=Mus musculus OX=10090 GN=Cox7a2 PE=1 SV=2	Cox7a2	9.2908	27.7	2	2	2	7	0.8	0.765	0.725	1.2	1.216	1.203	1.58	9.03625e-05
P97315	Cysteine and glycine-rich protein 1 OS=Mus musculus OX=10090 GN=Csrp1 PE=1 SV=3	Csrp1	20.583	50.8	8	8	8	20	0.72	0.767	0.806	1.155	1.313	1.163	1.584	0.000972151
Q9CX80	Cytoglobin OS=Mus musculus OX=10090 GN=Cygb PE=1 SV=1	Cygb	21.465	21.6	3	3	3	4	1.049	1.213	1.219	0.948	0.772	0.882	0.747	0.0197985
O08788	Dynactin subunit 1 OS=Mus musculus OX=10090 GN=Dctn1 PE=1 SV=3	Dctn1	141.67	30.1	30	30	30	43	1.088	1.074	1.09	0.922	0.964	0.936	0.868	0.000515524
Q3U1J4	DNA damage-binding protein 1 OS=Mus musculus OX=10090 GN=Ddb1 PE=1 SV=2	Ddb1	126.85	15.1	18	18	18	25	0.946	0.967	0.964	1.048	1.038	1.022	1.08	0.00153195
P60904	DnaJ homolog subfamily C member 5 OS=Mus musculus OX=10090 GN=Dnajc5 PE=1 SV=1	Dnajc5	22.101	7.6	2	2	2	2	1.088	0.959	1.07	0.938	1.006	0.977	0.937	0.22474
Q60997	Deleted in malignant brain tumors 1 protein OS=Mus musculus OX=10090 GN=Dmbt1 PE=1 SV=2	Dmbt1	226.81	6.5	9	9	9	13	0.424	0.495	0.542	1.419	1.442	1.391	2.91	0.00012079
Q61712	DnaJ homolog subfamily C member 1 OS=Mus musculus OX=10090 GN=Dnajc1 PE=1 SV=1	Dnajc1	63.869	7.8	4	4	4	4	0.615	0.496	0.643	1.257	1.45	1.422	2.354	0.000720933
E9Q4Z2	Acetyl-CoA carboxylase 2 OS=Mus musculus OX=10090 GN=Acacb PE=1 SV=1	Acacb	275.75	14.2	32	23	23	58	1.003	1.011	1.036	0.976	0.983	1.002	0.971	0.0772565
Q8JZN5	Complex I assembly factor ACAD9, mitochondrial OS=Mus musculus OX=10090 GN=Acad9 PE=1 SV=2	Acad9	68.721	21.8	13	13	13	23	1.086	1.024	1.053	0.947	0.959	0.962	0.907	0.00521017
Q9QY30	Bile salt export pump OS=Mus musculus OX=10090 GN=Abcb11 PE=1 SV=2	Abcb11	146.75	1.3	1	1	1	1	1.042	1.153	1.113	0.938	0.881	0.944	0.835	0.00827269
P45952	Medium-chain specific acyl-CoA dehydrogenase, mitochondrial OS=Mus musculus OX=10090 GN=Acadm PE=1 SV=1	Acadm	46.481	36.3	13	13	13	34	1.116	1.124	1.164	0.871	0.879	0.902	0.779	0.00011682
G5E8P1	Bromodomain-containing protein 1 OS=Mus musculus OX=10090 GN=Brd1 PE=1 SV=1	Brd1	119.71	0.7	1	1	1	1	1.542	1.61	1.575	0.477	0.561	0.548	0.336	3.04125e-05
Q6PD03	Serine/threonine-protein phosphatase 2A 56 kDa regulatory subunit alpha isoform OS=Mus musculus OX=10090 GN=Ppp2r5a PE=1 SV=1	Ppp2r5a	56.346	20.2	9	9	9	11	1.266	1.285	1.32	0.816	0.76	0.775	0.607	3.41846e-05
Q8VHQ9	Acyl-coenzyme A thioesterase 11 OS=Mus musculus OX=10090 GN=Acot11 PE=1 SV=1	Acot11	67.354	1.7	1	1	1	1	0.738	0.697	0.754	1.24	1.256	1.198	1.688	4.40468e-05
P55096	ATP-binding cassette sub-family D member 3 OS=Mus musculus OX=10090 GN=Abcd3 PE=1 SV=2	Abcd3	75.474	14.7	8	8	8	11	1.252	1.132	1.26	0.823	0.799	0.853	0.679	0.000615143
Q61285	ATP-binding cassette sub-family D member 2 OS=Mus musculus OX=10090 GN=Abcd2 PE=1 SV=2	Abcd2	83.456	25.1	18	18	18	29	1.376	1.318	1.404	0.678	0.751	0.716	0.523	4.97368e-05
Q5XG73	Acyl-CoA-binding domain-containing protein 5 OS=Mus musculus OX=10090 GN=Acbd5 PE=1 SV=1	Acbd5	56.613	2.2	1	1	1	1	1.143	1.088	0.926	0.985	0.933	0.963	0.913	0.251291
Q7TNP2	Serine/threonine-protein phosphatase 2A 65 kDa regulatory subunit A beta isoform OS=Mus musculus OX=10090 GN=Ppp2r1b PE=1 SV=2	Ppp2r1b	65.934	20.6	9	7	7	13	1.085	1.171	1.207	0.958	0.885	0.85	0.778	0.00600768
Q69ZX8	Actin-binding LIM protein 3 OS=Mus musculus OX=10090 GN=Ablim3 PE=1 SV=2	Ablim3	77.63	4.4	3	3	3	5	1.184	1.216	1.222	0.786	0.875	0.8	0.679	0.000363096
Q8R016	Bleomycin hydrolase OS=Mus musculus OX=10090 GN=Blmh PE=1 SV=1	Blmh	52.511	12.1	5	5	5	8	1.042	1.058	1.026	0.987	0.923	1.006	0.933	0.0637413
Q9DBJ3	Brain-specific angiogenesis inhibitor 1-associated protein 2-like protein 1 OS=Mus musculus OX=10090 GN=Baiap2l1 PE=1 SV=1	Baiap2l1	57.187	6.4	4	4	4	4	0.605	0.468	0.513	1.535	1.479	1.188	2.649	0.000889604
P55194	SH3 domain-binding protein 1 OS=Mus musculus OX=10090 GN=Sh3bp1 PE=1 SV=3	Sh3bp1	74.172	2.6	1	1	1	1	0.745	0.787	0.817	1.083	1.206	1.263	1.512	0.0014575
O54962	Barrier-to-autointegration factor OS=Mus musculus OX=10090 GN=Banf1 PE=1 SV=1	Banf1	10.102	19.1	2	2	2	2	1.062	1.076	0.938	1.155	0.9	0.902	0.961	0.658674
Q5EG47	5'-AMP-activated protein kinase catalytic subunit alpha-1 OS=Mus musculus OX=10090 GN=Prkaa1 PE=1 SV=2	Prkaa1	63.928	11.4	5	5	5	7	1.163	1.166	1.108	0.926	0.899	0.908	0.795	0.000257141
O35153	BET1-like protein OS=Mus musculus OX=10090 GN=Bet1l PE=3 SV=1	Bet1l	12.428	11.7	1	1	1	2	0.78	0.782	0.824	1.14	1.164	1.221	1.477	0.000134597
Q3UFY7	7-methylguanosine phosphate-specific 5'-nucleotidase OS=Mus musculus OX=10090 GN=Nt5c3b PE=1 SV=3	Nt5c3b	34.425	6	2	2	2	3	0.751	0.698	0.709	1.222	1.224	1.191	1.685	2.61294e-05
Q8BK64	Activator of 90 kDa heat shock protein ATPase homolog 1 OS=Mus musculus OX=10090 GN=Ahsa1 PE=1 SV=2	Ahsa1	38.117	18	5	5	5	8	1.024	0.975	1.045	0.933	0.98	0.921	0.931	0.0629533
Q9D1F4	Proline-rich AKT1 substrate 1 OS=Mus musculus OX=10090 GN=Akt1s1 PE=1 SV=1	Akt1s1	27.483	3.1	1	1	1	1	0.837	0.946	0.92	1.068	1.05	1.143	1.206	0.0140803
Q9R049	E3 ubiquitin-protein ligase AMFR OS=Mus musculus OX=10090 GN=Amfr PE=1 SV=2	Amfr	73.104	3.3	1	1	1	1	1.083	1.148	1.181	0.773	0.988	0.915	0.784	0.0322423
Q80U49	Centrosomal protein of 170 kDa protein B OS=Mus musculus OX=10090 GN=Cep170b PE=1 SV=2	Cep170b	170.82	0.7	1	1	1	1	0.868	0.764	1.034	1.118	1.111	1.079	1.241	0.0648639
Q8VE99	Coiled-coil domain-containing protein 115 OS=Mus musculus OX=10090 GN=Ccdc115 PE=1 SV=1	Ccdc115	19.742	16.1	2	2	2	2	0.501	0.42	0.462	1.495	1.415	1.449	3.152	2.74556e-05
Q9WTR5	Cadherin-13 OS=Mus musculus OX=10090 GN=Cdh13 PE=1 SV=2	Cdh13	78.185	14.1	8	8	8	13	1.199	1.212	1.216	0.839	0.81	0.885	0.699	0.000161216
P47934	Carnitine O-acetyltransferase OS=Mus musculus OX=10090 GN=Crat PE=1 SV=3	Crat	70.839	15.5	10	10	10	19	1.12	1.132	1.106	0.928	0.891	0.852	0.795	0.000853743
Q80X80	Phospholipid transfer protein C2CD2L OS=Mus musculus OX=10090 GN=C2cd2l PE=1 SV=3	C2cd2l	76.328	3	2	2	2	2	0.979	0.929	0.998	1.046	0.966	1.083	1.065	0.194549
Q9WUD1	E3 ubiquitin-protein ligase CHIP OS=Mus musculus OX=10090 GN=Stub1 PE=1 SV=1	Stub1	34.909	23.4	6	6	6	7	0.935	0.886	0.956	1.084	1.062	1.05	1.151	0.00447643
Q9CXS4	Centromere protein V OS=Mus musculus OX=10090 GN=Cenpv PE=1 SV=2	Cenpv	27.541	44.4	8	8	8	14	0.778	0.724	0.746	1.138	1.288	1.169	1.599	0.000402939
P63038	60 kDa heat shock protein, mitochondrial OS=Mus musculus OX=10090 GN=Hspd1 PE=1 SV=1	Hspd1	60.955	66.1	30	30	30	133	0.999	0.98	0.993	1.006	0.998	1.029	1.021	0.133119
Q9QYI3	DnaJ homolog subfamily C member 7 OS=Mus musculus OX=10090 GN=Dnajc7 PE=1 SV=2	Dnajc7	56.475	18.6	8	7	8	11	0.865	0.871	0.782	1.141	1.191	1.099	1.363	0.00177371
P15379	CD44 antigen OS=Mus musculus OX=10090 GN=Cd44 PE=1 SV=3	Cd44	85.616	1	1	1	1	1
Q9WU84	Copper chaperone for superoxide dismutase OS=Mus musculus OX=10090 GN=Ccs PE=1 SV=1	Ccs	28.911	4.7	1	1	1	1
Q8K327	Chromosome alignment-maintaining phosphoprotein 1 OS=Mus musculus OX=10090 GN=Champ1 PE=1 SV=1	Champ1	87.56	1.4	1	1	1	1	0.837	0.794	0.811	1.179	1.234	1.072	1.427	0.00131547
Q640L3	Cell cycle progression protein 1 OS=Mus musculus OX=10090 GN=Ccpg1 PE=1 SV=2	Ccpg1	86.125	2.5	2	2	2	2	0.738	0.691	0.821	1.154	1.274	1.216	1.62	0.00111237
A2ATU0	Probable 2-oxoglutarate dehydrogenase E1 component DHKTD1, mitochondrial OS=Mus musculus OX=10090 GN=Dhtkd1 PE=1 SV=1	Dhtkd1	102.79	0.8	1	1	1	1	0.734	0.71	0.743	1.403	1.099	1.197	1.691	0.00202702
Q8K389	CDK5 regulatory subunit-associated protein 2 OS=Mus musculus OX=10090 GN=Cdk5rap2 PE=1 SV=3	Cdk5rap2	205.94	1.2	2	2	2	2	1.039	0.996	1.043	0.968	0.95	1.035	0.959	0.233644
Q8BNI4	Derlin-2 OS=Mus musculus OX=10090 GN=Derl2 PE=1 SV=2	Derl2	27.639	11.3	2	1	2	3	0.824	0.837	0.818	1.219	1.042	1.188	1.391	0.00260124
Q9JHS4	ATP-dependent Clp protease ATP-binding subunit clpX-like, mitochondrial OS=Mus musculus OX=10090 GN=Clpx PE=1 SV=2	Clpx	69.228	16.6	9	9	9	12	0.855	0.924	0.894	1.148	1.095	1.063	1.237	0.00258743
Q9D1A2	Cytosolic non-specific dipeptidase OS=Mus musculus OX=10090 GN=Cndp2 PE=1 SV=1	Cndp2	52.767	31.8	12	12	12	22	1.06	1.08	1.084	0.972	0.934	0.917	0.876	0.00199413
Q8BH95	Enoyl-CoA hydratase, mitochondrial OS=Mus musculus OX=10090 GN=Echs1 PE=1 SV=1	Echs1	31.474	45.9	13	13	13	38	0.96	1.011	0.946	0.992	1.015	1.043	1.046	0.145523
Q3TWN3	Metal transporter CNNM2 OS=Mus musculus OX=10090 GN=Cnnm2 PE=1 SV=3	Cnnm2	96.703	2.7	2	2	2	2	1.408	1.148	1.149	0.9	0.9	0.638	0.658	0.0329225
Q99LI2	Chloride channel CLIC-like protein 1 OS=Mus musculus OX=10090 GN=Clcc1 PE=1 SV=1	Clcc1	60.621	8.7	5	5	5	5	1.247	1.056	1.014	0.744	0.865	0.8	0.726	0.0144139
Q80WV3	Carbohydrate sulfotransferase 2 OS=Mus musculus OX=10090 GN=Chst2 PE=1 SV=3	Chst2	57.827	4.3	2	2	2	2	0.749	0.952	0.811	1.079	1.234	1.108	1.362	0.0186865
Q91WS0	CDGSH iron-sulfur domain-containing protein 1 OS=Mus musculus OX=10090 GN=Cisd1 PE=1 SV=1	Cisd1	12.097	34.3	3	3	3	16	0.997	0.973	1.056	1.028	0.949	1.041	0.997	0.942775
Q68FD5	Clathrin heavy chain 1 OS=Mus musculus OX=10090 GN=Cltc PE=1 SV=3	Cltc	191.55	34.6	47	47	47	100	1.023	1.034	1.033	0.979	0.973	0.97	0.946	0.000213841
Q7TMW6	Cytosolic iron-sulfur assembly component 3 OS=Mus musculus OX=10090 GN=Ciao3 PE=1 SV=2	Ciao3	53.107	2.7	1	1	1	1
P01027	Complement C3 OS=Mus musculus OX=10090 GN=C3 PE=1 SV=3	C3	186.48	35.8	52	48	52	125	1.304	1.301	1.313	0.729	0.755	0.75	0.57	9.09639e-07
Q9EQ28	DNA polymerase delta subunit 3 OS=Mus musculus OX=10090 GN=Pold3 PE=1 SV=2	Pold3	50.835	5.8	2	2	2	2	0.846	0.894	0.824	1.176	1.116	1.088	1.318	0.00113632
Q9Z2W0	Aspartyl aminopeptidase OS=Mus musculus OX=10090 GN=Dnpep PE=1 SV=2	Dnpep	52.206	22.6	9	9	9	18	0.823	0.8	0.794	1.16	1.172	1.19	1.457	8.98979e-06
P31428	Dipeptidase 1 OS=Mus musculus OX=10090 GN=Dpep1 PE=1 SV=2	Dpep1	45.722	13.2	4	4	4	6	0.903	0.874	0.927	1.122	1.09	1.083	1.219	0.000609905
Q8K3H0	DCC-interacting protein 13-alpha OS=Mus musculus OX=10090 GN=Appl1 PE=1 SV=1	Appl1	79.327	6.8	4	4	4	6	1.078	1.136	1.117	0.972	0.91	0.899	0.835	0.00326633
Q80VJ3	2'-deoxynucleoside 5'-phosphate N-hydrolase 1 OS=Mus musculus OX=10090 GN=Dnph1 PE=1 SV=2	Dnph1	18.977	8.1	1	1	1	1
Q99K41	EMILIN-1 OS=Mus musculus OX=10090 GN=Emilin1 PE=1 SV=1	Emilin1	107.58	7.7	7	7	7	8	0.889	0.871	0.905	1.088	1.089	1.031	1.204	0.000946384
Q8C7D2	Protein cereblon OS=Mus musculus OX=10090 GN=Crbn PE=1 SV=1	Crbn	50.88	2.2	1	1	1	1	0.835	0.827	0.833	1.253	1.114	1.076	1.38	0.00227775
Q8BHL5	Engulfment and cell motility protein 2 OS=Mus musculus OX=10090 GN=Elmo2 PE=1 SV=1	Elmo2	83.886	8.1	6	5	5	7	1.17	1.221	1.129	0.833	0.825	0.853	0.713	0.000166948
Q9Z160	Conserved oligomeric Golgi complex subunit 1 OS=Mus musculus OX=10090 GN=Cog1 PE=1 SV=3	Cog1	109.05	6.9	5	5	5	6	0.852	0.789	0.786	1.039	1.298	1.168	1.444	0.00632399
O35218	Cleavage and polyadenylation specificity factor subunit 2 OS=Mus musculus OX=10090 GN=Cpsf2 PE=1 SV=1	Cpsf2	88.382	2.8	2	2	2	2	1.018	0.914	0.977	1.011	1.078	1.003	1.063	0.188519
Q8BIQ5	Cleavage stimulation factor subunit 2 OS=Mus musculus OX=10090 GN=Cstf2 PE=1 SV=2	Cstf2	61.341	10	6	6	6	7	0.932	0.888	0.924	0.994	1.09	1.127	1.17	0.0181274
Q8K0V2	DCN1-like protein 3 OS=Mus musculus OX=10090 GN=Dcun1d3 PE=2 SV=1	Dcun1d3	34.438	4.3	1	1	1	1	1.138	1.149	1.224	0.899	0.893	0.81	0.741	0.00180158
Q80X90	Filamin-B OS=Mus musculus OX=10090 GN=Flnb PE=1 SV=3	Flnb	277.82	20.7	49	44	44	77	0.988	0.963	0.974	0.989	1.046	1.01	1.041	0.0897622
Q8CIB5	Fermitin family homolog 2 OS=Mus musculus OX=10090 GN=Fermt2 PE=1 SV=1	Fermt2	77.8	19.4	14	14	14	21	1.258	1.279	1.277	0.818	0.801	0.78	0.629	6.08071e-06
P54823	Probable ATP-dependent RNA helicase DDX6 OS=Mus musculus OX=10090 GN=Ddx6 PE=1 SV=1	Ddx6	54.191	24.4	8	8	8	11	0.853	0.868	0.821	1.097	1.071	1.129	1.297	0.000315492
E9PV24	Fibrinogen alpha chain OS=Mus musculus OX=10090 GN=Fga PE=1 SV=1	Fga	87.428	29.3	20	20	20	69	1.275	1.225	1.284	0.772	0.798	0.773	0.619	1.24105e-05
Q8VCR2	17-beta-hydroxysteroid dehydrogenase 13 OS=Mus musculus OX=10090 GN=Hsd17b13 PE=1 SV=2	Hsd17b13	33.458	41.8	12	9	12	36	0.468	0.463	0.44	1.43	1.463	1.446	3.165	5.58149e-07
Q9DB10	Essential MCU regulator, mitochondrial OS=Mus musculus OX=10090 GN=Smdt1 PE=1 SV=1	Smdt1	11.542	19.6	1	1	1	1	0.953	0.973	0.997	1.033	1.034	1.018	1.055	0.0180328
O88947	Coagulation factor X OS=Mus musculus OX=10090 GN=F10 PE=1 SV=1	F10	54.017	4.6	2	2	2	3	1.124	1.195	1.086	0.896	0.918	0.865	0.787	0.00189113
O88783	Coagulation factor V OS=Mus musculus OX=10090 GN=F5 PE=1 SV=1	F5	247.23	0.6	1	1	1	1	0.802	0.984	0.995	1.213	0.981	1.017	1.155	0.207504
Q8R0W0	Epiplakin OS=Mus musculus OX=10090 GN=Eppk1 PE=1 SV=2	Eppk1	723.3	8.2	9	8	8	10	0.851	0.847	0.866	1.14	1.25	1.072	1.35	0.00271832
Q8CHU3	Epsin-2 OS=Mus musculus OX=10090 GN=Epn2 PE=1 SV=1	Epn2	63.471	4	2	2	2	2	1.086	1.114	1.038	0.909	1.003	0.907	0.871	0.0235191
Q61133	Glutathione S-transferase theta-2 OS=Mus musculus OX=10090 GN=Gstt2 PE=1 SV=4	Gstt2	27.634	9	2	1	1	2
Q99L20	Glutathione S-transferase theta-3 OS=Mus musculus OX=10090 GN=Gstt3 PE=1 SV=1	Gstt3	27.403	19.1	4	3	4	6	0.794	0.596	0.722	1.262	1.345	1.128	1.768	0.00435476
Q8VD04	GRIP1-associated protein 1 OS=Mus musculus OX=10090 GN=Gripap1 PE=1 SV=1	Gripap1	92.714	8.6	6	6	6	6	0.958	1.032	0.969	1.056	0.963	1.031	1.031	0.450837
P62806	Histone H4 OS=Mus musculus OX=10090 GN=H4c1 PE=1 SV=2	H4c1	11.367	50.5	6	6	6	30	1.108	1.16	1.176	0.879	0.917	0.877	0.776	0.000394386
Q60634	Flotillin-2 OS=Mus musculus OX=10090 GN=Flot2 PE=1 SV=2	Flot2	47.037	22.7	9	9	9	13	1.038	1.15	1.134	0.91	0.911	0.86	0.807	0.00459095
P23591	GDP-L-fucose synthase OS=Mus musculus OX=10090 GN=Gfus PE=1 SV=3	Gfus	35.877	28	6	6	6	21	0.562	0.582	0.571	1.37	1.432	1.325	2.406	3.71786e-06
Q6P9Q6	FK506-binding protein 15 OS=Mus musculus OX=10090 GN=Fkbp15 PE=1 SV=2	Fkbp15	132.96	6.6	7	7	7	8	0.982	0.95	0.937	1.04	1.073	0.996	1.084	0.0356326
Q61576	Peptidyl-prolyl cis-trans isomerase FKBP10 OS=Mus musculus OX=10090 GN=Fkbp10 PE=1 SV=2	Fkbp10	64.697	1.5	1	1	1	1	1.182	1.185	1.328	0.786	0.814	0.847	0.662	0.000734533
Q9JKY5	Huntingtin-interacting protein 1-related protein OS=Mus musculus OX=10090 GN=Hip1r PE=1 SV=2	Hip1r	119.43	11.3	10	10	10	12	0.533	0.578	0.523	1.348	1.306	1.351	2.451	1.03082e-05
Q9JJE7	Fatty acid desaturase 3 OS=Mus musculus OX=10090 GN=Fads3 PE=1 SV=2	Fads3	51.469	7.6	2	2	2	3	1.373	1.367	1.378	0.702	0.689	0.663	0.499	2.12131e-06
Q9CR59	Growth arrest and DNA damage-inducible proteins-interacting protein 1 OS=Mus musculus OX=10090 GN=Gadd45gip1 PE=1 SV=1	Gadd45gip1	25.82	7.7	2	2	2	2	0.858	0.824	0.878	1.074	1.105	1.202	1.321	0.00197938
P49710	Hematopoietic lineage cell-specific protein OS=Mus musculus OX=10090 GN=Hcls1 PE=1 SV=2	Hcls1	54.24	12.6	5	5	5	5	1.063	1.045	0.989	0.931	0.983	1.041	0.954	0.289121
Q99JP6	Homer protein homolog 3 OS=Mus musculus OX=10090 GN=Homer3 PE=1 SV=2	Homer3	39.694	9.8	3	3	3	3	1.14	1.063	1.066	0.907	0.889	0.994	0.853	0.01822
Q8BIL5	Protein Hook homolog 1 OS=Mus musculus OX=10090 GN=Hook1 PE=1 SV=2	Hook1	84.438	6.2	4	4	4	4	0.806	0.707	0.741	1.055	1.253	1.317	1.608	0.00364526
Q7TMK6	Protein Hook homolog 2 OS=Mus musculus OX=10090 GN=Hook2 PE=1 SV=3	Hook2	83.365	3.9	3	3	3	4	0.639	0.523	0.663	1.275	1.372	1.321	2.174	0.000521861
P38647	Stress-70 protein, mitochondrial OS=Mus musculus OX=10090 GN=Hspa9 PE=1 SV=3	Hspa9	73.46	47.7	30	29	29	121	1.042	1.043	1.029	0.954	0.983	0.971	0.934	0.00213782
Q91Z53	Glyoxylate reductase/hydroxypyruvate reductase OS=Mus musculus OX=10090 GN=Grhpr PE=1 SV=1	Grhpr	35.328	27.7	9	9	9	13	0.846	0.91	0.862	1.12	1.107	1.035	1.246	0.00261196
Q9D7B7	Probable glutathione peroxidase 8 OS=Mus musculus OX=10090 GN=Gpx8 PE=1 SV=1	Gpx8	24.148	13.9	3	3	3	3	1.045	1.034	1.089	0.931	1.007	0.941	0.909	0.0303234
Q6P3E7	Polyamine deacetylase HDAC10 OS=Mus musculus OX=10090 GN=Hdac10 PE=2 SV=2	Hdac10	72.108	3.3	2	2	2	3	1.082	0.804	0.802	1.178	1.08	1.018	1.219	0.129032
Q91X72	Hemopexin OS=Mus musculus OX=10090 GN=Hpx PE=1 SV=2	Hpx	51.317	42.6	17	17	17	72	1.324	1.354	1.344	0.73	0.694	0.692	0.526	4.16122e-06
P61979	Heterogeneous nuclear ribonucleoprotein K OS=Mus musculus OX=10090 GN=Hnrnpk PE=1 SV=1	Hnrnpk	50.976	36.9	14	14	14	39	0.921	0.921	0.919	1.024	1.074	1.094	1.156	0.00183549
Q91VF2	Histamine N-methyltransferase OS=Mus musculus OX=10090 GN=Hnmt PE=1 SV=1	Hnmt	33.664	8.5	3	3	3	4	1.148	1.24	1.197	0.802	0.83	0.858	0.695	0.000250183
Q7TMK9	Heterogeneous nuclear ribonucleoprotein Q OS=Mus musculus OX=10090 GN=Syncrip PE=1 SV=2	Syncrip	69.632	36	18	18	18	49	0.66	0.661	0.661	1.257	1.247	1.274	1.906	5.35373e-08
Q99M31	Heat shock 70 kDa protein 14 OS=Mus musculus OX=10090 GN=Hspa14 PE=1 SV=2	Hspa14	54.65	11	6	6	6	7	0.892	0.872	0.994	1.145	1.021	1.118	1.191	0.0305831
Q9ESB3	Histidine-rich glycoprotein OS=Mus musculus OX=10090 GN=Hrg PE=1 SV=2	Hrg	59.162	11	5	5	5	8	1.364	1.322	1.44	0.702	0.639	0.663	0.486	4.07793e-05
O88952	Protein lin-7 homolog C OS=Mus musculus OX=10090 GN=Lin7c PE=1 SV=2	Lin7c	21.834	10.7	2	2	2	3	0.831	0.744	0.789	1.21	1.099	1.163	1.469	0.000820626
Q99KG5	Lipolysis-stimulated lipoprotein receptor OS=Mus musculus OX=10090 GN=Lsr PE=1 SV=1	Lsr	66.107	4.2	2	2	2	2	0.802	0.598	0.649	1.374	1.294	1.144	1.86	0.00367551
Q8BLN5	Lanosterol synthase OS=Mus musculus OX=10090 GN=Lss PE=1 SV=2	Lss	83.14	13.8	8	8	8	10	0.907	0.919	0.984	1.049	0.991	1.068	1.106	0.0407109
Q8CG19	Latent-transforming growth factor beta-binding protein 1 OS=Mus musculus OX=10090 GN=Ltbp1 PE=1 SV=2	Ltbp1	186.72	0.8	1	1	1	1	1.399	1.395	1.38	0.68	0.748	0.618	0.49	0.000204817
Q9D7I5	Phospholysine phosphohistidine inorganic pyrophosphate phosphatase OS=Mus musculus OX=10090 GN=Lhpp PE=1 SV=1	Lhpp	29.144	3	1	1	1	1	1.276	1.206	1.304	0.82	0.708	0.84	0.625	0.00126808
Q99K67	Alpha-aminoadipic semialdehyde synthase, mitochondrial OS=Mus musculus OX=10090 GN=Aass PE=1 SV=1	Aass	102.97	14.3	14	14	14	21	0.524	0.526	0.5	1.425	1.399	1.381	2.713	7.32238e-07
P05201	Aspartate aminotransferase, cytoplasmic OS=Mus musculus OX=10090 GN=Got1 PE=1 SV=3	Got1	46.247	27.6	10	10	10	15	0.686	0.667	0.734	1.231	1.205	1.321	1.8	0.000121355
Q8C4Q6	Axin interactor, dorsalization-associated protein OS=Mus musculus OX=10090 GN=Aida PE=1 SV=1	Aida	34.888	3.9	1	1	1	1
Q9JII6	Aldo-keto reductase family 1 member A1 OS=Mus musculus OX=10090 GN=Akr1a1 PE=1 SV=3	Akr1a1	36.586	49.5	15	15	15	27	1.055	1.02	1.053	0.991	0.999	0.944	0.938	0.0366681
Q8R3P0	Aspartoacylase OS=Mus musculus OX=10090 GN=Aspa PE=1 SV=2	Aspa	35.344	3.5	1	1	1	1	1.077	1.144	1.083	0.901	0.882	0.977	0.835	0.00788499
Q80SY6	Adenosine deaminase-like protein OS=Mus musculus OX=10090 GN=Adal PE=2 SV=1	Adal	41	2.2	1	1	1	1	0.913	0.87	0.818	1.37	0.938	1.048	1.29	0.106124
P21300	Aldo-keto reductase family 1 member B7 OS=Mus musculus OX=10090 GN=Akr1b7 PE=1 SV=4	Akr1b7	35.988	8.5	3	3	3	5	1.37	1.282	1.284	0.798	0.702	0.776	0.578	0.000251507
Q8JZQ2	AFG3-like protein 2 OS=Mus musculus OX=10090 GN=Afg3l2 PE=1 SV=1	Afg3l2	89.518	13.7	13	12	13	16	1.026	1.078	1.019	0.956	0.94	0.971	0.918	0.0131225
Q3V384	AFG1-like ATPase OS=Mus musculus OX=10090 GN=Afg1l PE=1 SV=1	Afg1l	54.313	1.7	1	1	1	1	1.008	0.925	1.125	1.053	0.931	0.996	0.974	0.739148
Q9D0L4	AarF domain-containing protein kinase 1 OS=Mus musculus OX=10090 GN=Adck1 PE=1 SV=1	Adck1	59.735	4.2	2	2	2	2	1.089	1	1.035	0.986	0.928	1	0.933	0.108526
Q3UNX5	Acyl-coenzyme A synthetase ACSM3, mitochondrial OS=Mus musculus OX=10090 GN=Acsm3 PE=1 SV=2	Acsm3	65.622	9.3	5	5	5	9	0.951	0.96	0.897	1.018	1.049	1.122	1.136	0.0238291
Q3UL36	Arginine and glutamate-rich protein 1 OS=Mus musculus OX=10090 GN=Arglu1 PE=1 SV=2	Arglu1	32.887	8.5	3	3	3	3	0.954	0.906	1.056	1.079	1.004	1.011	1.061	0.295357
P28352	DNA-(apurinic or apyrimidinic site) endonuclease OS=Mus musculus OX=10090 GN=Apex1 PE=1 SV=2	Apex1	35.49	16.4	5	5	5	7	0.827	0.861	0.884	1.145	1.116	1.086	1.301	0.000435519
O54794	Aquaporin-7 OS=Mus musculus OX=10090 GN=Aqp7 PE=1 SV=1	Aqp7	32.667	4	1	1	1	1	1.141	1.17	1.182	0.927	0.752	0.93	0.747	0.0140035
Q8R2G6	Coiled-coil domain-containing protein 80 OS=Mus musculus OX=10090 GN=Ccdc80 PE=1 SV=2	Ccdc80	107.61	0.9	1	1	1	1
P14106	Complement C1q subcomponent subunit B OS=Mus musculus OX=10090 GN=C1qb PE=1 SV=2	C1qb	26.717	4.7	1	1	1	1	1.451	1.522	1.596	0.61	0.608	0.51	0.378	0.000116644
P84084	ADP-ribosylation factor 5 OS=Mus musculus OX=10090 GN=Arf5 PE=1 SV=2	Arf5	20.529	30	5	3	3	15	0.897	0.923	0.789	1.147	1.096	1.092	1.278	0.00817899
P62331	ADP-ribosylation factor 6 OS=Mus musculus OX=10090 GN=Arf6 PE=1 SV=2	Arf6	20.082	6.3	1	1	1	1	0.832	0.721	0.783	1.169	1.088	1.307	1.526	0.00337514
O55229	Choline/ethanolamine kinase OS=Mus musculus OX=10090 GN=Chkb PE=1 SV=3	Chkb	45.126	12.2	4	4	4	4	0.932	0.924	0.963	1.056	1.036	0.961	1.083	0.0654929
Q9JKW0	ADP-ribosylation factor-like protein 6-interacting protein 1 OS=Mus musculus OX=10090 GN=Arl6ip1 PE=1 SV=1	Arl6ip1	23.437	3.9	1	1	1	1	1.56	1.61	1.517	0.557	0.53	0.53	0.345	1.51319e-06
P84091	AP-2 complex subunit mu OS=Mus musculus OX=10090 GN=Ap2m1 PE=1 SV=1	Ap2m1	49.654	14.5	7	7	7	10	1.137	1.215	1.18	0.861	0.826	0.877	0.726	0.000254367
Q64133	Amine oxidase [flavin-containing] A OS=Mus musculus OX=10090 GN=Maoa PE=1 SV=3	Maoa	59.601	19.4	10	10	10	18	1.052	1.061	1.07	0.922	1.013	0.943	0.904	0.0243333
Q9DCG2	CD302 antigen OS=Mus musculus OX=10090 GN=Cd302 PE=1 SV=2	Cd302	25.422	8.3	1	1	1	1
Q9Z1T1	AP-3 complex subunit beta-1 OS=Mus musculus OX=10090 GN=Ap3b1 PE=1 SV=2	Ap3b1	122.74	10.9	12	12	12	15	0.958	0.911	0.932	1.051	1.038	1.056	1.123	0.00167049
Q9EQG9	Ceramide transfer protein OS=Mus musculus OX=10090 GN=Cert1 PE=1 SV=1	Cert1	71.11	8.8	6	6	6	6	0.891	0.943	0.889	1.116	1.092	0.996	1.177	0.015331
Q8VCT3	Aminopeptidase B OS=Mus musculus OX=10090 GN=Rnpep PE=1 SV=2	Rnpep	72.415	18.3	10	10	10	18	0.851	0.874	0.866	1.102	1.16	1.074	1.288	0.00045971
Q9DBT5	AMP deaminase 2 OS=Mus musculus OX=10090 GN=Ampd2 PE=1 SV=1	Ampd2	92.023	9.3	7	7	7	9	0.657	0.61	0.671	1.27	1.3	1.304	1.999	2.09958e-05
O35643	AP-1 complex subunit beta-1 OS=Mus musculus OX=10090 GN=Ap1b1 PE=1 SV=2	Ap1b1	103.93	20.1	16	7	7	27	0.897	0.931	1.036	1.084	1.046	1.048	1.11	0.077148
P31809	Carcinoembryonic antigen-related cell adhesion molecule 1 OS=Mus musculus OX=10090 GN=Ceacam1 PE=1 SV=1	Ceacam1	57.015	2.9	1	1	1	1	1.041	1.166	0.999	1.051	0.93	0.867	0.888	0.176179
P97384	Annexin A11 OS=Mus musculus OX=10090 GN=Anxa11 PE=1 SV=2	Anxa11	54.079	25.4	11	11	11	22	0.99	1.035	1.066	0.965	0.957	0.935	0.924	0.0289256
Q8BZQ7	Anaphase-promoting complex subunit 2 OS=Mus musculus OX=10090 GN=Anapc2 PE=1 SV=2	Anapc2	95.306	1.6	1	1	1	1	1.084	1.069	1.106	0.925	0.936	0.943	0.86	0.000188444
G5E8K5	Ankyrin-3 OS=Mus musculus OX=10090 GN=Ank3 PE=1 SV=1	Ank3	214.06	3.2	5	4	5	7	0.578	0.614	0.602	1.352	1.398	1.228	2.217	4.91293e-05
Q80XR2	Calcium-transporting ATPase type 2C member 1 OS=Mus musculus OX=10090 GN=Atp2c1 PE=1 SV=2	Atp2c1	100.3	1	1	1	1	1	0.896	0.994	1.021	1.051	1.01	1.035	1.064	0.203115
Q9EPB4	Apoptosis-associated speck-like protein containing a CARD OS=Mus musculus OX=10090 GN=Pycard PE=1 SV=1	Pycard	21.458	33.2	4	4	4	8	0.723	0.719	0.697	1.19	1.239	1.243	1.717	7.44341e-06
Q6PIE5	Sodium/potassium-transporting ATPase subunit alpha-2 OS=Mus musculus OX=10090 GN=Atp1a2 PE=1 SV=1	Atp1a2	112.22	25.3	20	11	12	38	1.414	1.313	1.401	0.652	0.72	0.693	0.5	4.84948e-05
Q9D0A3	Arpin OS=Mus musculus OX=10090 GN=Arpin PE=1 SV=1	Arpin	25.193	27.9	4	4	4	5	1.027	0.98	1.028	0.973	0.982	1.011	0.977	0.306834
Q8BH59	Calcium-binding mitochondrial carrier protein Aralar1 OS=Mus musculus OX=10090 GN=Slc25a12 PE=1 SV=1	Slc25a12	74.569	12.1	9	8	9	13	0.638	0.638	0.626	1.248	1.323	1.292	2.031	2.54129e-06
Q99KN1	Arrestin domain-containing protein 1 OS=Mus musculus OX=10090 GN=Arrdc1 PE=1 SV=2	Arrdc1	46.329	2.5	1	1	1	1	0.935	0.894	1.034	0.974	1.298	0.869	1.097	0.562753
Q9D0L7	Armadillo repeat-containing protein 10 OS=Mus musculus OX=10090 GN=Armc10 PE=1 SV=1	Armc10	33.31	3.6	1	1	1	1	1.323	1.23	1.106	0.685	0.871	0.9	0.671	0.0160043
Q8BHS6	Armadillo repeat-containing X-linked protein 3 OS=Mus musculus OX=10090 GN=Armcx3 PE=1 SV=1	Armcx3	42.619	2.6	1	1	1	1	0.633	0.568	0.647	1.345	1.225	1.402	2.149	0.000174327
Q9CVD2	Ataxin-3 OS=Mus musculus OX=10090 GN=Atxn3 PE=1 SV=2	Atxn3	40.533	3.4	1	1	1	1	0.914	0.878	0.946	1.175	0.931	1.134	1.183	0.096137
Q9DCX2	ATP synthase subunit d, mitochondrial OS=Mus musculus OX=10090 GN=Atp5pd PE=1 SV=3	Atp5pd	18.749	62.1	9	9	9	23	0.946	0.942	0.924	1.046	1.053	1.075	1.129	0.000382256
Q6NVF9	Cleavage and polyadenylation specificity factor subunit 6 OS=Mus musculus OX=10090 GN=Cpsf6 PE=1 SV=1	Cpsf6	59.152	2.2	1	1	1	1	0.886	0.905	0.88	1.119	1.027	1.143	1.231	0.00358563
Q80Y55	BSD domain-containing protein 1 OS=Mus musculus OX=10090 GN=Bsdc1 PE=1 SV=1	Bsdc1	46.952	9.8	4	4	4	5	0.919	0.876	0.917	1.043	1.1	1.102	1.197	0.00167929
Q921C5	Protein bicaudal D homolog 2 OS=Mus musculus OX=10090 GN=Bicd2 PE=1 SV=1	Bicd2	93.39	5.1	4	4	4	4	1.294	1.364	1.246	0.787	0.71	0.75	0.576	0.000153906
A2AJB1	Coiled-coil domain-containing protein 183 OS=Mus musculus OX=10090 GN=Ccdc183 PE=2 SV=1	Ccdc183	62.117	1.3	1	1	1	1
O35566	CD151 antigen OS=Mus musculus OX=10090 GN=Cd151 PE=1 SV=2	Cd151	28.246	7.1	2	2	2	2	1.225	1.192	1.19	0.755	0.905	0.851	0.696	0.00250558
Q9CQD4	Charged multivesicular body protein 1b-2 OS=Mus musculus OX=10090 GN=Chmp1b2 PE=2 SV=2	Chmp1b2	22.161	9.5	2	1	2	3	1.012	0.987	1.092	1.048	1.044	0.862	0.956	0.53396
P18181	CD48 antigen OS=Mus musculus OX=10090 GN=Cd48 PE=1 SV=1	Cd48	27.383	3.3	1	1	1	1	1.197	1.147	1.074	0.864	0.85	0.949	0.779	0.00585048
Q5SW19	Clustered mitochondria protein homolog OS=Mus musculus OX=10090 GN=Cluh PE=1 SV=2	Cluh	148.07	11.3	13	13	13	16	1.083	1.082	1.138	0.916	0.894	0.958	0.838	0.00252218
Q8BIG7	Catechol O-methyltransferase domain-containing protein 1 OS=Mus musculus OX=10090 GN=Comtd1 PE=1 SV=1	Comtd1	28.96	8	2	2	2	3	1.101	1.062	1.039	0.959	0.913	0.975	0.889	0.010597
Q9DBC3	Cap-specific mRNA (nucleoside-2'-O-)-methyltransferase 1 OS=Mus musculus OX=10090 GN=Cmtr1 PE=1 SV=1	Cmtr1	95.675	4.7	4	4	4	4	1.001	1.041	1.06	0.986	0.976	0.95	0.939	0.0355917
P21844	Chymase OS=Mus musculus OX=10090 GN=Cma1 PE=1 SV=2	Cma1	27.586	15	3	3	3	5	1.565	1.416	1.592	0.581	0.528	0.609	0.376	6.1248e-05
Q9QZH6	Evolutionarily conserved signaling intermediate in Toll pathway, mitochondrial OS=Mus musculus OX=10090 GN=Ecsit PE=1 SV=2	Ecsit	49.798	7.4	3	3	3	3	1.054	1.163	1.063	0.926	0.868	0.974	0.844	0.0207756
Q9QXS6	Drebrin OS=Mus musculus OX=10090 GN=Dbn1 PE=1 SV=4	Dbn1	77.286	9.2	5	5	5	5	1.326	1.329	1.233	0.705	0.764	0.78	0.578	0.000156117
Q9Z2H5	Band 4.1-like protein 1 OS=Mus musculus OX=10090 GN=Epb41l1 PE=1 SV=2	Epb41l1	98.314	9.2	6	5	5	9	1.068	1.049	1.034	0.898	1.002	0.983	0.915	0.0623221
O70318	Band 4.1-like protein 2 OS=Mus musculus OX=10090 GN=Epb41l2 PE=1 SV=2	Epb41l2	109.94	32	28	26	28	50	1.373	1.358	1.415	0.673	0.688	0.677	0.492	8.90055e-07
Q8BHB9	Chloride intracellular channel protein 6 OS=Mus musculus OX=10090 GN=Clic6 PE=1 SV=1	Clic6	62.885	5	2	2	2	2	0.363	0.37	0.302	1.607	1.54	1.502	4.492	2.41527e-05
Q9Z0H8	CAP-Gly domain-containing linker protein 2 OS=Mus musculus OX=10090 GN=Clip2 PE=1 SV=2	Clip2	115.91	6.7	8	4	4	9	1.086	1.187	1.18	0.864	0.907	0.872	0.765	0.00117879
Q91V08	C-type lectin domain family 2 member D OS=Mus musculus OX=10090 GN=Clec2d PE=1 SV=1	Clec2d	23.647	5.8	1	1	1	1	1.082	1.121	1.091	1.008	0.759	1.005	0.842	0.128553
Q9DBM2	Peroxisomal bifunctional enzyme OS=Mus musculus OX=10090 GN=Ehhadh PE=1 SV=4	Ehhadh	78.301	8.9	5	5	5	7	1.03	1.084	1.056	0.945	1.015	0.892	0.9	0.0563238
P42125	Enoyl-CoA delta isomerase 1, mitochondrial OS=Mus musculus OX=10090 GN=Eci1 PE=1 SV=2	Eci1	32.25	37.4	11	11	11	30	1.045	1.05	1.076	0.942	0.957	0.963	0.903	0.00078663
Q9CWQ0	Diphthine methyl ester synthase OS=Mus musculus OX=10090 GN=Dph5 PE=1 SV=2	Dph5	31.218	3.2	1	1	1	1	0.971	0.948	0.902	1.244	0.922	1.005	1.124	0.298655
Q9WUR2	Enoyl-CoA delta isomerase 2 OS=Mus musculus OX=10090 GN=Eci2 PE=1 SV=2	Eci2	43.267	22	7	7	7	10	1.072	1.085	1.091	0.936	0.961	0.926	0.869	0.000324175
Q8CHR6	Dihydropyrimidine dehydrogenase [NADP(+)] OS=Mus musculus OX=10090 GN=Dpyd PE=1 SV=1	Dpyd	111.25	9	9	9	9	10	0.976	0.942	0.952	1.055	1.023	1.043	1.087	0.00373376
O88696	ATP-dependent Clp protease proteolytic subunit, mitochondrial OS=Mus musculus OX=10090 GN=Clpp PE=1 SV=1	Clpp	29.8	30.1	6	6	6	15	0.865	0.865	0.887	1.096	1.145	1.074	1.267	0.00033435
Q8BH15	CCR4-NOT transcription complex subunit 10 OS=Mus musculus OX=10090 GN=Cnot10 PE=1 SV=1	Cnot10	81.817	1.3	1	1	1	1	0.854	0.785	0.899	1.2	0.853	1.345	1.339	0.125282
Q8VEG6	CCR4-NOT transcription complex subunit 6-like OS=Mus musculus OX=10090 GN=Cnot6l PE=1 SV=2	Cnot6l	63.023	1.8	1	1	1	1	0.818	0.748	0.802	1.195	1.256	1.098	1.499	0.00106772
O08553	Dihydropyrimidinase-related protein 2 OS=Mus musculus OX=10090 GN=Dpysl2 PE=1 SV=2	Dpysl2	62.277	37.6	16	12	16	44	1.106	1.112	1.119	0.933	0.92	0.91	0.828	1.88697e-05
Q8CJ53	Cdc42-interacting protein 4 OS=Mus musculus OX=10090 GN=Trip10 PE=1 SV=2	Trip10	68.489	8.3	5	5	5	6	1.066	1.121	1.132	0.914	0.898	0.91	0.82	0.000514706
Q9Z0G9	Claudin-3 OS=Mus musculus OX=10090 GN=Cldn3 PE=1 SV=1	Cldn3	23.284	11.9	2	2	2	3	0.318	0.33	0.28	1.459	1.768	1.517	5.112	2.92393e-05
Q99KK7	Dipeptidyl peptidase 3 OS=Mus musculus OX=10090 GN=Dpp3 PE=1 SV=2	Dpp3	82.897	21.8	13	13	13	24	0.71	0.742	0.734	1.252	1.206	1.174	1.661	2.4476e-05
Q9CWX2	Complex I intermediate-associated protein 30, mitochondrial OS=Mus musculus OX=10090 GN=Ndufaf1 PE=1 SV=2	Ndufaf1	37.809	22.3	7	7	7	11	1.047	1.004	1.029	0.942	0.982	1.005	0.951	0.0883796
P45591	Cofilin-2 OS=Mus musculus OX=10090 GN=Cfl2 PE=1 SV=1	Cfl2	18.709	36.1	6	4	4	15	0.957	0.95	1.08	0.984	0.968	1.042	1.002	0.943004
Q9D4H8	Cullin-2 OS=Mus musculus OX=10090 GN=Cul2 PE=1 SV=2	Cul2	86.876	8.6	7	7	7	7	1.102	0.977	1.032	0.97	0.979	0.96	0.935	0.13475
Q61655	ATP-dependent RNA helicase DDX19A OS=Mus musculus OX=10090 GN=Ddx19a PE=1 SV=2	Ddx19a	53.932	18.6	9	9	9	15	0.825	0.848	0.805	1.151	1.2	1.106	1.395	0.000285062
Q9D832	DnaJ homolog subfamily B member 4 OS=Mus musculus OX=10090 GN=Dnajb4 PE=1 SV=1	Dnajb4	37.781	13.6	4	4	4	5	1.006	0.97	0.908	1.013	1.114	1.049	1.101	0.0774152
Q3UH60	Disco-interacting protein 2 homolog B OS=Mus musculus OX=10090 GN=Dip2b PE=1 SV=1	Dip2b	171.12	2.3	3	3	3	3	0.918	0.914	0.907	1.095	0.982	1.096	1.158	0.0164009
O70503	Very-long-chain 3-oxoacyl-CoA reductase OS=Mus musculus OX=10090 GN=Hsd17b12 PE=1 SV=1	Hsd17b12	34.741	26	7	7	7	12	1.281	1.241	1.317	0.814	0.757	0.793	0.616	5.90137e-05
Q8C147	Dedicator of cytokinesis protein 8 OS=Mus musculus OX=10090 GN=Dock8 PE=1 SV=4	Dock8	238.98	0.8	2	2	2	3	1.072	0.946	1.056	1.144	0.88	0.943	0.965	0.671255
Q9EQP2	EH domain-containing protein 4 OS=Mus musculus OX=10090 GN=Ehd4 PE=1 SV=1	Ehd4	61.48	25.1	13	10	11	22	1.061	1.082	1.039	0.924	0.989	0.95	0.9	0.00992029
Q8R088	Golgi phosphoprotein 3-like OS=Mus musculus OX=10090 GN=Golph3l PE=1 SV=1	Golph3l	32.905	14	3	3	3	4	0.681	0.781	0.641	1.213	1.335	1.126	1.747	0.0018607
P58252	Elongation factor 2 OS=Mus musculus OX=10090 GN=Eef2 PE=1 SV=2	Eef2	95.313	54	45	44	45	188	0.517	0.532	0.539	1.376	1.407	1.357	2.607	4.89261e-07
Q8K2D3	Enhancer of mRNA-decapping protein 3 OS=Mus musculus OX=10090 GN=Edc3 PE=1 SV=1	Edc3	55.957	2	1	1	1	1	1.063	1.002	0.967	0.957	0.967	1.059	0.984	0.715732
Q925U4	ER degradation-enhancing alpha-mannosidase-like protein 1 OS=Mus musculus OX=10090 GN=Edem1 PE=1 SV=1	Edem1	73.7	2.1	1	1	1	1	0.622	0.564	0.659	1.385	1.363	1.236	2.159	0.00018177
Q8C522	Endonuclease domain-containing 1 protein OS=Mus musculus OX=10090 GN=Endod1 PE=1 SV=2	Endod1	55.262	4.8	2	2	2	2	0.87	0.883	0.93	1.139	1.105	1.044	1.225	0.00336606
Q922P9	Putative oxidoreductase GLYR1 OS=Mus musculus OX=10090 GN=Glyr1 PE=1 SV=1	Glyr1	59.715	5.9	3	3	3	5	0.834	0.754	0.798	1.137	1.263	1.102	1.468	0.00162655
Q9JMG1	Endothelial differentiation-related factor 1 OS=Mus musculus OX=10090 GN=Edf1 PE=1 SV=1	Edf1	16.369	10.1	1	1	1	1	0.577	0.501	0.46	1.231	1.489	1.496	2.741	0.000395443
O70251	Elongation factor 1-beta OS=Mus musculus OX=10090 GN=Eef1b PE=1 SV=5	Eef1b	24.693	40.9	7	6	6	19	0.598	0.609	0.577	1.296	1.443	1.322	2.276	2.33432e-05
Q8K0D5	Elongation factor G, mitochondrial OS=Mus musculus OX=10090 GN=Gfm1 PE=1 SV=1	Gfm1	83.549	11.6	9	9	9	11	1.03	0.973	0.988	0.993	0.97	1.009	0.994	0.776974
P49135	General transcription and DNA repair factor IIH helicase subunit XPB OS=Mus musculus OX=10090 GN=Ercc3 PE=2 SV=1	Ercc3	89.125	1.1	1	1	1	1	1.071	1.024	0.976	0.953	1.062	0.942	0.963	0.454739
Q91W69	Epsin-3 OS=Mus musculus OX=10090 GN=Epn3 PE=1 SV=1	Epn3	68.24	3.5	2	1	1	2
Q3TZZ7	Extended synaptotagmin-2 OS=Mus musculus OX=10090 GN=Esyt2 PE=1 SV=1	Esyt2	94.138	13.6	10	10	10	13	1.217	1.168	1.252	0.846	0.794	0.848	0.684	0.000210285
P70695	Fructose-1,6-bisphosphatase isozyme 2 OS=Mus musculus OX=10090 GN=Fbp2 PE=1 SV=2	Fbp2	36.947	18	6	6	6	7	0.434	0.444	0.507	1.428	1.498	1.428	3.144	2.31599e-05
Q8R3S6	Exocyst complex component 1 OS=Mus musculus OX=10090 GN=Exoc1 PE=1 SV=4	Exoc1	101.89	5.9	5	5	5	5	1.016	1.021	1.132	0.954	0.965	0.966	0.91	0.0593114
O35382	Exocyst complex component 4 OS=Mus musculus OX=10090 GN=Exoc4 PE=1 SV=2	Exoc4	110.54	8.3	7	7	7	9	0.968	0.983	0.956	1.026	1.07	0.993	1.063	0.0591
Q99JW5	Epithelial cell adhesion molecule OS=Mus musculus OX=10090 GN=Epcam PE=1 SV=1	Epcam	35.019	16.2	4	4	4	7	0.457	0.452	0.513	1.418	1.48	1.37	3.001	1.8504e-05
P49222	Protein 4.2 OS=Mus musculus OX=10090 GN=Epb42 PE=1 SV=3	Epb42	76.755	11.7	8	8	8	8	1.237	1.264	1.174	0.83	0.834	0.79	0.668	0.000133502
Q8VEH8	Endoplasmic reticulum lectin 1 OS=Mus musculus OX=10090 GN=Erlec1 PE=1 SV=1	Erlec1	54.906	13.7	6	6	6	7	0.817	0.835	0.849	1.086	1.148	1.134	1.347	0.0001233
Q5SRY7	F-box/WD repeat-containing protein 11 OS=Mus musculus OX=10090 GN=Fbxw11 PE=1 SV=1	Fbxw11	62.062	2	1	1	1	1	1.105	1.161	1.075	0.895	0.954	0.883	0.818	0.00357268
P26883	Peptidyl-prolyl cis-trans isomerase FKBP1A OS=Mus musculus OX=10090 GN=Fkbp1a PE=1 SV=2	Fkbp1a	11.922	25	2	2	2	24	1.243	1.198	1.208	0.822	0.871	0.814	0.687	9.55248e-05
Q8VCM7	Fibrinogen gamma chain OS=Mus musculus OX=10090 GN=Fgg PE=1 SV=1	Fgg	49.391	36.9	15	15	15	45	1.223	1.275	1.231	0.819	0.806	0.805	0.652	6.95445e-06
Q8R164	Valacyclovir hydrolase OS=Mus musculus OX=10090 GN=Bphl PE=1 SV=1	Bphl	32.851	26.1	7	7	7	11	1.017	1.012	1.019	0.943	0.966	1.007	0.957	0.0816423
O35855	Branched-chain-amino-acid aminotransferase, mitochondrial OS=Mus musculus OX=10090 GN=Bcat2 PE=1 SV=2	Bcat2	44.127	36.4	14	14	14	42	0.667	0.682	0.687	1.258	1.27	1.229	1.845	1.28555e-06
Q9QZN4	F-box only protein 6 OS=Mus musculus OX=10090 GN=Fbxo6 PE=1 SV=1	Fbxo6	34.492	3.7	1	1	1	1	1.095	0.95	0.888	1.061	1.01	0.999	1.047	0.488211
Q8BHG2	CXXC motif containing zinc binding protein OS=Mus musculus OX=10090 GN=Czib PE=1 SV=1	Czib	18.02	48.8	7	7	7	7	0.995	1.033	1.068	0.937	1	0.95	0.932	0.070089
P26443	Glutamate dehydrogenase 1, mitochondrial OS=Mus musculus OX=10090 GN=Glud1 PE=1 SV=1	Glud1	61.336	48.4	24	24	24	69	0.848	0.832	0.866	1.135	1.111	1.12	1.322	2.89512e-05
Q6NSQ9	Glucose-6-phosphatase 3 OS=Mus musculus OX=10090 GN=G6pc3 PE=1 SV=1	G6pc3	38.781	7.5	2	2	2	2	1.21	1.322	1.358	0.756	0.78	0.748	0.587	0.000137376
Q00612	Glucose-6-phosphate 1-dehydrogenase X OS=Mus musculus OX=10090 GN=G6pdx PE=1 SV=3	G6pdx	59.262	51.8	25	25	25	60	1.306	1.316	1.326	0.725	0.757	0.762	0.568	4.04343e-06
P49183	Deoxyribonuclease-1 OS=Mus musculus OX=10090 GN=Dnase1 PE=1 SV=2	Dnase1	32.027	2.5	1	1	1	1	0.27	0.262	0.36	1.664	1.599	1.511	5.352	8.79571e-05
P50172	Corticosteroid 11-beta-dehydrogenase isozyme 1 OS=Mus musculus OX=10090 GN=Hsd11b1 PE=1 SV=3	Hsd11b1	32.364	24.3	7	7	7	12	1.323	1.315	1.291	0.776	0.767	0.785	0.593	7.8254e-07
P62627	Dynein light chain roadblock-type 1 OS=Mus musculus OX=10090 GN=Dynlrb1 PE=1 SV=3	Dynlrb1	10.99	20.8	2	2	2	3	1.108	0.953	0.937	1.102	0.947	1.018	1.023	0.748153
Q9Z2A7	Diacylglycerol O-acyltransferase 1 OS=Mus musculus OX=10090 GN=Dgat1 PE=1 SV=1	Dgat1	56.789	17.9	6	6	6	11	1.166	1.115	1.148	0.921	0.853	0.91	0.783	0.00083504
Q8VDC1	FYVE and coiled-coil domain-containing protein 1 OS=Mus musculus OX=10090 GN=Fyco1 PE=1 SV=1	Fyco1	162.33	4.3	5	5	5	5	1.151	1.113	1.054	0.956	0.888	0.872	0.819	0.00623956
E9Q557	Desmoplakin OS=Mus musculus OX=10090 GN=Dsp PE=1 SV=1	Dsp	332.91	5.6	16	16	16	16	0.468	0.471	0.486	1.427	1.456	1.386	2.996	4.79402e-07
Q9R0P5	Destrin OS=Mus musculus OX=10090 GN=Dstn PE=1 SV=3	Dstn	18.521	44.2	7	6	6	48	0.935	0.929	0.95	1.027	1.086	1.086	1.137	0.00293808
Q8BVI4	Dihydropteridine reductase OS=Mus musculus OX=10090 GN=Qdpr PE=1 SV=2	Qdpr	25.57	41.5	7	7	7	17	0.672	0.73	0.763	1.236	1.196	1.314	1.73	0.000290356
Q6PAR5	GTPase-activating protein and VPS9 domain-containing protein 1 OS=Mus musculus OX=10090 GN=Gapvd1 PE=1 SV=2	Gapvd1	162.4	3.1	4	4	4	5	0.969	0.892	0.876	1.04	1.031	1.083	1.152	0.0145592
Q811D0	Disks large homolog 1 OS=Mus musculus OX=10090 GN=Dlg1 PE=1 SV=1	Dlg1	100.12	15.6	13	13	13	15	0.842	0.804	0.874	1.078	1.114	1.138	1.321	0.00063751
O70566	Protein diaphanous homolog 2 OS=Mus musculus OX=10090 GN=Diaph2 PE=1 SV=2	Diaph2	124.87	6.1	7	7	7	7	1.044	1.053	0.996	0.945	1.015	1.011	0.961	0.234331
Q9R0N0	Galactokinase OS=Mus musculus OX=10090 GN=Galk1 PE=1 SV=2	Galk1	42.295	19.9	7	7	7	11	0.768	0.71	0.664	1.263	1.189	1.26	1.733	0.000288803
Q3U0B3	Dehydrogenase/reductase SDR family member 11 OS=Mus musculus OX=10090 GN=Dhrs11 PE=1 SV=1	Dhrs11	28.274	11.9	3	3	3	3	0.963	1.084	1.123	0.99	0.922	0.889	0.884	0.0945443
Q9D8N2	DENN domain-containing protein 10 OS=Mus musculus OX=10090 GN=Dennd10 PE=1 SV=2	Dennd10	40.42	12	4	4	4	4	0.985	0.944	0.954	1.015	1.022	1.074	1.079	0.0256715
E9PUQ8	Diacylglycerol kinase delta OS=Mus musculus OX=10090 GN=Dgkd PE=1 SV=1	Dgkd	135.21	0.8	1	1	1	1	0.885	0.888	0.93	1.092	1.188	0.99	1.21	0.02695
Q9CXR1	Dehydrogenase/reductase SDR family member 7 OS=Mus musculus OX=10090 GN=Dhrs7 PE=1 SV=2	Dhrs7	38.167	17.5	6	6	6	12	1.154	1.165	1.113	0.845	0.855	0.947	0.771	0.00254169
Q9D7X8	Gamma-glutamylcyclotransferase OS=Mus musculus OX=10090 GN=Ggct PE=1 SV=1	Ggct	21.166	15.4	3	3	3	5	1.042	1.004	1.106	0.951	0.964	0.963	0.913	0.0341267
Q8BMI4	Flap endonuclease GEN homolog 1 OS=Mus musculus OX=10090 GN=Gen1 PE=1 SV=2	Gen1	101.78	1.1	1	1	1	1	1.144	1.234	1.106	0.872	0.858	0.882	0.75	0.00100125
Q07235	Glia-derived nexin OS=Mus musculus OX=10090 GN=Serpine2 PE=1 SV=2	Serpine2	44.207	10.6	5	5	5	5	1.371	1.395	1.353	0.703	0.7	0.694	0.509	2.48025e-07
Q6Y7W8	GRB10-interacting GYF protein 2 OS=Mus musculus OX=10090 GN=Gigyf2 PE=1 SV=2	Gigyf2	149.19	6	6	6	6	6	0.589	0.56	0.538	1.4	1.333	1.287	2.383	1.71477e-05
Q9CRY7	Lysophospholipase D GDPD1 OS=Mus musculus OX=10090 GN=Gdpd1 PE=1 SV=1	Gdpd1	35.866	5.1	1	1	1	1	0.751	0.764	0.621	1.213	1.288	1.225	1.744	0.00124701
Q8BUV3	Gephyrin OS=Mus musculus OX=10090 GN=Gphn PE=1 SV=2	Gphn	83.281	18.7	12	12	12	16	1.073	1.056	1.132	0.923	0.914	0.944	0.853	0.00233747
P51141	Segment polarity protein dishevelled homolog DVL-1 OS=Mus musculus OX=10090 GN=Dvl1 PE=1 SV=2	Dvl1	75.358	1.4	1	1	1	1	0.941	1.016	0.919	1.02	1.072	1.027	1.084	0.0741744
P56564	Excitatory amino acid transporter 1 OS=Mus musculus OX=10090 GN=Slc1a3 PE=1 SV=2	Slc1a3	59.622	2.8	1	1	1	1	1.288	1.288	1.393	0.782	0.69	0.749	0.56	0.000208265
Q6NT99	Dual specificity protein phosphatase 23 OS=Mus musculus OX=10090 GN=Dusp23 PE=1 SV=1	Dusp23	16.637	13.3	2	2	2	2	0.932	0.924	0.982	1.1	1.06	0.998	1.113	0.0356577
Q9D7X3	Dual specificity protein phosphatase 3 OS=Mus musculus OX=10090 GN=Dusp3 PE=1 SV=1	Dusp3	20.472	21.6	3	3	3	5	1.04	1.177	1.152	0.936	0.954	0.839	0.81	0.0189148
Q9DD18	D-aminoacyl-tRNA deacylase 1 OS=Mus musculus OX=10090 GN=Dtd1 PE=1 SV=2	Dtd1	23.384	18.2	4	4	4	4	0.895	0.865	0.833	1.14	1.149	1.128	1.318	0.000207796
Q91ZU6	Dystonin OS=Mus musculus OX=10090 GN=Dst PE=1 SV=2	Dst	834.21	1.5	12	12	12	13	1.322	1.285	1.294	0.788	0.742	0.701	0.572	8.77048e-05
Q8CFB4	Guanylate-binding protein 5 OS=Mus musculus OX=10090 GN=Gbp5 PE=1 SV=2	Gbp5	66.929	3.6	2	2	2	2
O70585	Dystrobrevin beta OS=Mus musculus OX=10090 GN=Dtnb PE=1 SV=3	Dtnb	74.398	5.8	4	2	2	5	0.662	0.708	0.626	1.207	1.369	1.269	1.926	0.000212059
Q45VK7	Cytoplasmic dynein 2 heavy chain 1 OS=Mus musculus OX=10090 GN=Dync2h1 PE=1 SV=1	Dync2h1	492.33	0.3	1	1	1	1	0.844	0.852	0.904	1.21	1.094	1.054	1.292	0.0054143
Q9ET22	Dipeptidyl peptidase 2 OS=Mus musculus OX=10090 GN=Dpp7 PE=1 SV=2	Dpp7	56.253	8.5	4	4	4	6	0.75	0.79	0.753	1.178	1.212	1.188	1.56	1.84863e-05
P83940	Elongin-C OS=Mus musculus OX=10090 GN=Eloc PE=1 SV=1	Eloc	12.473	47.3	4	4	4	9	0.968	1.05	0.981	0.972	1.062	0.942	0.992	0.858088
P70290	55 kDa erythrocyte membrane protein OS=Mus musculus OX=10090 GN=Mpp1 PE=1 SV=1	Mpp1	52.227	20.4	9	9	9	14	1.292	1.36	1.327	0.724	0.724	0.734	0.548	2.65081e-06
Q8K0G5	EARP and GARP complex-interacting protein 1 OS=Mus musculus OX=10090 GN=Eipr1 PE=1 SV=2	Eipr1	43.126	2.3	1	1	1	1	0.984	0.831	0.889	1.046	1.073	1.14	1.205	0.0271546
Q9QXY6	EH domain-containing protein 3 OS=Mus musculus OX=10090 GN=Ehd3 PE=1 SV=2	Ehd3	60.82	21.7	11	6	6	28	1.115	1.177	1.068	0.947	0.83	0.865	0.786	0.00738298
Q7TNG5	Echinoderm microtubule-associated protein-like 2 OS=Mus musculus OX=10090 GN=Eml2 PE=1 SV=1	Eml2	70.733	15.3	10	9	10	12	1.064	1.022	1.011	0.974	0.969	1.002	0.951	0.0550796
P57776	Elongation factor 1-delta OS=Mus musculus OX=10090 GN=Eef1d PE=1 SV=3	Eef1d	31.293	63.3	14	13	14	30	0.673	0.678	0.655	1.263	1.276	1.276	1.902	5.19159e-07
Q3TGW2	Endonuclease/exonuclease/phosphatase family domain-containing protein 1 OS=Mus musculus OX=10090 GN=Eepd1 PE=1 SV=1	Eepd1	62.953	10	5	5	5	5	0.954	0.989	0.968	1.088	0.93	1.074	1.062	0.32233
Q99KN9	Clathrin interactor 1 OS=Mus musculus OX=10090 GN=Clint1 PE=1 SV=2	Clint1	68.512	15.8	8	8	8	10	0.789	0.83	0.809	1.118	1.166	1.125	1.404	6.56963e-05
Q9EQH2	Endoplasmic reticulum aminopeptidase 1 OS=Mus musculus OX=10090 GN=Erap1 PE=1 SV=2	Erap1	106.6	12.7	11	11	11	15	1.253	1.299	1.261	0.765	0.825	0.739	0.611	0.000135936
Q99K30	Epidermal growth factor receptor kinase substrate 8-like protein 2 OS=Mus musculus OX=10090 GN=Eps8l2 PE=1 SV=1	Eps8l2	82.228	2.5	2	2	2	2
P11276	Fibronectin OS=Mus musculus OX=10090 GN=Fn1 PE=1 SV=4	Fn1	272.53	16.1	31	31	31	56	1.24	1.241	1.248	0.795	0.783	0.815	0.642	3.03535e-06
Q61559	IgG receptor FcRn large subunit p51 OS=Mus musculus OX=10090 GN=Fcgrt PE=1 SV=1	Fcgrt	40.092	7.7	3	3	3	6	1.315	1.351	1.271	0.765	0.768	0.785	0.589	1.0718e-05
Q6ZPF4	Formin-like protein 3 OS=Mus musculus OX=10090 GN=Fmnl3 PE=1 SV=2	Fmnl3	117.17	1.1	1	1	1	1	1.152	1.148	0.993	1.026	0.888	0.86	0.842	0.0780593
P45878	Peptidyl-prolyl cis-trans isomerase FKBP2 OS=Mus musculus OX=10090 GN=Fkbp2 PE=1 SV=1	Fkbp2	15.344	29.3	5	5	5	13	0.583	0.605	0.628	1.408	1.315	1.342	2.238	1.07019e-05
P30416	Peptidyl-prolyl cis-trans isomerase FKBP4 OS=Mus musculus OX=10090 GN=Fkbp4 PE=1 SV=5	Fkbp4	51.572	19.7	8	8	8	13	0.937	0.893	0.85	1.045	1.12	1.093	1.216	0.00486273
O70165	Ficolin-1 OS=Mus musculus OX=10090 GN=Fcn1 PE=1 SV=1	Fcn1	36.298	6.3	2	2	2	2	1.482	1.416	1.483	0.58	0.635	0.656	0.427	2.84237e-05
Q64378	Peptidyl-prolyl cis-trans isomerase FKBP5 OS=Mus musculus OX=10090 GN=Fkbp5 PE=1 SV=1	Fkbp5	50.966	12.7	6	6	6	6	1.033	0.912	0.89	1.032	1.105	1.067	1.13	0.0686844
P35922	Synaptic functional regulator FMR1 OS=Mus musculus OX=10090 GN=Fmr1 PE=1 SV=1	Fmr1	68.988	14.3	8	6	8	12	1.122	1.079	1.113	0.926	0.879	0.869	0.807	0.000718728
Q9ER35	Fructosamine-3-kinase OS=Mus musculus OX=10090 GN=Fn3k PE=1 SV=1	Fn3k	35.032	10.4	3	3	3	3	0.736	0.68	0.738	1.208	1.288	1.223	1.727	8.03749e-05
Q61239	Protein farnesyltransferase/geranylgeranyltransferase type-1 subunit alpha OS=Mus musculus OX=10090 GN=Fnta PE=1 SV=1	Fnta	44.013	4.8	2	2	2	2	1.073	1.008	1.034	0.972	0.942	1.006	0.937	0.0694539
P34152	Focal adhesion kinase 1 OS=Mus musculus OX=10090 GN=Ptk2 PE=1 SV=4	Ptk2	119.24	1.8	2	2	2	3	0.978	0.954	0.976	1.018	1.049	1.027	1.064	0.00656346
P97376	Protein FRG1 OS=Mus musculus OX=10090 GN=Frg1 PE=1 SV=2	Frg1	29.127	10.5	2	2	2	2	0.933	1.072	0.907	1.007	1.056	1.022	1.059	0.323488
P13597	Intercellular adhesion molecule 1 OS=Mus musculus OX=10090 GN=Icam1 PE=1 SV=1	Icam1	58.844	7.3	4	4	4	4	1.1	1.136	1.256	0.884	0.848	0.837	0.736	0.00210689
Q9CQI3	Glia maturation factor beta OS=Mus musculus OX=10090 GN=Gmfb PE=1 SV=3	Gmfb	16.723	31	3	3	3	5	1.219	1.222	1.199	0.775	0.867	0.843	0.683	0.000363823
Q9JHI5	Isovaleryl-CoA dehydrogenase, mitochondrial OS=Mus musculus OX=10090 GN=Ivd PE=1 SV=1	Ivd	46.325	24.5	10	10	10	27	0.96	0.968	1.015	1.004	1.072	1.048	1.062	0.0827037
Q9D168	Integrator complex subunit 12 OS=Mus musculus OX=10090 GN=Ints12 PE=1 SV=1	Ints12	48.568	3.9	2	2	2	2	0.569	0.652	0.738	1.276	1.198	1.406	1.981	0.0014769
P01942	Hemoglobin subunit alpha OS=Mus musculus OX=10090 GN=Hba PE=1 SV=2	Hba	15.085	50	8	6	8	163	1.252	1.235	1.276	0.778	0.768	0.821	0.629	3.27991e-05
Q99KB8	Hydroxyacylglutathione hydrolase, mitochondrial OS=Mus musculus OX=10090 GN=Hagh PE=1 SV=2	Hagh	34.084	26.9	7	7	7	16	0.95	0.912	0.986	1.004	1.033	1.056	1.086	0.0367941
A6X935	Inter alpha-trypsin inhibitor, heavy chain 4 OS=Mus musculus OX=10090 GN=Itih4 PE=1 SV=2	Itih4	104.66	18.5	15	15	15	35	1.33	1.337	1.276	0.75	0.718	0.736	0.559	7.41859e-06
Q8BJD1	Inter-alpha-trypsin inhibitor heavy chain H5 OS=Mus musculus OX=10090 GN=Itih5 PE=1 SV=1	Itih5	106.75	12.7	11	11	11	13	1.458	1.374	1.35	0.676	0.673	0.51	0.445	0.00104027
O89051	Integral membrane protein 2B OS=Mus musculus OX=10090 GN=Itm2b PE=1 SV=1	Itm2b	30.26	7.1	2	2	2	2	1.046	1.184	1.218	0.916	0.898	0.841	0.77	0.00824175
Q04447	Creatine kinase B-type OS=Mus musculus OX=10090 GN=Ckb PE=1 SV=1	Ckb	42.713	34.4	9	8	8	33	1.118	1.128	1.09	0.966	0.883	0.93	0.833	0.00281281
P07310	Creatine kinase M-type OS=Mus musculus OX=10090 GN=Ckm PE=1 SV=1	Ckm	43.044	31.5	10	9	10	20	1.192	1.221	1.235	0.846	0.807	0.824	0.679	2.3012e-05
Q64520	Guanylate kinase OS=Mus musculus OX=10090 GN=Guk1 PE=1 SV=2	Guk1	21.918	13.1	2	2	2	3	0.72	0.742	0.73	1.163	1.27	1.25	1.68	5.33755e-05
P30275	Creatine kinase U-type, mitochondrial OS=Mus musculus OX=10090 GN=Ckmt1 PE=1 SV=1	Ckmt1	47.003	5	1	1	1	2	0.862	0.789	0.817	1.185	1.107	1.166	1.401	0.000510547
P52480	Pyruvate kinase PKM OS=Mus musculus OX=10090 GN=Pkm PE=1 SV=4	Pkm	57.844	56.5	28	27	28	153	1.065	1.069	1.082	0.954	0.93	0.946	0.88	0.000135567
Q2NL51	Glycogen synthase kinase-3 alpha OS=Mus musculus OX=10090 GN=Gsk3a PE=1 SV=2	Gsk3a	51.66	6.9	3	2	2	3	0.918	0.818	0.966	1.086	0.964	1.214	1.208	0.0868487
Q5SNZ0	Girdin OS=Mus musculus OX=10090 GN=Ccdc88a PE=1 SV=2	Ccdc88a	215.92	0.4	1	1	1	2	1.044	1.197	0.757	0.926	1.285	0.798	1.004	0.995213
Q8VC19	5-aminolevulinate synthase, nonspecific, mitochondrial OS=Mus musculus OX=10090 GN=Alas1 PE=1 SV=2	Alas1	71.017	1.2	1	1	1	2	1.123	1.216	1.366	0.755	0.806	0.878	0.658	0.00436608
Q9JJK5	Homocysteine-responsive endoplasmic reticulum-resident ubiquitin-like domain member 1 protein OS=Mus musculus OX=10090 GN=Herpud1 PE=1 SV=1	Herpud1	43.907	3.1	1	1	1	1	0.625	0.685	0.674	1.328	1.348	1.192	1.95	0.000154933
P22315	Ferrochelatase, mitochondrial OS=Mus musculus OX=10090 GN=Fech PE=1 SV=2	Fech	47.13	15	5	5	5	13	0.923	0.946	0.864	1.07	1.116	1.012	1.17	0.0160221
Q9DD02	Protein Hikeshi OS=Mus musculus OX=10090 GN=Hikeshi PE=1 SV=1	Hikeshi	21.618	6.6	1	1	1	1	1.019	1.059	1.194	0.862	0.948	0.985	0.854	0.0648393
P31750	RAC-alpha serine/threonine-protein kinase OS=Mus musculus OX=10090 GN=Akt1 PE=1 SV=2	Akt1	55.707	7.1	4	2	2	5	1.037	0.97	0.929	1.042	1.013	1.015	1.046	0.24248
Q9Z0X1	Apoptosis-inducing factor 1, mitochondrial OS=Mus musculus OX=10090 GN=Aifm1 PE=1 SV=1	Aifm1	66.765	27.8	17	17	17	44	1.004	0.971	1.041	0.95	1.003	1.034	0.99	0.772524
Q70FJ1	A-kinase anchor protein 9 OS=Mus musculus OX=10090 GN=Akap9 PE=1 SV=2	Akap9	435.87	3.9	15	15	15	16	0.696	0.7	0.686	1.254	1.22	1.284	1.805	3.18089e-06
Q8JZR0	Long-chain-fatty-acid--CoA ligase 5 OS=Mus musculus OX=10090 GN=Acsl5 PE=1 SV=1	Acsl5	76.205	7.5	5	2	2	14	0.961	0.94	1.03	0.951	1.009	1.114	1.049	0.437921
Q501J2	Adenine nucleotide translocase lysine N-methyltransferase OS=Mus musculus OX=10090 GN=Antkmt PE=1 SV=1	Antkmt	24.739	4.4	1	1	1	1	1.026	1.005	1.014	1.021	0.991	0.97	0.979	0.25834
P54923	[Protein ADP-ribosylarginine] hydrolase OS=Mus musculus OX=10090 GN=Adprh PE=1 SV=1	Adprh	40.068	5.2	2	2	2	2	1.182	1.268	1.154	0.902	0.92	0.7	0.7	0.0170272
[truncated: 2,740 more rows]

## Sheet: Peptide_quant
ID	Sequence	Length	Proteins	Protein accession	Protein description	Charge	m/z	Mass error [ppm]	Score	PEP	Unique [yes/no]	WT1	WT2	WT3	KO1	KO2	KO3
0	AAAAAAAAAAGDSDSWDADTFSMEDPVR	28	Q3UGC7	Q3UGC7	Eukaryotic translation initiation factor 3 subunit J-A OS=Mus musculus OX=10090 GN=Eif3j1 PE=2 SV=1	3	928.068	2.0539	54.605	1.1651e-11	yes	0.304	0.283	0.293	1.902	1.62	1.599
1	AAAAAAAAAAGDSDSWDADTFSMEDPVR	28	Q3UGC7	Q3UGC7	Eukaryotic translation initiation factor 3 subunit J-A OS=Mus musculus OX=10090 GN=Eif3j1 PE=2 SV=1	2	1391.6	2.4427	111.33	7.2017e-44	yes		1.293	0.791	1.098	0.731	1.087
2	AAAAAAAAATEQQGSNGPVK	20	P82349	P82349	Beta-sarcoglycan OS=Mus musculus OX=10090 GN=Sgcb PE=1 SV=1	2	913.948	-0.54563	122.39	4.9309e-45	yes	1.267	1.332	1.197	0.594	0.806	0.804
3	AAAAAAGAASGLPGPVAQGLK	21	Q91YE6	Q91YE6	Importin-9 OS=Mus musculus OX=10090 GN=Ipo9 PE=1 SV=3	2	895.992	-0.83379	99.011	2.811e-46	yes	0.941	0.993	0.887	1.064	1.027	1.087
4	AAAAAAGPEMVR	12	P63085	P63085	Mitogen-activated protein kinase 1 OS=Mus musculus OX=10090 GN=Mapk1 PE=1 SV=3	2	578.793	0.3103	45.158	0.0018076	yes	0.706	0.696	0.566	1.348	1.356	1.328
5	AAAAATAATK	10	Q9D3B1	Q9D3B1	Very-long-chain (3R)-3-hydroxyacyl-CoA dehydratase 2 OS=Mus musculus OX=10090 GN=Hacd2 PE=1 SV=1	2	444.743		48.423	0.0012049	yes
6	AAAAATAATK	10	Q9D3B1	Q9D3B1	Very-long-chain (3R)-3-hydroxyacyl-CoA dehydratase 2 OS=Mus musculus OX=10090 GN=Hacd2 PE=1 SV=1	2	423.738	-1.3782	147.2	1.7504e-05	yes	1.345	1.183	1.1	0.738	0.832	0.803
7	AAAAGALAPGPLPDLAAR	18	Q3TW96	Q3TW96	UDP-N-acetylhexosamine pyrophosphorylase-like protein 1 OS=Mus musculus OX=10090 GN=Uap1l1 PE=1 SV=1	3	534.97	2.0193	81.656	0.00016851	yes	0.635	0.991	0.778	1.184	1.137	1.275
8	AAAAGALAPGPLPDLAAR	18	Q3TW96	Q3TW96	UDP-N-acetylhexosamine pyrophosphorylase-like protein 1 OS=Mus musculus OX=10090 GN=Uap1l1 PE=1 SV=1	2	801.952	1.8067	131.13	2.4035e-08	yes	0.644	0.759	0.534	1.166	1.469	1.429
9	AAAAGALAPGPLPDLAAR	18	Q3TW96	Q3TW96	UDP-N-acetylhexosamine pyrophosphorylase-like protein 1 OS=Mus musculus OX=10090 GN=Uap1l1 PE=1 SV=1	3	534.97	-0.30937	40.515	0.055386	yes	0.849	0.772	0.856	1.115	1.153	1.256
10	AAAAMAVSEAWPELELAER	19	Q505F5	Q505F5	Leucine-rich repeat-containing protein 47 OS=Mus musculus OX=10090 GN=Lrrc47 PE=1 SV=1	2	1029	1.6415	105.19	2.7857e-25	yes
11	AAAAMAVSEAWPELELAER	19	Q505F5	Q505F5	Leucine-rich repeat-containing protein 47 OS=Mus musculus OX=10090 GN=Lrrc47 PE=1 SV=1	2	1037		41.644	0.0018581	yes
12	AAAASAAEAGIATPGTEDSDDALLK	25	O35226	O35226	26S proteasome non-ATPase regulatory subunit 4 OS=Mus musculus OX=10090 GN=Psmd4 PE=1 SV=1	3	772.712	0.5197	115.55	2.221e-12	yes	0.716	0.633	0.722	1.213	1.376	1.34
13	AAAATETSSVFADPVISK	18	Q80X85	Q80X85	28S ribosomal protein S7, mitochondrial OS=Mus musculus OX=10090 GN=Mrps7 PE=1 SV=1	3	588.972	-0.62371	111.78	2.2722e-06	yes	0.767	0.751	0.684	1.208	1.401	1.189
14	AAAAVVEFQR	10	Q8BG32	Q8BG32	26S proteasome non-ATPase regulatory subunit 11 OS=Mus musculus OX=10090 GN=Psmd11 PE=1 SV=3	2	552.296	-0.25346	56.258	0.0014948	yes	1.069	0.963	1.027	0.969	1.088	0.884
15	AAAAVVEFQR	10	Q8BG32	Q8BG32	26S proteasome non-ATPase regulatory subunit 11 OS=Mus musculus OX=10090 GN=Psmd11 PE=1 SV=3	2	552.296		45.161	0.0023454	yes
16	AAAAVVVPAEWIK	13	B1AZI6	B1AZI6	THO complex subunit 2 OS=Mus musculus OX=10090 GN=Thoc2 PE=1 SV=1	2	683.89	0.0078498	57.348	1.6764e-05	yes	1.029	1.028	0.945	0.995	0.975	1.028
17	AAAAYEHLK	9	Q9EP69	Q9EP69	Phosphatidylinositol-3-phosphatase SAC1 OS=Mus musculus OX=10090 GN=Sacm1l PE=1 SV=1	2	508.264	-1.4754	51.854	0.0018504	yes	1.061	0.869	0.813	0.965	1.008	1.284
18	AAADDGEEPK	10	P28352	P28352	DNA-(apurinic or apyrimidinic site) endonuclease OS=Mus musculus OX=10090 GN=Apex1 PE=1 SV=2	2	501.722	0.086929	129.1	0.00012422	yes	0.851	0.802	0.678	1.129	1.311	1.229
19	AAADELAFHEFEEATNLLAETPDAATTSQSDELTSR	36	Q99LP8	Q99LP8	Protein YIPF2 OS=Mus musculus OX=10090 GN=Yipf2 PE=2 SV=1	3	1298.6	3.2732	51.544	5.1683e-66	yes		1.119	0.827	1.186	0.828	1.041
20	AAADEPKPK	9	P55264	P55264	Adenosine kinase OS=Mus musculus OX=10090 GN=Adk PE=1 SV=2	2	484.756	-2.0487	72.547	0.0023453	yes	0.666	0.647	0.67	1.202	1.446	1.369
21	AAADGDDSLYPIAVLIDELR	20	Q76MZ3	Q76MZ3	Serine/threonine-protein phosphatase 2A 65 kDa regulatory subunit A alpha isoform OS=Mus musculus OX=10090 GN=Ppp2r1a PE=1 SV=3	2	1080.05	4.0778	130.24	2.9279e-27	yes	0.858					1.142
22	AAADGDDSLYPIAVLIDELR	20	Q76MZ3	Q76MZ3	Serine/threonine-protein phosphatase 2A 65 kDa regulatory subunit A alpha isoform OS=Mus musculus OX=10090 GN=Ppp2r1a PE=1 SV=3	3	720.367	4.1984	66.874	2.9211e-06	yes	1.222	0.662	1.234	0.665	1.395	0.822
23	AAADGDDSLYPIAVLIDELR	20	Q76MZ3	Q76MZ3	Serine/threonine-protein phosphatase 2A 65 kDa regulatory subunit A alpha isoform OS=Mus musculus OX=10090 GN=Ppp2r1a PE=1 SV=3	3	720.367	3.6383	66.874	9.3827e-05	yes	0.936	0.749	0.744	1.469	1.005	1.096
24	AAAELLQSQGSQAGGSQTLK	20	Q9R1T4	Q9R1T4	Septin-6 OS=Mus musculus OX=10090 GN=Septin6 PE=1 SV=4	3	649.004	-1.3711	126.25	1.6609e-08	yes
25	AAAEVNQEYGLDPK	14	P97807	P97807	Fumarate hydratase, mitochondrial OS=Mus musculus OX=10090 GN=Fh PE=1 SV=3	2	753.36	2.0392	158.42	1.2655e-11	yes	0.91	0.975	0.851	0.983	1.087	1.194
26	AAAEVNQEYGLDPK	14	P97807	P97807	Fumarate hydratase, mitochondrial OS=Mus musculus OX=10090 GN=Fh PE=1 SV=3	2	752.868	0.71175	208.27	4.7775e-24	yes	1.118	1.091	0.924	0.857	1.011	1
27	AAAEVNQEYGLDPK	14	P97807	P97807	Fumarate hydratase, mitochondrial OS=Mus musculus OX=10090 GN=Fh PE=1 SV=3	3	502.247	1.6602	52.265	0.021765	yes
28	AAAFEDQENETVVVK	15	P26039	P26039	Talin-1 OS=Mus musculus OX=10090 GN=Tln1 PE=1 SV=2	2	825.404	0.7353	196.57	2.2058e-27	yes	0.857	0.961	0.935	1.017	1.003	1.228
29	AAAFEQLQK	9	Q9CZW5	Q9CZW5	Mitochondrial import receptor subunit TOM70 OS=Mus musculus OX=10090 GN=Tomm70 PE=1 SV=2	2	503.272	-1.445	126.41	0.00062665	yes	0.934	1.075	0.95	0.938	1.026	1.077
30	AAAFEQLQK	9	Q9CZW5	Q9CZW5	Mitochondrial import receptor subunit TOM70 OS=Mus musculus OX=10090 GN=Tomm70 PE=1 SV=2	3	335.85	-1.4802	71.223	0.0041274	yes	1.012	1.018	0.872	0.997	1.073	1.029
31	AAAGAAATDLEVVR	14	Q6PD26	Q6PD26	GPI transamidase component PIG-S OS=Mus musculus OX=10090 GN=Pigs PE=1 SV=3	2	678.86	0.52565	73.632	1.6368e-07	yes
32	AAAHEPPTQNQEK	13	Q8BLY2	Q8BLY2	Threonine--tRNA ligase 2, cytoplasmic OS=Mus musculus OX=10090 GN=Tars3 PE=1 SV=1	3	474.232	-3.5376	113.77	5.8166e-06	yes	0.395	0.162	0.338	1.534	1.691	1.88
33	AAAHHYGAQCDK	12	Q9DCJ5	Q9DCJ5	NADH dehydrogenase [ubiquinone] 1 alpha subcomplex subunit 8 OS=Mus musculus OX=10090 GN=Ndufa8 PE=1 SV=3	4	332.9	-0.90743	68.551	0.0037173	yes	0.917	0.973	0.824	0.908	1.438	0.94
34	AAAHHYGAQCDK	12	Q9DCJ5	Q9DCJ5	NADH dehydrogenase [ubiquinone] 1 alpha subcomplex subunit 8 OS=Mus musculus OX=10090 GN=Ndufa8 PE=1 SV=3	3	443.532	-0.99161	100.69	5.8225e-05	yes	0.964	0.996	0.981	0.946	1.237	0.877
35	AAAHHYGAQCDK	12	Q9DCJ5	Q9DCJ5	NADH dehydrogenase [ubiquinone] 1 alpha subcomplex subunit 8 OS=Mus musculus OX=10090 GN=Ndufa8 PE=1 SV=3	2	664.794	-0.88272	105.78	0.00011638	yes	0.938	0.864	0.928	0.732	1.629	0.909
36	AAAHHYGAQCDK	12	Q9DCJ5	Q9DCJ5	NADH dehydrogenase [ubiquinone] 1 alpha subcomplex subunit 8 OS=Mus musculus OX=10090 GN=Ndufa8 PE=1 SV=3	4	332.9	0.35166	70.977	0.0030547	yes	0.911	0.755	0.911	0.908	1.272	1.243
37	AAAHHYGAQCDK	12	Q9DCJ5	Q9DCJ5	NADH dehydrogenase [ubiquinone] 1 alpha subcomplex subunit 8 OS=Mus musculus OX=10090 GN=Ndufa8 PE=1 SV=3	3	443.532	0.082776	143.97	5.9593e-09	yes	0.909	0.775	0.856	0.962	1.402	1.095
38	AAAITSDLLESLGR	14	Q62009	Q62009	Periostin OS=Mus musculus OX=10090 GN=Postn PE=1 SV=2	2	708.888	0.66802	195.85	4.172e-23	yes	1.303	1.338	1.252	0.687	0.686	0.734
39	AAAITSDLLESLGR	14	Q62009	Q62009	Periostin OS=Mus musculus OX=10090 GN=Postn PE=1 SV=2	3	472.928	1.0202	185.59	1.0095e-18	yes	1.322	1.322	0.902	0.875	0.742	0.838
40	AAALAHLDR	9	O70423;Q812C9	O70423	Membrane primary amine oxidase OS=Mus musculus OX=10090 GN=Aoc3 PE=1 SV=3	3	313.179	-2.0745	72.643	0.00366	yes	1.295	1.278	1.107	0.69	0.813	0.817
41	AAALAHLDR	9	O70423;Q812C9	O70423	Membrane primary amine oxidase OS=Mus musculus OX=10090 GN=Aoc3 PE=1 SV=3	3	313.179	-0.82965	132.38	0.00014475	yes	1.716	1.547	1.375	0.362	0.555	0.446
42	AAALAHLDR	9	O70423;Q812C9	O70423	Membrane primary amine oxidase OS=Mus musculus OX=10090 GN=Aoc3 PE=1 SV=3	2	469.264	-0.75858	100.45	0.00097841	yes	1.481	1.789	1.588	0.348	0.454	0.341
43	AAALAHLDR	9	O70423;Q812C9	O70423	Membrane primary amine oxidase OS=Mus musculus OX=10090 GN=Aoc3 PE=1 SV=3	3	313.179	-1.814	115.7	0.0002074	yes	1.385	1.654	1.542	0.415	0.532	0.472
44	AAALAHLDR	9	O70423;Q812C9	O70423	Membrane primary amine oxidase OS=Mus musculus OX=10090 GN=Aoc3 PE=1 SV=3	2	469.264	-1.7268	91.318	0.0020178	yes	1.318	1.378	1.12	0.613	0.702	0.87
45	AAALAHLDR	9	O70423;Q812C9	O70423	Membrane primary amine oxidase OS=Mus musculus OX=10090 GN=Aoc3 PE=1 SV=3	3	313.179	-1.9526	78.556	0.0017136	yes	0.797	0.709	0.686	1.159	1.425	1.224
46	AAALEAMK	8	Q60864	Q60864	Stress-induced-phosphoprotein 1 OS=Mus musculus OX=10090 GN=Stip1 PE=1 SV=1	2	402.718	-3.1002	138.9	0.0010927	yes	0.959	1.075	0.858	0.944	1.043	1.12
47	AAALEFLNR	9	Q60864	Q60864	Stress-induced-phosphoprotein 1 OS=Mus musculus OX=10090 GN=Stip1 PE=1 SV=1	2	502.78	0.57372	89.401	0.0023898	yes	0.823	0.888	0.839	1.048	1.158	1.244
48	AAALLAAESAVVTLAK	16	D3Z6P0	D3Z6P0	Protein disulfide-isomerase A2 OS=Mus musculus OX=10090 GN=Pdia2 PE=1 SV=1	2	749.946		252.88	3.2431e-90	yes
49	AAALLAAESAVVTLAK	16	D3Z6P0	D3Z6P0	Protein disulfide-isomerase A2 OS=Mus musculus OX=10090 GN=Pdia2 PE=1 SV=1	2	749.946		234.92	3.2284e-76	yes
50	AAALLAAESAVVTLAK	16	D3Z6P0	D3Z6P0	Protein disulfide-isomerase A2 OS=Mus musculus OX=10090 GN=Pdia2 PE=1 SV=1	2	749.946		250.51	3.9506e-90	yes
51	AAALLAAESAVVTLAK	16	D3Z6P0	D3Z6P0	Protein disulfide-isomerase A2 OS=Mus musculus OX=10090 GN=Pdia2 PE=1 SV=1	2	749.946		215.85	2.7063e-62	yes
52	AAALLAAESAVVTLAK	16	D3Z6P0	D3Z6P0	Protein disulfide-isomerase A2 OS=Mus musculus OX=10090 GN=Pdia2 PE=1 SV=1	3	500.299		95.264	1.7712e-07	yes
53	AAALLAAESAVVTLAK	16	D3Z6P0	D3Z6P0	Protein disulfide-isomerase A2 OS=Mus musculus OX=10090 GN=Pdia2 PE=1 SV=1	2	749.946		182.1	6.4081e-30	yes
54	AAALLAAESAVVTLAK	16	D3Z6P0	D3Z6P0	Protein disulfide-isomerase A2 OS=Mus musculus OX=10090 GN=Pdia2 PE=1 SV=1	3	500.299		106.13	2.2961e-09	yes
55	AAALLAAESAVVTLAK	16	D3Z6P0	D3Z6P0	Protein disulfide-isomerase A2 OS=Mus musculus OX=10090 GN=Pdia2 PE=1 SV=1	3	500.299		125.53	8.9468e-12	yes
56	AAALLAAESAVVTLAK	16	D3Z6P0	D3Z6P0	Protein disulfide-isomerase A2 OS=Mus musculus OX=10090 GN=Pdia2 PE=1 SV=1	2	749.946		264.68	2.8706e-104	yes
57	AAALLAAESAVVTLAK	16	D3Z6P0	D3Z6P0	Protein disulfide-isomerase A2 OS=Mus musculus OX=10090 GN=Pdia2 PE=1 SV=1	3	500.299		141.46	1.3738e-15	yes
58	AAALLAAESAVVTLAK	16	D3Z6P0	D3Z6P0	Protein disulfide-isomerase A2 OS=Mus musculus OX=10090 GN=Pdia2 PE=1 SV=1	2	749.946		174.73	1.0688e-28	yes
59	AAALLAAESAVVTLAK	16	D3Z6P0	D3Z6P0	Protein disulfide-isomerase A2 OS=Mus musculus OX=10090 GN=Pdia2 PE=1 SV=1	3	500.299		103.85	2.7477e-09	yes
60	AAALLAAESAVVTLAK	16	D3Z6P0	D3Z6P0	Protein disulfide-isomerase A2 OS=Mus musculus OX=10090 GN=Pdia2 PE=1 SV=1	2	749.946		229.54	3.0407e-63	yes
61	AAALLAAESAVVTLAK	16	D3Z6P0	D3Z6P0	Protein disulfide-isomerase A2 OS=Mus musculus OX=10090 GN=Pdia2 PE=1 SV=1	3	500.299		115.12	5.1331e-10	yes
62	AAALLAAESAVVTLAK	16	D3Z6P0	D3Z6P0	Protein disulfide-isomerase A2 OS=Mus musculus OX=10090 GN=Pdia2 PE=1 SV=1	2	749.946		162.49	2.7857e-21	yes
63	AAALLAAESAVVTLAK	16	D3Z6P0	D3Z6P0	Protein disulfide-isomerase A2 OS=Mus musculus OX=10090 GN=Pdia2 PE=1 SV=1	3	500.299		74.769	4.3406e-05	yes
64	AAAMDVDTPSGTNSGAGK	18	P62878	P62878	E3 ubiquitin-protein ligase RBX1 OS=Mus musculus OX=10090 GN=Rbx1 PE=1 SV=1	2	846.873	-1.5877	59.185	0.00060098	yes	0.87	0.862	0.723	1.133	1.25	1.162
65	AAAMDVDTPSGTNSGAGK	18	P62878	P62878	E3 ubiquitin-protein ligase RBX1 OS=Mus musculus OX=10090 GN=Rbx1 PE=1 SV=1	2	846.381	-2.5518	144.57	5.6073e-41	yes	0.767	0.867	0.845	1.068	1.29	1.164
66	AAANEQLTR	9	Q9CRB9	Q9CRB9	MICOS complex subunit Mic19 OS=Mus musculus OX=10090 GN=Chchd3 PE=1 SV=1	2	487.257	-0.39471	120.31	0.00066951	yes	0.888	0.991	0.894	0.974	1.121	1.132
67	AAANEQLTR	9	Q9CRB9	Q9CRB9	MICOS complex subunit Mic19 OS=Mus musculus OX=10090 GN=Chchd3 PE=1 SV=1	2	487.257	0.45001	56.432	0.05521	yes	0.722	0.831	0.649	0.864	1.872	1.061
68	AAANEQLTR	9	Q9CRB9	Q9CRB9	MICOS complex subunit Mic19 OS=Mus musculus OX=10090 GN=Chchd3 PE=1 SV=1	2	487.749	-1.7458	71.425	0.036108	yes	1.127	0.973	1.014	0.84	1.008	1.036
69	AAAPAPEEEMDECEQALAAEPK	22	Q9D8N0	Q9D8N0	Elongation factor 1-gamma OS=Mus musculus OX=10090 GN=Eef1g PE=1 SV=3	3	786.347	-1.2264	140.95	8.3055e-13	yes	0.454	0.527	0.481	1.375	1.617	1.546
70	AAAPAPEEEMDECEQALAAEPK	22	Q9D8N0	Q9D8N0	Elongation factor 1-gamma OS=Mus musculus OX=10090 GN=Eef1g PE=1 SV=3	4	590.012	-1.0887	85.231	2.3709e-05	yes	0.592	0.61	0.637	1.296	1.42	1.444
71	AAAPAPEEEMDECEQALAAEPK	22	Q9D8N0	Q9D8N0	Elongation factor 1-gamma OS=Mus musculus OX=10090 GN=Eef1g PE=1 SV=3	2	1179.02	-1.3076	147.18	2.3066e-15	yes	0.445	0.412	0.377	1.299	1.593	1.873
72	AAAPAPEEEMDECEQALAAEPK	22	Q9D8N0	Q9D8N0	Elongation factor 1-gamma OS=Mus musculus OX=10090 GN=Eef1g PE=1 SV=3	3	786.347	0.15696	139.17	1.2034e-12	yes	0.526	0.467	0.452	1.466	1.556	1.534
73	AAAPAPEEEMDECEQALAAEPK	22	Q9D8N0	Q9D8N0	Elongation factor 1-gamma OS=Mus musculus OX=10090 GN=Eef1g PE=1 SV=3	3	786.347	1.9979	140.95	8.3055e-13	yes	0.584	0.626	0.609	1.162	1.544	1.476
74	AAAPAPEEEMDECEQALAAEPK	22	Q9D8N0	Q9D8N0	Elongation factor 1-gamma OS=Mus musculus OX=10090 GN=Eef1g PE=1 SV=3	4	590.012	1.6398	85.231	2.3709e-05	yes			1
75	AAAQLGVEELQK	12	Q921M4	Q921M4	Golgin subfamily A member 2 OS=Mus musculus OX=10090 GN=Golga2 PE=1 SV=3	2	628.846	-1.0411	137.89	4.6721e-08	yes	0.833	0.885	0.941	1.004	1.184	1.154
76	AAAQLGVEELQK	12	Q921M4	Q921M4	Golgin subfamily A member 2 OS=Mus musculus OX=10090 GN=Golga2 PE=1 SV=3	3	419.566	-0.66398	88.187	0.00033508	yes	0.581	0.674	1.576	0.945	1.163	1.061
77	AAAQLGVEELQK	12	Q921M4	Q921M4	Golgin subfamily A member 2 OS=Mus musculus OX=10090 GN=Golga2 PE=1 SV=3	2	628.846	-1.287	126.19	1.7516e-06	yes	0.807	0.742	0.665	1.254	1.298	1.234
78	AAAQLGVEELQK	12	Q921M4	Q921M4	Golgin subfamily A member 2 OS=Mus musculus OX=10090 GN=Golga2 PE=1 SV=3	3	419.566	-0.66028	41.401	0.050961	yes
79	AAAQTLER	8	P23492	P23492	Purine nucleoside phosphorylase OS=Mus musculus OX=10090 GN=Pnp PE=1 SV=2	2	430.235	-2.0569	103.74	0.0038244	yes	1.095	1.363	1.077	0.828	0.738	0.899
80	AAAQTLER	8	P23492	P23492	Purine nucleoside phosphorylase OS=Mus musculus OX=10090 GN=Pnp PE=1 SV=2	2	430.235	0.055571	110.12	0.0034859	yes	1.233	1.336	1.146	0.72	0.824	0.741
81	AAAQTLER	8	P23492	P23492	Purine nucleoside phosphorylase OS=Mus musculus OX=10090 GN=Pnp PE=1 SV=2	2	430.235	-2.1408	65.88	0.027506	yes	0.997	1.091	0.973	0.907	1.103	0.929
82	AAASTDYYK	9	P35486	P35486	Pyruvate dehydrogenase E1 component subunit alpha, somatic form, mitochondrial OS=Mus musculus OX=10090 GN=Pdha1 PE=1 SV=1	2	495.232	-1.1763	138.1	0.00030274	yes	1.168	1.187	0.97	0.749	1.044	0.882
83	AAATFNPELITHILDGSPENTR	22	Q9R0H0	Q9R0H0	Peroxisomal acyl-coenzyme A oxidase 1 OS=Mus musculus OX=10090 GN=Acox1 PE=1 SV=5	3	789.736	2.2893	152.88	4.0362e-16	yes	0.271	0.272	0.223	1.724	1.515	1.995
84	AAATFNPELITHILDGSPENTR	22	Q9R0H0	Q9R0H0	Peroxisomal acyl-coenzyme A oxidase 1 OS=Mus musculus OX=10090 GN=Acox1 PE=1 SV=5	3	789.736	0.36193	101.71	2.0034e-07	yes	0.973	0.987	1.025	1.018	0.946	1.051
85	AAATLMTER	9	P04919	P04919	Band 3 anion transport protein OS=Mus musculus OX=10090 GN=Slc4a1 PE=1 SV=1	2	482.25	1.1808	98.523	0.0010192	yes	1.378	1.299	0.918	0.846	0.846	0.713
86	AAATQPDGK	9	Q78PY7	Q78PY7	Staphylococcal nuclease domain-containing protein 1 OS=Mus musculus OX=10090 GN=Snd1 PE=1 SV=1	2	429.719	-0.31421	99.802	0.00099213	yes	0.412	0.472	0.355	1.524	1.658	1.579
87	AAATQPDGKDTPDEPWAFPAR	21	Q78PY7	Q78PY7	Staphylococcal nuclease domain-containing protein 1 OS=Mus musculus OX=10090 GN=Snd1 PE=1 SV=1	3	747.691	0.24579	123.63	2.6085e-09	yes	0.539	0.561	0.499	1.375	1.561	1.465
88	AAATSAAVGESADSEAR	17	Q7M753	Q7M753	Pantothenate kinase 2, mitochondrial OS=Mus musculus OX=10090 GN=Pank2 PE=1 SV=1	2	782.366	-0.71366	89.301	0.00043328	yes	0.97	1.192	0.639	0.987	1.109	1.102
89	AAAVAAAGAGEPLSPEELLPK	21	Q9CPQ3	Q9CPQ3	Mitochondrial import receptor subunit TOM22 homolog OS=Mus musculus OX=10090 GN=Tomm22 PE=1 SV=3	2	1002.54	4.6287	91.812	2.0091e-28	yes	0.807	0.785	0.746	1.179	1.138	1.344
90	AAAVGTANK	9	Q64727	Q64727	Vinculin OS=Mus musculus OX=10090 GN=Vcl PE=1 SV=4	2	401.725	-2.3148	133.86	0.00044131	yes	1.394	1.43	1.277	0.586	0.608	0.705
91	AAAVHLMQ	8	A3KMP2	A3KMP2	Tetratricopeptide repeat protein 38 OS=Mus musculus OX=10090 GN=Ttc38 PE=1 SV=2	2	420.723	0.73871	67.055	0.026063	yes	0.223	0.588	0.233	1.417	1.836	1.703
92	AAAVSDIQDLMR	12	Q9CR00	Q9CR00	26S proteasome non-ATPase regulatory subunit 9 OS=Mus musculus OX=10090 GN=Psmd9 PE=1 SV=1	2	645.33	-2.03	141.89	2.9287e-08	yes	0.934	1.164	1.003	0.904	0.934	1.061
93	AAAYGVR	7	P54310	P54310	Hormone-sensitive lipase OS=Mus musculus OX=10090 GN=Lipe PE=1 SV=2	2	354.195	1.1603	82.141	0.020747	yes	1.706	1.481	1.341	0.385	0.563	0.524
94	AACEQLHQQQQQQQEETTAATLLLQGEEEGEED	33	P42669	P42669	Transcriptional activator protein Pur-alpha OS=Mus musculus OX=10090 GN=Pura PE=1 SV=1	4	943.174	-0.65952	71.881	2.0578e-07	yes	0.824	0.775	0.725	1.276	1.2	1.2
95	AACLESAQEPAGAWSNK	17	Q8VDJ3	Q8VDJ3	Vigilin OS=Mus musculus OX=10090 GN=Hdlbp PE=1 SV=1	3	597.277	0.58022	93.51	8.7083e-05	yes	0.462	0.496	0.417	1.469	1.617	1.538
96	AACLESAQEPAGAWSNK	17	Q8VDJ3	Q8VDJ3	Vigilin OS=Mus musculus OX=10090 GN=Hdlbp PE=1 SV=1	2	895.412	0.81102	210.41	6.3652e-40	yes	0.242	0.371	0.271	1.552	1.867	1.698
97	AACLESAQEPAGAWSNK	17	Q8VDJ3	Q8VDJ3	Vigilin OS=Mus musculus OX=10090 GN=Hdlbp PE=1 SV=1	2	895.412	-0.53767	194.7	3.3512e-33	yes	0.435	0.49	0.387	1.348	1.586	1.753
98	AACLESAQEPAGAWSNK	17	Q8VDJ3	Q8VDJ3	Vigilin OS=Mus musculus OX=10090 GN=Hdlbp PE=1 SV=1	3	597.277	-0.84188	109.35	1.7648e-05	yes	0.751	0.611	0.653	1.236	1.416	1.334
99	AACNGPYDGK	10	Q9CPV4	Q9CPV4	Glyoxalase domain-containing protein 4 OS=Mus musculus OX=10090 GN=Glod4 PE=1 SV=1	2	526.727	-1.3863	114.5	0.00015835	yes	1.073	1.112	1.049	0.834	1.074	0.857
100	AADAEAEVASLNR	13	P21107	P21107	Tropomyosin alpha-3 chain OS=Mus musculus OX=10090 GN=Tpm3 PE=1 SV=3	2	658.826	-0.26383	108.7	9.0561e-05	yes	1.205	1.134	1.264	0.72	0.774	0.903
101	AADAEAEVASLNR	13	P21107	P21107	Tropomyosin alpha-3 chain OS=Mus musculus OX=10090 GN=Tpm3 PE=1 SV=3	3	439.553	0.75016	49.333	0.028708	yes
102	AADAEAEVASLNR	13	P21107	P21107	Tropomyosin alpha-3 chain OS=Mus musculus OX=10090 GN=Tpm3 PE=1 SV=3	2	658.826	-2.0533	103.63	0.00018391	yes	1.271	1.254	1.263	0.648	0.738	0.826
103	AADAVEDLR	9	Q9WVE8	Q9WVE8	Protein kinase C and casein kinase substrate in neurons protein 2 OS=Mus musculus OX=10090 GN=Pacsin2 PE=1 SV=1	2	480.243	-0.28178	75.213	0.0095234	yes
104	AADDHALR	8	Q01065	Q01065	Calcium/calmodulin-dependent 3',5'-cyclic nucleotide phosphodiesterase 1B OS=Mus musculus OX=10090 GN=Pde1b PE=1 SV=2	3	290.147	-0.90433	71.501	0.0060893	yes	1.188	1.088	0.972	0.736	0.97	1.046
105	AADEVAEGK	9	P97807	P97807	Fumarate hydratase, mitochondrial OS=Mus musculus OX=10090 GN=Fh PE=1 SV=3	2	445.217	-0.31385	133.57	0.00045076	yes	0.997	1.275	1.049	0.888	0.907	0.884
106	AADEVAEGK	9	P97807	P97807	Fumarate hydratase, mitochondrial OS=Mus musculus OX=10090 GN=Fh PE=1 SV=3	3	297.147	-0.44197	76.827	0.002283	yes	1.133	1.065	0.955	0.982	1.017	0.848
107	AADGNYYNAR	10	Q8BH86	Q8BH86	D-glutamate cyclase, mitochondrial OS=Mus musculus OX=10090 GN=Dglucy PE=1 SV=1	2	557.749	-0.64028	95.358	0.00074973	yes	0.979	1.008	0.795	1.009	1.225	0.985
108	AADGSTVGTVTK	12	Q921U8	Q921U8	Smoothelin OS=Mus musculus OX=10090 GN=Smtn PE=1 SV=2	2	553.788	0.88812	177.44	3.8956e-14	yes	1.029	1.202	0.925	0.913	1.074	0.857
109	AADGTGVVGGGAVGGGLPK	19	O55229	O55229	Choline/ethanolamine kinase OS=Mus musculus OX=10090 GN=Chkb PE=1 SV=3	2	791.415	-1.0491	58.674	3.7594e-09	yes
110	AADIDQEVK	9	Q6ZQ38	Q6ZQ38	Cullin-associated NEDD8-dissociated protein 1 OS=Mus musculus OX=10090 GN=Cand1 PE=1 SV=2	2	494.751	-1.2732	127.4	0.00061973	yes	1.022	0.982	0.905	0.994	0.96	1.137
111	AADILPK	7	Q9CQN1	Q9CQN1	Heat shock protein 75 kDa, mitochondrial OS=Mus musculus OX=10090 GN=Trap1 PE=1 SV=1	3	243.15	-1.8128	50.025	0.031017	yes	1.141	1.066	1.133	0.736	0.938	0.986
112	AADKDTCFSTEGPNLVTR	18	P07724	P07724	Albumin OS=Mus musculus OX=10090 GN=Alb PE=1 SV=3	3	661.642	-0.63077	139.39	5.0546e-08	yes	1.211	1.227	1.121	0.736	0.847	0.857
113	AADKDTCFSTEGPNLVTR	18	P07724	P07724	Albumin OS=Mus musculus OX=10090 GN=Alb PE=1 SV=3	2	991.96	0.13995	225.85	2.3001e-40	yes	1.391	1.398	1.252	0.599	0.738	0.623
114	AADKDTCFSTEGPNLVTR	18	P07724	P07724	Albumin OS=Mus musculus OX=10090 GN=Alb PE=1 SV=3	3	661.642	-0.3184	166.91	5.1706e-17	yes	1.281	1.289	1.17	0.671	0.755	0.833
115	AADKDTCFSTEGPNLVTR	18	P07724	P07724	Albumin OS=Mus musculus OX=10090 GN=Alb PE=1 SV=3	3	661.314	-1.0237	92.474	0.00014232	yes	1.347	1.282	1.306	0.628	0.713	0.724
116	AADKDTCFSTEGPNLVTR	18	P07724	P07724	Albumin OS=Mus musculus OX=10090 GN=Alb PE=1 SV=3	2	991.468	-0.60906	220.21	1.0222e-40	yes	1.422	1.384	1.224	0.642	0.696	0.632
117	AADKDTCFSTEGPNLVTR	18	P07724	P07724	Albumin OS=Mus musculus OX=10090 GN=Alb PE=1 SV=3	3	661.314	-0.98806	92.492	0.00014187	yes	1.341	1.357	1.235	0.63	0.744	0.693
118	AADKDTCFSTEGPNLVTR	18	P07724	P07724	Albumin OS=Mus musculus OX=10090 GN=Alb PE=1 SV=3	2	991.468	-0.56751	164.65	4.9215e-17	yes	1.354	1.369	1.285	0.639	0.686	0.669
119	AADKDTCFSTEGPNLVTR	18	P07724	P07724	Albumin OS=Mus musculus OX=10090 GN=Alb PE=1 SV=3	3	661.314	-0.33964	58.024	0.031029	yes	1.203	1.203	0.925	0.849	0.885	0.936
120	AADKDTCFSTEGPNLVTR	18	P07724	P07724	Albumin OS=Mus musculus OX=10090 GN=Alb PE=1 SV=3	3	661.314	-1.5799	103.17	3.0121e-05	yes	1.323	1.397	1.406	0.59	0.581	0.704
121	AADKDTCFSTEGPNLVTR	18	P07724	P07724	Albumin OS=Mus musculus OX=10090 GN=Alb PE=1 SV=3	2	991.468	-1.3889	114.74	1.7686e-05	yes	1.276	1.394	1.172	0.605	0.803	0.75
122	AADKDTCFSTEGPNLVTR	18	P07724	P07724	Albumin OS=Mus musculus OX=10090 GN=Alb PE=1 SV=3	3	661.314	-1.879	89.846	0.0002072	yes	1.319	1.133	1.249	0.736	0.7	0.863
123	AADKDTCFSTEGPNLVTR	18	P07724	P07724	Albumin OS=Mus musculus OX=10090 GN=Alb PE=1 SV=3	3	661.314	-1.6931	65.022	0.0062451	yes	1.356	1.296	1.052	0.714	0.738	0.844
124	AADKDTCFSTEGPNLVTR	18	P07724	P07724	Albumin OS=Mus musculus OX=10090 GN=Alb PE=1 SV=3	3	661.314	1.0117	66.386	0.0057166	yes	1.088	1.092	1.046	0.948	0.91	0.916
125	AADKDTCFSTEGPNLVTR	18	P07724	P07724	Albumin OS=Mus musculus OX=10090 GN=Alb PE=1 SV=3	3	661.314	-2.5718	67.274	0.0053724	yes	1.192	1.134	1.076	0.866	0.768	0.965
126	AADLEDTTEEETAK	14	O54781	O54781	SRSF protein kinase 2 OS=Mus musculus OX=10090 GN=Srpk2 PE=1 SV=2	2	761.841	-1.9284	114.83	5.9189e-05	yes	1.183	1.049	1.102	0.814	0.981	0.871
127	AADLGQIPDVDIDSDGVFK	19	Q9DAK9	Q9DAK9	14 kDa phosphohistidine phosphatase OS=Mus musculus OX=10090 GN=Phpt1 PE=1 SV=1	2	1008.99	0.2808	144.57	1.3594e-46	yes	0.736	0.795	0.671	1.123	1.305	1.369
128	AADLGQIPDVDIDSDGVFK	19	Q9DAK9	Q9DAK9	14 kDa phosphohistidine phosphatase OS=Mus musculus OX=10090 GN=Phpt1 PE=1 SV=1	3	672.997	0.42907	58.158	8.3077e-05	yes	0.749	0.704	0.597	1.337	1.228	1.385
129	AADLQIQMTK	10	O35855	O35855	Branched-chain-amino-acid aminotransferase, mitochondrial OS=Mus musculus OX=10090 GN=Bcat2 PE=1 SV=2	2	567.795	-0.32854	79.986	0.010366	yes
130	AADLQIQMTK	10	O35855	O35855	Branched-chain-amino-acid aminotransferase, mitochondrial OS=Mus musculus OX=10090 GN=Bcat2 PE=1 SV=2	2	567.795	-2.0365	89.171	0.0054077	yes	0.482	0.508	0.426	1.476	1.523	1.584
131	AADLQIQMTK	10	O35855	O35855	Branched-chain-amino-acid aminotransferase, mitochondrial OS=Mus musculus OX=10090 GN=Bcat2 PE=1 SV=2	2	559.797	-1.7521	141.95	3.9832e-05	yes	0.613	0.541	0.398	1.391	1.519	1.539
132	AADLQIQMTK	10	O35855	O35855	Branched-chain-amino-acid aminotransferase, mitochondrial OS=Mus musculus OX=10090 GN=Bcat2 PE=1 SV=2	2	559.797	2.9628	138.25	6.415e-05	yes
133	AADLQIQMTK	10	O35855	O35855	Branched-chain-amino-acid aminotransferase, mitochondrial OS=Mus musculus OX=10090 GN=Bcat2 PE=1 SV=2	3	373.534	4.4132	82.261	0.00097881	yes	0.614	0.642	0.503	1.42	1.415	1.406
134	AADLQIQMTK	10	O35855	O35855	Branched-chain-amino-acid aminotransferase, mitochondrial OS=Mus musculus OX=10090 GN=Bcat2 PE=1 SV=2	3	373.534	6.4378	57.348	0.015278	yes	0.784	0.607	0.853	1.169	1.209	1.377
135	AADLQIQMTK	10	O35855	O35855	Branched-chain-amino-acid aminotransferase, mitochondrial OS=Mus musculus OX=10090 GN=Bcat2 PE=1 SV=2	3	373.534	4.6345	40.589	0.051832	yes	0.645	0.64	0.719	1.183	1.198	1.615
136	AADLQIQMTK	10	O35855	O35855	Branched-chain-amino-acid aminotransferase, mitochondrial OS=Mus musculus OX=10090 GN=Bcat2 PE=1 SV=2	3	373.534	3.5365	56.404	0.016658	yes
137	AADLQIQMTK	10	O35855	O35855	Branched-chain-amino-acid aminotransferase, mitochondrial OS=Mus musculus OX=10090 GN=Bcat2 PE=1 SV=2	3	373.534		65.5	0.0081707	yes
138	AADLQIQMTK	10	O35855	O35855	Branched-chain-amino-acid aminotransferase, mitochondrial OS=Mus musculus OX=10090 GN=Bcat2 PE=1 SV=2	2	559.797	-2.262	104.79	0.00036078	yes	0.477	0.371	0.371	1.505	1.674	1.602
139	AADMLSGPR	9	Q8CHT0	Q8CHT0	Delta-1-pyrroline-5-carboxylate dehydrogenase, mitochondrial OS=Mus musculus OX=10090 GN=Aldh4a1 PE=1 SV=3	2	459.229	0.47813	69.825	0.015525	yes	0.829	0.827	0.71	1.172	1.128	1.334
140	AADMLSGPR	9	Q8CHT0	Q8CHT0	Delta-1-pyrroline-5-carboxylate dehydrogenase, mitochondrial OS=Mus musculus OX=10090 GN=Aldh4a1 PE=1 SV=3	2	459.229	-1.439	59.245	0.042539	yes	0.728	0.786	0.596	1.205	1.266	1.419
141	AADQYKPK	8	P19096	P19096	Fatty acid synthase OS=Mus musculus OX=10090 GN=Fasn PE=1 SV=2	3	307.499	-2.1946	53.775	0.053495	yes	1.158	1.19	1.128	0.754	0.851	0.919
142	AADQYKPK	8	P19096	P19096	Fatty acid synthase OS=Mus musculus OX=10090 GN=Fasn PE=1 SV=2	2	460.745	-2.5557	116.73	0.01263	yes	1.362	1.432	1.219	0.592	0.707	0.689
143	AADQYKPK	8	P19096	P19096	Fatty acid synthase OS=Mus musculus OX=10090 GN=Fasn PE=1 SV=2	3	307.499	-1.8599	70.919	0.015309	yes	1.418	1.28	1.269	0.625	0.676	0.732
144	AADQYKPK	8	P19096	P19096	Fatty acid synthase OS=Mus musculus OX=10090 GN=Fasn PE=1 SV=2	2	460.745	-2.5428	111.04	0.014114	yes	1.22	1.38	1.3	0.679	0.752	0.669
145	AADTEVRPLDYK	12	Q5SSH7	Q5SSH7	Zinc finger ZZ-type and EF-hand domain-containing protein 1 OS=Mus musculus OX=10090 GN=Zzef1 PE=1 SV=2	3	459.905	-2.1534	93.959	0.00036683	yes	0.801	0.917	0.76	1.177	1.161	1.184
146	AADTHLIDYEK	11	Q9WUZ9	Q9WUZ9	Ectonucleoside triphosphate diphosphohydrolase 5 OS=Mus musculus OX=10090 GN=Entpd5 PE=1 SV=1	3	425.879	-0.6331	108.7	3.1813e-05	yes	1.193	1.121	1.133	0.888	0.872	0.793
147	AADTNEVVK	9	Q7TNC9	Q7TNC9	Inositol polyphosphate-5-phosphatase A OS=Mus musculus OX=10090 GN=Inpp5a PE=1 SV=1	2	473.746	-1.4977	87.308	0.0027961	yes	1.124	0.981	1.001	0.91	0.929	1.055
148	AADTQVSETLK	11	E9PVA8	E9PVA8	eIF-2-alpha kinase activator GCN1 OS=Mus musculus OX=10090 GN=Gcn1 PE=1 SV=1	2	602.806	-1.9125	67.563	2.6197e-05	yes	0.752	0.747	0.684	1.214	1.357	1.246
149	AADTQVSETLK	11	E9PVA8	E9PVA8	eIF-2-alpha kinase activator GCN1 OS=Mus musculus OX=10090 GN=Gcn1 PE=1 SV=1	2	581.801	0.048523	148.28	2.4076e-06	yes	0.4	0.436	0.354	1.532	1.558	1.719
150	AADVHEVR	8	P52480	P52480	Pyruvate kinase PKM OS=Mus musculus OX=10090 GN=Pkm PE=1 SV=4	3	299.491	-2.0684	96.948	0.0012366	yes	1.15	1.166	0.961	0.837	1.022	0.865
151	AADVHEVR	8	P52480	P52480	Pyruvate kinase PKM OS=Mus musculus OX=10090 GN=Pkm PE=1 SV=4	2	448.733	-2.4854	56.011	0.064548	yes	1.366	1.155	0.968	0.951	0.863	0.697
152	AADVHEVR	8	P52480	P52480	Pyruvate kinase PKM OS=Mus musculus OX=10090 GN=Pkm PE=1 SV=4	2	448.733		56.011	0.066565	yes
153	AADVHEVR	8	P52480	P52480	Pyruvate kinase PKM OS=Mus musculus OX=10090 GN=Pkm PE=1 SV=4	3	299.491	-1.1971	37.153	0.059027	yes
154	AADVHEVR	8	P52480	P52480	Pyruvate kinase PKM OS=Mus musculus OX=10090 GN=Pkm PE=1 SV=4	2	448.733	-1.221	73.26	0.018448	yes	1.112	1.117	0.844	1.155	0.772	0.999
155	AAEDYGVIK	9	P37804	P37804	Transgelin OS=Mus musculus OX=10090 GN=Tagln PE=1 SV=3	2	483.251	-0.90701	119.27	0.00067675	yes	0.91	0.943	0.804	1.055	1.203	1.084
156	AAEDYGVIK	9	P37804	P37804	Transgelin OS=Mus musculus OX=10090 GN=Tagln PE=1 SV=3	3	322.503	-0.43684	56.434	0.016312	yes	0.99	1.149	0.96	0.85	1.102	0.949
157	AAEEAWTQSQQK	12	Q61712	Q61712	DnaJ homolog subfamily C member 1 OS=Mus musculus OX=10090 GN=Dnajc1 PE=1 SV=1	3	459.553	0.46842	92.611	0.00019398	yes	0.602	0.462	0.546	1.205	1.575	1.61
158	AAEEIGIK	8	Q922D8	Q922D8	C-1-tetrahydrofolate synthase, cytoplasmic OS=Mus musculus OX=10090 GN=Mthfd1 PE=1 SV=4	2	415.735	-3.4767	136.16	0.0014099	yes	0.617	0.509	0.445	1.51	1.429	1.49
159	AAEEIGIK	8	Q922D8	Q922D8	C-1-tetrahydrofolate synthase, cytoplasmic OS=Mus musculus OX=10090 GN=Mthfd1 PE=1 SV=4	2	415.735	-1.6512	81.548	0.009627	yes	0.824	0.736	0.634	1.19	1.341	1.275
160	AAEELSK	7	Q9WU78	Q9WU78	Programmed cell death 6-interacting protein OS=Mus musculus OX=10090 GN=Pdcd6ip PE=1 SV=3	2	374.198	-0.67572	78.496	0.024084	yes	0.918	1.078	0.963	0.988	1.052	1.001
161	AAEEVEAK	8	Q9CRB9	Q9CRB9	MICOS complex subunit Mic19 OS=Mus musculus OX=10090 GN=Chchd3 PE=1 SV=1	2	423.714	1.221	80.165	0.010136	yes
162	AAEEVGYPVMIK	12	Q5SWU9	Q5SWU9	Acetyl-CoA carboxylase 1 OS=Mus musculus OX=10090 GN=Acaca PE=1 SV=1	2	661.837	-1.3295	88.948	0.0029015	yes	1.334	1.223	1.172	0.656	0.862	0.753
163	AAEEVGYPVMIK	12	Q5SWU9	Q5SWU9	Acetyl-CoA carboxylase 1 OS=Mus musculus OX=10090 GN=Acaca PE=1 SV=1	3	441.56	-0.51596	45.915	0.045153	yes	0.994	1.01	0.894	0.992	1.118	0.992
164	AAEEVGYPVMIK	12	Q5SWU9	Q5SWU9	Acetyl-CoA carboxylase 1 OS=Mus musculus OX=10090 GN=Acaca PE=1 SV=1	2	661.837	-1.2821	85.676	0.0038757	yes	1.179	1.138	1.188	0.756	0.862	0.877
165	AAEEVGYPVMIK	12	Q5SWU9	Q5SWU9	Acetyl-CoA carboxylase 1 OS=Mus musculus OX=10090 GN=Acaca PE=1 SV=1	2	653.839	-1.019	166.33	1.3219e-10	yes	1.22	1.29	1.075	0.704	0.889	0.823
166	AAEEVKR	7	P31786	P31786	Acyl-CoA-binding protein OS=Mus musculus OX=10090 GN=Dbi PE=1 SV=2	3	268.152	-0.40279	36.975	0.071015	yes	0.864	0.775	0.862	1.08	1.258	1.16
167	AAELALK	7	Q6PDI5	Q6PDI5	Proteasome adapter and scaffold protein ECM29 OS=Mus musculus OX=10090 GN=Ecpas PE=1 SV=3	2	358.221	-2.0349	95.62	0.01268	yes	0.848	0.93	0.898	1.008	1.097	1.219
168	AAELETDIR	9	Q91YR7	Q91YR7	Pre-mRNA-processing factor 6 OS=Mus musculus OX=10090 GN=Prpf6 PE=1 SV=1	2	509.264	-1.7259	87.181	0.0028206	yes	0.964	1.037	0.937	0.989	0.99	1.083
169	AAELIANSLATAGDGLIELR	20	P67778	P67778	Prohibitin OS=Mus musculus OX=10090 GN=Phb PE=1 SV=1	3	667.028	2.4381	166.47	3.8843e-19	yes	1.015	1.173	0.855	0.981	0.866	1.11
170	AAELIANSLATAGDGLIELR	20	P67778	P67778	Prohibitin OS=Mus musculus OX=10090 GN=Phb PE=1 SV=1	2	1000.04	2.6042	144.68	7.6182e-11	yes	0.997	0.871	0.965	1.037	1.021	1.108
171	AAELIANSLATAGDGLIELR	20	P67778	P67778	Prohibitin OS=Mus musculus OX=10090 GN=Phb PE=1 SV=1	2	999.547	0.12638	184.99	5.939e-26	yes	0.914	0.919	0.856	0.996	1.074	1.24
172	AAELIANSLATAGDGLIELR	20	P67778	P67778	Prohibitin OS=Mus musculus OX=10090 GN=Phb PE=1 SV=1	3	666.7	1.7701	56.708	0.01094	yes
173	AAELYER	7	Q922S4	Q922S4	cGMP-dependent 3',5'-cyclic phosphodiesterase OS=Mus musculus OX=10090 GN=Pde2a PE=1 SV=4	2	426.217	1.1397	77.058	0.026069	yes	0.977	0.981	0.95	1.129	0.981	0.982
174	AAEMEHLLER	10	Q9DBY1	Q9DBY1	E3 ubiquitin-protein ligase synoviolin OS=Mus musculus OX=10090 GN=Syvn1 PE=1 SV=3	3	400.201	-0.47967	109.16	7.3288e-05	yes	0.67	0.661	0.483	1.354	1.362	1.469
175	AAEMLLFGK	9	Q9WUR2;Q78JN3	Q9WUR2	Enoyl-CoA delta isomerase 2 OS=Mus musculus OX=10090 GN=Eci2 PE=1 SV=2	2	490.268	3.0491	121.96	0.00065793	yes	0.997	1.01	0.956	0.913	1.026	1.099
176	AAENGAQSAPLPLEGVDISPK	21	P30416	P30416	Peptidyl-prolyl cis-trans isomerase FKBP4 OS=Mus musculus OX=10090 GN=Fkbp4 PE=1 SV=5	3	689.02	1.9778	117.38	3.6054e-09	yes	0.807	0.927	0.762	1.172	1.171	1.16
177	AAENGAQSAPLPLEGVDISPK	21	P30416	P30416	Peptidyl-prolyl cis-trans isomerase FKBP4 OS=Mus musculus OX=10090 GN=Fkbp4 PE=1 SV=5	2	1033.03	3.2609	227.4	1.0396e-57	yes	0.753	0.743	0.703	1.223	1.285	1.293
178	AAENGAQSAPLPLEGVDISPK	21	P30416	P30416	Peptidyl-prolyl cis-trans isomerase FKBP4 OS=Mus musculus OX=10090 GN=Fkbp4 PE=1 SV=5	3	689.02	3.1802	111.45	6.5293e-08	yes	0.75	0.938	0.695	1.081	1.28	1.256
179	AAEPLLTLER	10	Q8CCP0	Q8CCP0	Nuclear export mediator factor Nemf OS=Mus musculus OX=10090 GN=Nemf PE=1 SV=2	2	556.819	-0.1252	88.948	0.0020039	yes	0.628	0.759	0.686	1.416	1.259	1.252
180	AAEQAASDLR	10	Q6URW6	Q6URW6	Myosin-14 OS=Mus musculus OX=10090 GN=Myh14 PE=1 SV=1	2	516.259	-0.60135	70.439	0.013345	yes	1.25	1.188	0.933	0.761	0.987	0.882
181	AAEQMSTLPIDAPSPLENLEQK	22	P27546	P27546	Microtubule-associated protein 4 OS=Mus musculus OX=10090 GN=Map4 PE=1 SV=3	3	794.733	1.0488	141.1	8.0001e-13	yes	0.929	0.879	0.693	1.425	1.05	1.023
182	AAEQMSTLPIDAPSPLENLEQK	22	P27546	P27546	Microtubule-associated protein 4 OS=Mus musculus OX=10090 GN=Map4 PE=1 SV=3	4	596.302	0.77843	69.765	0.00059128	yes	0.901	1.023	0.905	0.969	1.03	1.172
183	AAESLADPTEYENLFPGLK	19	O55029	O55029	Coatomer subunit beta' OS=Mus musculus OX=10090 GN=Copb2 PE=1 SV=2	2	1033.01	1.7278	249.75	8.1858e-65	yes	0.534	0.503	0.37	1.482	1.563	1.549
184	AAESLADPTEYENLFPGLK	19	O55029	O55029	Coatomer subunit beta' OS=Mus musculus OX=10090 GN=Copb2 PE=1 SV=2	3	689.009	-0.68938	100.35	7.3091e-06	yes	0.754	0.663	0.726	1.263	1.316	1.277
185	AAETDAATAGVNR	13	Q6A0D4	Q6A0D4	Raftlin OS=Mus musculus OX=10090 GN=Rftn1 PE=1 SV=4	2	623.805	-2.1714	149.96	4.0577e-12	yes	1.068	0.986	0.92	0.992	0.972	1.061
186	AAETHFGFETVSEGEK	16	Q9CXI0	Q9CXI0	2-methoxy-6-polyprenyl-1,4-benzoquinol methylase, mitochondrial OS=Mus musculus OX=10090 GN=Coq5 PE=1 SV=2	3	580.269	-0.33745	82.259	0.00023264	yes	0.72	0.812	0.718	1.24	1.248	1.262
187	AAETSSIPAMER	12	Q8K370	Q8K370	Acyl-CoA dehydrogenase family member 10 OS=Mus musculus OX=10090 GN=Acad10 PE=1 SV=1	2	631.806	-0.38096	99.53	0.00021533	yes	0.873	0.864	0.778	1.073	1.187	1.226
188	AAEVANAAEFIR	12	Q9JI39	Q9JI39	ATP-binding cassette sub-family B member 10, mitochondrial OS=Mus musculus OX=10090 GN=Abcb10 PE=1 SV=1	2	631.33	-1.0063	112.13	1.6048e-05	yes	0.882	0.897	0.708	1.19	1.16	1.163
189	AAEVLISQLDR	11	Q45VK7	Q45VK7	Cytoplasmic dynein 2 heavy chain 1 OS=Mus musculus OX=10090 GN=Dync2h1 PE=1 SV=1	2	607.841	-2.261	76.228	0.0063332	yes	0.785	0.793	0.768	1.273	1.188	1.193
190	AAEVPNEELVSLLLK	15	Q8BX70	Q8BX70	Vacuolar protein sorting-associated protein 13C OS=Mus musculus OX=10090 GN=Vps13c PE=1 SV=2	3	542.31	0.21414	61.097	0.0078612	yes	0.944	0.945	0.847	1.496	0.678	1.09
191	AAEVPNEELVSLLLK	15	Q8BX70	Q8BX70	Vacuolar protein sorting-associated protein 13C OS=Mus musculus OX=10090 GN=Vps13c PE=1 SV=2	3	542.31	0.44685	98.694	0.0001009	yes	1.051	1.044	0.932	1.006	0.909	1.058
192	AAEVWMDEYK	10	O08832;Q6PB93	Q6PB93	Polypeptide N-acetylgalactosaminyltransferase 2 OS=Mus musculus OX=10090 GN=Galnt2 PE=1 SV=1	2	621.279	0.70977	150.08	1.3914e-05	no	0.885	0.96	0.867	0.996	1.226	1.066
193	AAEVWMDEYK	10	O08832;Q6PB93	Q6PB93	Polypeptide N-acetylgalactosaminyltransferase 2 OS=Mus musculus OX=10090 GN=Galnt2 PE=1 SV=1	3	414.522	1.2839	73.067	0.0031629	no	0.981	0.909	0.777	1.002	1.257	1.073
194	AAFDDAIAELDTLSEESYK	19	P62259	P62259	14-3-3 protein epsilon OS=Mus musculus OX=10090 GN=Ywhae PE=1 SV=1	3	696.66	3.5287	149.09	3.1105e-13	yes	0.895	0.745	0.84	1.123	1.03	1.367
195	AAFDDAIAELDTLSEESYK	19	P62259	P62259	14-3-3 protein epsilon OS=Mus musculus OX=10090 GN=Ywhae PE=1 SV=1	2	1044.49	4.0358	258.81	6.7183e-76	yes	0.831	0.812	0.801	1.12	1.055	1.381
196	AAFDDAIAELDTLSEESYK	19	P62259	P62259	14-3-3 protein epsilon OS=Mus musculus OX=10090 GN=Ywhae PE=1 SV=1	3	696.66	0.80751	150.28	2.804e-13	yes	0.813	0.851	0.857	1.136	1.046	1.296
197	AAFDDAIAELDTLSEESYK	19	P62259	P62259	14-3-3 protein epsilon OS=Mus musculus OX=10090 GN=Ywhae PE=1 SV=1	2	1044.49	6.5196	330.26	3.3352e-135	yes	0.853	0.875	0.796	1.02	1.316	1.14
198	AAFDDAIAELDTLSEESYK	19	P62259	P62259	14-3-3 protein epsilon OS=Mus musculus OX=10090 GN=Ywhae PE=1 SV=1	3	696.66	6.854	164.01	1.3489e-18	yes	0.858	0.909	0.677	1.023	1.273	1.26
199	AAFEWNEEGAGSSPSPGLQPVR	22	P97298	P97298	Pigment epithelium-derived factor OS=Mus musculus OX=10090 GN=Serpinf1 PE=1 SV=2	3	762.698	-0.48285	119.01	8.6161e-10	yes	0.842	1.086	0.801	1.243	0.96	1.069
200	AAFIDNMNQYTR	12	Q71RI9	Q71RI9	Kynurenine--oxoglutarate transaminase 3 OS=Mus musculus OX=10090 GN=Kyat3 PE=1 SV=1	2	722.338	-0.8938	109.42	5.887e-05	yes	0.601	0.517	0.419	1.325	1.531	1.607
201	AAFPEGFHPR	10	P54310	P54310	Hormone-sensitive lipase OS=Mus musculus OX=10090 GN=Lipe PE=1 SV=2	2	564.783	-2.2519	90.657	0.0016696	yes	1.311	1.27	1.217	0.549	0.739	0.915
202	AAFPEGFHPR	10	P54310	P54310	Hormone-sensitive lipase OS=Mus musculus OX=10090 GN=Lipe PE=1 SV=2	3	376.858	-2.2249	111.46	5.5722e-05	yes	1.373	1.801	1.399	0.649	0.43	0.347
203	AAFPEGFHPR	10	P54310	P54310	Hormone-sensitive lipase OS=Mus musculus OX=10090 GN=Lipe PE=1 SV=2	2	564.783	-2.4639	78.516	0.0052257	yes	1.141	1.132	0.989	0.793	1.035	0.911
204	AAFPEGFHPR	10	P54310	P54310	Hormone-sensitive lipase OS=Mus musculus OX=10090 GN=Lipe PE=1 SV=2	3	376.858		79.986	0.0030225	yes
205	AAFPEGFHPR	10	P54310	P54310	Hormone-sensitive lipase OS=Mus musculus OX=10090 GN=Lipe PE=1 SV=2	3	376.858	-2.6753	105.4	0.00010202	yes	1.273	0.775	0.812	1.102	0.962	1.074
206	AAFPEGFHPR	10	P54310	P54310	Hormone-sensitive lipase OS=Mus musculus OX=10090 GN=Lipe PE=1 SV=2	2	564.783	-2.6192	138.54	6.2213e-05	yes	1.251	1.173	1.168	0.836	0.777	0.795
207	AAFQLGSPWR	10	P47738	P47738	Aldehyde dehydrogenase, mitochondrial OS=Mus musculus OX=10090 GN=Aldh2 PE=1 SV=1	2	566.799	1.0876	108.98	0.00025263	yes	0.993	0.932	0.757	1.152	1.023	1.143
208	AAFTAGR	7	Q8BGB7	Q8BGB7	Enolase-phosphatase E1 OS=Mus musculus OX=10090 GN=Enoph1 PE=1 SV=1	2	347.188	0.67666	71.378	0.033907	yes	0.901	0.882	0.888	0.963	1.256	1.11
209	AAFVLPEFTR	10	Q64674	Q64674	Spermidine synthase OS=Mus musculus OX=10090 GN=Srm PE=1 SV=1	2	575.816	2.1056	115.7	0.00015569	yes	0.507	0.596	0.506	1.4	1.489	1.502
210	AAGAAAALAFLNQESR	16	Q9CPP0	Q9CPP0	Nucleoplasmin-3 OS=Mus musculus OX=10090 GN=Npm3 PE=1 SV=3	2	801.915	2.548	108.56	1.0945e-28	yes	0.752	1.132	0.695	1.315	1.07	1.036
211	AAGAAAIITEPEHTK	15	Q8BK67	Q8BK67	Protein RCC2 OS=Mus musculus OX=10090 GN=Rcc2 PE=1 SV=1	3	493.932	0.094354	106.32	5.6979e-05	yes	0.712	0.735	0.576	1.308	1.379	1.29
212	AAGAAEAGEAAVAVVEVGSAQQFEELLR	28	Q9CQM9	Q9CQM9	Glutaredoxin-3 OS=Mus musculus OX=10090 GN=Glrx3 PE=1 SV=1	3	929.138	2.7821	99.711	5.1362e-25	yes					1
213	AAGAAEAGEAAVAVVEVGSAQQFEELLR	28	Q9CQM9	Q9CQM9	Glutaredoxin-3 OS=Mus musculus OX=10090 GN=Glrx3 PE=1 SV=1	2	1393.2	2.8082	178.12	2.0782e-177	yes						1
214	AAGAAEAGEAAVAVVEVGSAQQFEELLR	28	Q9CQM9	Q9CQM9	Glutaredoxin-3 OS=Mus musculus OX=10090 GN=Glrx3 PE=1 SV=1	4	697.106	2.9142	58.877	3.1508e-11	yes	0.564	0.601	0.556	1.307	1.378	1.594
215	AAGAAEAGEAAVAVVEVGSAQQFEELLR	28	Q9CQM9	Q9CQM9	Glutaredoxin-3 OS=Mus musculus OX=10090 GN=Glrx3 PE=1 SV=1	3	929.138	3.9861	108.44	2.9643e-30	yes	0.716	0.945	0.36	1.772	0.721	1.486
216	AAGAAEAGEAAVAVVEVGSAQQFEELLR	28	Q9CQM9	Q9CQM9	Glutaredoxin-3 OS=Mus musculus OX=10090 GN=Glrx3 PE=1 SV=1	2	1393.2	4.2884	204.13	1.1707e-240	yes						1
217	AAGAEEYAQQEVVK	14	P16330	P16330	2',3'-cyclic-nucleotide 3'-phosphodiesterase OS=Mus musculus OX=10090 GN=Cnp PE=1 SV=3	3	498.247	-0.61151	65.043	0.004109	yes
218	AAGAEEYAQQEVVK	14	P16330	P16330	2',3'-cyclic-nucleotide 3'-phosphodiesterase OS=Mus musculus OX=10090 GN=Cnp PE=1 SV=3	2	746.868	-1.2286	85.813	0.00092598	yes
219	AAGAEEYAQQEVVK	14	P16330	P16330	2',3'-cyclic-nucleotide 3'-phosphodiesterase OS=Mus musculus OX=10090 GN=Cnp PE=1 SV=3	3	498.247	-0.25186	79.089	0.00058438	yes	0.906	0.937	0.886	0.935	1.165	1.171
220	AAGAQVVAVSR	11	Q91X52	Q91X52	L-xylulose reductase OS=Mus musculus OX=10090 GN=Dcxr PE=1 SV=2	2	514.796	0.83279	67.704	0.014221	yes	0.746	0.716	0.61	1.18	1.414	1.334
221	AAGCDFNNVVK	11	P52760	P52760	2-iminobutanoate/2-iminopropanoate deaminase OS=Mus musculus OX=10090 GN=Rida PE=1 SV=3	2	598.274	0.92908	114.5	8.3735e-05	yes	0.791	0.85	0.705	1.118	1.288	1.247
222	AAGCDFNNVVK	11	P52760	P52760	2-iminobutanoate/2-iminopropanoate deaminase OS=Mus musculus OX=10090 GN=Rida PE=1 SV=3	2	598.274	-2.5213	96.89	0.00088518	yes
223	AAGCDFNNVVK	11	P52760	P52760	2-iminobutanoate/2-iminopropanoate deaminase OS=Mus musculus OX=10090 GN=Rida PE=1 SV=3	2	597.782	-0.4631	138.66	6.2646e-06	yes	0.652	0.68	0.664	1.125	1.494	1.385
224	AAGDETGAK	9	P97351	P97351	40S ribosomal protein S3a OS=Mus musculus OX=10090 GN=Rps3a PE=1 SV=3	2	410.196	-2.8855	124.23	0.00064196	yes	0.435	0.35	0.358	1.559	1.675	1.623
225	AAGDETGAK	9	P97351	P97351	40S ribosomal protein S3a OS=Mus musculus OX=10090 GN=Rps3a PE=1 SV=3	2	410.196	-0.12493	120.15	0.00067057	yes	0.199	0.24	0.202	1.563	1.988	1.808
226	AAGDGGSGPPEK	12	Q3U319	Q3U319	E3 ubiquitin-protein ligase BRE1B OS=Mus musculus OX=10090 GN=Rnf40 PE=1 SV=2	2	521.744	-2.4091	88.596	0.0010897	yes	0.924	0.943	0.729	1.047	1.251	1.106
227	AAGEVMEPANLLAEEKDEDLLFE	23	P57746	P57746	V-type proton ATPase subunit D OS=Mus musculus OX=10090 GN=Atp6v1d PE=1 SV=1	3	845.072	0.5941	105.96	4.5122e-08	yes	0.801	0.846	1.12	0.871	1.109	1.254
228	AAGFSSSPSWEGR	13	Q6PGC1	Q6PGC1	ATP-dependent RNA helicase DHX29 OS=Mus musculus OX=10090 GN=Dhx29 PE=1 SV=1	2	669.807	-0.74097	97.472	0.00029743	yes	0.901	0.799	0.699	1.193	1.192	1.216
229	AAGGAVSTPAPGK	13	E9Q5C9	E9Q5C9	Nucleolar and coiled-body phosphoprotein 1 OS=Mus musculus OX=10090 GN=Nolc1 PE=1 SV=1	2	542.293	0.72521	167.67	3.2959e-14	yes	0.768	0.79	0.737	1.208	1.336	1.161
230	AAGHLVR	7	Q99LB7	Q99LB7	Sarcosine dehydrogenase, mitochondrial OS=Mus musculus OX=10090 GN=Sardh PE=1 SV=1	2	362.217	-0.87477	58.551	0.067336	yes	0.852	0.805	0.74	1.142	1.435	1.025
231	AAGHTGPLHK	10	P09470	P09470	Angiotensin-converting enzyme OS=Mus musculus OX=10090 GN=Ace PE=1 SV=3	4	247.889	-2.0727	63.426	0.0063891	yes	1.062	1.06	1.015	0.803	1.123	0.938
232	AAGLLSTFR	9	O35206	O35206	Collagen alpha-1(XV) chain OS=Mus musculus OX=10090 GN=Col15a1 PE=1 SV=2	2	468.269	-1.569	72.138	0.012948	yes	1.274	1.18	1.147	0.866	0.729	0.804
233	AAGLLSTFR	9	O35206	O35206	Collagen alpha-1(XV) chain OS=Mus musculus OX=10090 GN=Col15a1 PE=1 SV=2	2	468.269	-1.0272	91.906	0.0019036	yes	1.18	1.148	1.12	0.757	0.762	1.033
234	AAGNQNFR	8	Q9CYG7	Q9CYG7	Mitochondrial import receptor subunit TOM34 OS=Mus musculus OX=10090 GN=Tomm34 PE=1 SV=1	2	439.217	-0.97676	88.643	0.0070126	yes	0.973	0.984	0.871	0.978	1.053	1.141
235	AAGPLESSGK	10	Q99PL5	Q99PL5	Ribosome-binding protein 1 OS=Mus musculus OX=10090 GN=Rrbp1 PE=1 SV=2	2	458.74	-1.6511	92.062	0.0013946	yes	0.33	0.318	0.306	1.59	1.79	1.667
236	AAGPLESSGK	10	Q99PL5	Q99PL5	Ribosome-binding protein 1 OS=Mus musculus OX=10090 GN=Rrbp1 PE=1 SV=2	2	458.74	-2.5224	117.89	0.00015083	yes	0.384	0.434	0.347	1.435	1.666	1.735
237	AAGTDGSDFQHR	12	Q5XKN4	Q5XKN4	Protein jagunal homolog 1 OS=Mus musculus OX=10090 GN=Jagn1 PE=1 SV=2	3	421.19	-1.0554	87.667	0.00035164	yes	0.913	0.933	0.894	0.944	1.256	1.06
238	AAGTDGSDFQHR	12	Q5XKN4	Q5XKN4	Protein jagunal homolog 1 OS=Mus musculus OX=10090 GN=Jagn1 PE=1 SV=2	3	421.19	-1.6693	127.83	1.9442e-07	yes	0.64	0.772	0.838	1.323	1.372	1.055
239	AAGTLYTYPENWR	13	Q9D8N0	Q9D8N0	Elongation factor 1-gamma OS=Mus musculus OX=10090 GN=Eef1g PE=1 SV=3	2	792.378	-0.014717	84.17	3.5954e-12	yes	1.04	0.971	0.86	1.211	0.828	1.09
240	AAGTLYTYPENWR	13	Q9D8N0	Q9D8N0	Elongation factor 1-gamma OS=Mus musculus OX=10090 GN=Eef1g PE=1 SV=3	2	792.378	-0.7839	111.06	1.2369e-14	yes	1.271	1.327	1.082	0.82	0.595	0.904
241	AAGTLYTYPENWR	13	Q9D8N0	Q9D8N0	Elongation factor 1-gamma OS=Mus musculus OX=10090 GN=Eef1g PE=1 SV=3	2	792.378	0.17325	88.948	1.9156e-08	yes	1.112	1.068	0.919	0.882	0.97	1.048
242	AAGTLYTYPENWR	13	Q9D8N0	Q9D8N0	Elongation factor 1-gamma OS=Mus musculus OX=10090 GN=Eef1g PE=1 SV=3	2	792.378	-1.2186	59.426	0.00019056	yes	1.036	0.907	1.091	1.009	0.935	1.021
243	AAGTSNYWEDLR	12	O88630	O88630	Golgi SNAP receptor complex member 1 OS=Mus musculus OX=10090 GN=Gosr1 PE=1 SV=2	2	712.826	-1.6923	112.75	9.8486e-09	yes	0.83	0.677	0.684	1.207	1.199	1.402
244	AAGVEAAAEVAATEPK	16	Q9D0E1	Q9D0E1	Heterogeneous nuclear ribonucleoprotein M OS=Mus musculus OX=10090 GN=Hnrnpm PE=1 SV=3	2	763.888	-0.57817	95.094	1.7751e-23	yes	0.733	0.844	0.825	1.247	1.165	1.185
245	AAGVSVEPFWPGLFAK	16	P47955	P47955	60S acidic ribosomal protein P1 OS=Mus musculus OX=10090 GN=Rplp1 PE=1 SV=1	2	838.446	0.85668	267.75	8.2871e-66	yes	0.265	0.303	0.248	1.583	1.821	1.78
246	AAGVSVEPFWPGLFAK	16	P47955	P47955	60S acidic ribosomal protein P1 OS=Mus musculus OX=10090 GN=Rplp1 PE=1 SV=1	3	559.3	-0.29046	113.76	1.2879e-05	yes	0.715	0.651	0.605	1.227	1.401	1.4
247	AAGVSVEPFWPGLFAK	16	P47955	P47955	60S acidic ribosomal protein P1 OS=Mus musculus OX=10090 GN=Rplp1 PE=1 SV=1	2	838.446	1.5912	169.37	5.0997e-17	yes	0.383	0.329	0.31	1.582	1.676	1.72
248	AAGVSVEPFWPGLFAK	16	P47955	P47955	60S acidic ribosomal protein P1 OS=Mus musculus OX=10090 GN=Rplp1 PE=1 SV=1	3	559.3	1.5522	103.85	5.8816e-05	yes	0.773	0.684	0.642	1.188	1.311	1.401
249	AAGVSVEPFWPGLFAK	16	P47955	P47955	60S acidic ribosomal protein P1 OS=Mus musculus OX=10090 GN=Rplp1 PE=1 SV=1	3	559.3	4.6426	73.386	0.0015205	yes
250	AAGWSELSER	10	Q9CZL5	Q9CZL5	Pterin-4-alpha-carbinolamine dehydratase 2 OS=Mus musculus OX=10090 GN=Pcbd2 PE=1 SV=2	2	553.267	-1.1595	100.84	0.00046315	yes
251	AAHEGLIDR	9	Q91ZU6	Q91ZU6	Dystonin OS=Mus musculus OX=10090 GN=Dst PE=1 SV=2	2	491.259		85.064	0.0052684	yes
252	AAHLMDVAGNK	11	Q8K370	Q8K370	Acyl-CoA dehydrogenase family member 10 OS=Mus musculus OX=10090 GN=Acad10 PE=1 SV=1	3	376.194	-2.352	90.142	0.00038132	yes	1.008	0.997	0.917	0.931	1.053	1.094
253	AAHLMDVAGNK	11	Q8K370	Q8K370	Acyl-CoA dehydrogenase family member 10 OS=Mus musculus OX=10090 GN=Acad10 PE=1 SV=1	2	563.787	-2.0173	160.59	1.2304e-07	yes	1.12	1.118	1.065	0.819	0.949	0.93
254	AAHNLVK	7	P47857	P47857	ATP-dependent 6-phosphofructokinase, muscle type OS=Mus musculus OX=10090 GN=Pfkm PE=1 SV=3	3	251.485	-1.3779	77.748	0.0074218	yes
255	AAHSYNPK	8	P59326	P59326	YTH domain-containing family protein 1 OS=Mus musculus OX=10090 GN=Ythdf1 PE=1 SV=1	3	296.484	-0.11055	63.486	0.0092365	yes	0.645	0.66	0.616	1.283	1.444	1.353
256	AAIAAAAAAAAAK	13	Q9CR57	Q9CR57	60S ribosomal protein L14 OS=Mus musculus OX=10090 GN=Rpl14 PE=1 SV=3	2	521.306	-0.25967	214.12	1.6146e-29	yes
257	AAIAQLNGK	9	Q8C2Q3	Q8C2Q3	RNA-binding protein 14 OS=Mus musculus OX=10090 GN=Rbm14 PE=1 SV=1	2	443.753	-0.60652	141.78	0.00047871	yes	0.831	0.853	0.718	1.122	1.193	1.285
258	AAICSGK	7	P16858	P16858	Glyceraldehyde-3-phosphate dehydrogenase OS=Mus musculus OX=10090 GN=Gapdh PE=1 SV=2	2	353.681	-2.6909	94.407	0.013406	yes	1.161	1.113	1.077	0.838	0.901	0.91
259	AAIDFLSN	8	Q9CZJ2	Q9CZJ2	Heat shock 70 kDa protein 12B OS=Mus musculus OX=10090 GN=Hspa12b PE=1 SV=1	2	425.719	3.692	113.25	0.0033085	yes	1.127	1.322	1.143	0.782	0.722	0.904
260	AAIDWFDGK	9	P56959	P56959	RNA-binding protein FUS OS=Mus musculus OX=10090 GN=Fus PE=1 SV=1	3	341.503	-2.6214	79.906	0.0012693	yes	0.819	0.727	0.81	1.088	1.236	1.32
261	AAIGDTLVQDIR	12	Q9CXN7;Q9DCG6	Q9CXN7	Phenazine biosynthesis-like domain-containing protein 2 OS=Mus musculus OX=10090 GN=Pbld2 PE=1 SV=1	2	636.351	-0.45058	148.91	1.2133e-08	no	0.241	0.233	0.187	1.642	1.928	1.768
262	AAIGDTLVQDIR	12	Q9CXN7;Q9DCG6	Q9CXN7	Phenazine biosynthesis-like domain-containing protein 2 OS=Mus musculus OX=10090 GN=Pbld2 PE=1 SV=1	3	424.57	-0.039692	96.229	7.9065e-05	no	0.805	0.347	0.459	1.425	0.81	2.156
263	AAIISAEGDSK	11	P67778	P67778	Prohibitin OS=Mus musculus OX=10090 GN=Phb PE=1 SV=1	2	531.277	-3.2109	143.89	3.5639e-06	yes	0.882	0.993	0.893	0.993	1.089	1.15
264	AAIISAEGDSK	11	P67778	P67778	Prohibitin OS=Mus musculus OX=10090 GN=Phb PE=1 SV=1	3	354.521	-2.3266	91.658	0.00031191	yes	0.961	1.102	0.776	0.93	1.118	1.114
265	AAIISAEGDSK	11	P67778	P67778	Prohibitin OS=Mus musculus OX=10090 GN=Phb PE=1 SV=1	2	531.277	0.45604	91.658	0.0010555	yes
266	AAILPTSIFLTNK	13	Q8CIG8	Q8CIG8	Protein arginine N-methyltransferase 5 OS=Mus musculus OX=10090 GN=Prmt5 PE=1 SV=3	2	694.911	0.26472	232.14	2.7329e-38	yes	0.832	0.909	0.804	1.112	1.116	1.228
267	AAISQPGISEDLEK	14	Q8BP40	Q8BP40	Lysophosphatidic acid phosphatase type 6 OS=Mus musculus OX=10090 GN=Acp6 PE=1 SV=1	2	729.378	0.94371	161.48	1.5768e-14	yes	0.935	1.017	0.784	1.192	0.965	1.107
268	AAISQPGISEDLEK	14	Q8BP40	Q8BP40	Lysophosphatidic acid phosphatase type 6 OS=Mus musculus OX=10090 GN=Acp6 PE=1 SV=1	3	486.588	1.233	106.58	5.5098e-05	yes	0.777	0.978	0.742	1.287	1.097	1.119
269	AAIVVHSR	8	Q60714;Q91VE0	Q60714	Long-chain fatty acid transport protein 1 OS=Mus musculus OX=10090 GN=Slc27a1 PE=1 SV=1	2	426.756	-1.4515	89.046	0.006864	no	0.951	0.759	0.81	1.135	1.263	1.082
270	AAIVVHSR	8	Q60714;Q91VE0	Q60714	Long-chain fatty acid transport protein 1 OS=Mus musculus OX=10090 GN=Slc27a1 PE=1 SV=1	3	284.84	-1.753	73.26	0.0054514	no
271	AALADYK	7	Q9D7P6	Q9D7P6	Iron-sulfur cluster assembly enzyme ISCU, mitochondrial OS=Mus musculus OX=10090 GN=Iscu PE=1 SV=1	2	376.203	-1.3783	105.39	0.010537	yes	0.917	0.885	0.798	1.054	1.054	1.292
272	AALAGGTTMIIDHVVPEPGTSLLAAFDQWR	30	O08553	O08553	Dihydropyrimidinase-related protein 2 OS=Mus musculus OX=10090 GN=Dpysl2 PE=1 SV=2	3	1046.54	0.6473	137.9	9.3952e-23	yes
273	AALAHSEIATTQAASTK	17	Q9QXS1	Q9QXS1	Plectin OS=Mus musculus OX=10090 GN=Plec PE=1 SV=3	3	557.628	0.86315	173.36	4.7999e-18	yes	0.897	0.855	0.735	1.133	1.13	1.25
274	AALAQAADCEVEQWNSDDPIPR	22	Q91Z53	Q91Z53	Glyoxylate reductase/hydroxypyruvate reductase OS=Mus musculus OX=10090 GN=Grhpr PE=1 SV=1	3	819.376	0.61307	43.799	0.034278	yes
275	AALAQAADCEVEQWNSDDPIPR	22	Q91Z53	Q91Z53	Glyoxylate reductase/hydroxypyruvate reductase OS=Mus musculus OX=10090 GN=Grhpr PE=1 SV=1	3	819.376	-1.0108	115.39	1.1825e-09	yes
276	AALASEEPR	9	Q4FZC9	Q4FZC9	Nesprin-3 OS=Mus musculus OX=10090 GN=Syne3 PE=1 SV=1	2	472.246	0.8683	116.25	0.00069797	yes	0.99	1.025	0.938	0.962	1.02	1.066
277	AALCTELK	8	Q3UNZ8	Q3UNZ8	Quinone oxidoreductase-like protein 2 OS=Mus musculus OX=10090 GN=Cryzl2 PE=1 SV=1	2	453.242	-2.1935	107.66	0.0036161	yes	1.051	0.924	0.921	1.082	0.937	1.085
278	AALDGTPGMIGYGMAK	16	Q8BVI4	Q8BVI4	Dihydropteridine reductase OS=Mus musculus OX=10090 GN=Qdpr PE=1 SV=2	2	776.879	0.27085	191.29	4.256e-24	yes	0.624	0.694	0.701	1.193	1.427	1.361
279	AALEAQNALHNIK	13	Q9Z0H4	Q9Z0H4	CUGBP Elav-like family member 2 OS=Mus musculus OX=10090 GN=Celf2 PE=1 SV=1	3	464.925	-1.9271	109.72	2.1182e-05	yes	1.082	1.041	0.984	0.947	0.807	1.14
280	AALEDSNGSSELQEIMR	17	Q08509	Q08509	Epidermal growth factor receptor kinase substrate 8 OS=Mus musculus OX=10090 GN=Eps8 PE=1 SV=2	2	925.925	2.3494	200.55	5.4084e-33	yes	0.751	0.77	0.687	1.222	0.918	1.652
284	AALEQEK	7	Q8BL66	Q8BL66	Early endosome antigen 1 OS=Mus musculus OX=10090 GN=Eea1 PE=1 SV=2	2	394.711	-0.44657	86.833	0.017939	yes	1.023	0.934	0.938	0.987	1.08	1.038
285	AALESGVSTK	10	Q9WV34	Q9WV34	MAGUK p55 subfamily member 2 OS=Mus musculus OX=10090 GN=Mpp2 PE=1 SV=1	2	481.761	-1.7018	87.806	0.0022273	yes	0.85	0.97	0.754	1.113	1.204	1.109
286	AALEYLEDIDLK	12	Q9CYH2	Q9CYH2	Peroxiredoxin-like 2A OS=Mus musculus OX=10090 GN=Prxl2a PE=1 SV=2	3	464.913	-0.38222	121.08	1.5279e-06	yes	1.319	1.389	1.145	0.662	0.758	0.728
287	AALEYLEDIDLK	12	Q9CYH2	Q9CYH2	Peroxiredoxin-like 2A OS=Mus musculus OX=10090 GN=Prxl2a PE=1 SV=2	2	696.866	-1.1955	141.88	2.932e-08	yes	1.271	1.312	1.153	0.697	0.707	0.86
288	AALEYLEDIDLK	12	Q9CYH2	Q9CYH2	Peroxiredoxin-like 2A OS=Mus musculus OX=10090 GN=Prxl2a PE=1 SV=2	3	464.913	1.044	56.951	0.016132	yes
289	AALEYLEDIDLK	12	Q9CYH2	Q9CYH2	Peroxiredoxin-like 2A OS=Mus musculus OX=10090 GN=Prxl2a PE=1 SV=2	3	464.913	4.5264	88.187	0.00033508	yes
290	AALEYLEDIDLK	12	Q9CYH2	Q9CYH2	Peroxiredoxin-like 2A OS=Mus musculus OX=10090 GN=Prxl2a PE=1 SV=2	3	464.913	1.344	73.435	0.0023833	yes
291	AALLAELASLEADALR	16	Q3TW96	Q3TW96	UDP-N-acetylhexosamine pyrophosphorylase-like protein 1 OS=Mus musculus OX=10090 GN=Uap1l1 PE=1 SV=1	2	813.957	2.8371	141.37	5.9913e-08	yes	0.73	0.683	0.712	1.195	1.346	1.334
292	AALLAELASLEADALR	16	Q3TW96	Q3TW96	UDP-N-acetylhexosamine pyrophosphorylase-like protein 1 OS=Mus musculus OX=10090 GN=Uap1l1 PE=1 SV=1	3	542.974	3.5608	113.59	1.3025e-05	yes	0.899	0.809	0.585	1.215	1.215	1.276
293	AALLGEELASAAGAR	15	Q8CGU1	Q8CGU1	Calcium-binding and coiled-coil domain-containing protein 1 OS=Mus musculus OX=10090 GN=Calcoco1 PE=1 SV=2	2	700.381	2.5191	114.24	6.5423e-05	yes	1.051	1.036	0.904	1.032	0.928	1.05
294	AALNALQPPEFR	12	Q78T54	Q78T54	Vacuolar ATPase assembly integral membrane protein Vma21 OS=Mus musculus OX=10090 GN=Vma21 PE=1 SV=1	2	663.862	0.39065	116.23	8.4057e-06	yes	0.842	0.815	0.749	1.2	1.138	1.256
295	AALNAVR	7	P70441	P70441	Na(+)/H(+) exchange regulatory cofactor NHE-RF1 OS=Mus musculus OX=10090 GN=Slc9a3r1 PE=1 SV=3	2	357.716	0.056361	72.021	0.03302	yes	0.792	0.77	0.601	1.345	1.278	1.213
297	AALPLTTSDTK	11	Q7TMY8	Q7TMY8	E3 ubiquitin-protein ligase HUWE1 OS=Mus musculus OX=10090 GN=Huwe1 PE=1 SV=5	2	559.309	-1.7355	129.85	1.0812e-05	yes	1.124	1.091	0.954	0.966	0.975	0.89
298	AALQEEEQASK	11	P28740	P28740	Kinesin-like protein KIF2A OS=Mus musculus OX=10090 GN=Kif2a PE=1 SV=2	2	602.296	0.78706	145.55	2.9136e-06	yes	0.963	1.049	0.903	0.978	1.093	1.015
299	AALRPLVK	8	P62911;P17932	P62911	60S ribosomal protein L32 OS=Mus musculus OX=10090 GN=Rpl32 PE=1 SV=2	3	289.864	-0.23904	80.18	0.0072742	yes	0.527	0.572	0.607	1.364	1.305	1.625
300	AALSEELDAVDTGVGR	16	O54786	O54786	DNA fragmentation factor subunit alpha OS=Mus musculus OX=10090 GN=Dffa PE=1 SV=2	2	801.902	0.20735	151.78	2.1991e-11	yes	0.951	0.981	0.905	0.971	1.063	1.13
301	AALSGANVLTLIEK	14	Q91ZX7	Q91ZX7	Prolow-density lipoprotein receptor-related protein 1 OS=Mus musculus OX=10090 GN=Lrp1 PE=1 SV=1	2	700.411	0.82634	200.44	2.8062e-23	yes	1.021	1.022	0.98	0.919	1.008	1.051
302	AALSGLLHR	9	Q99JY0	Q99JY0	Trifunctional enzyme subunit beta, mitochondrial OS=Mus musculus OX=10090 GN=Hadhb PE=1 SV=1	3	313.191	-1.2167	79.059	0.0015483	yes	1.103	1.062	1.013	0.803	1.073	0.946
303	AALSGLLHR	9	Q99JY0	Q99JY0	Trifunctional enzyme subunit beta, mitochondrial OS=Mus musculus OX=10090 GN=Hadhb PE=1 SV=1	3	313.191		99.305	0.00040216	yes
304	AALSSPR	7	Q7TPD0	Q7TPD0	Integrator complex subunit 3 OS=Mus musculus OX=10090 GN=Ints3 PE=1 SV=2	2	351.201		61.494	0.060728	yes
305	AALSVDEVEK	10	Q6NZJ6	Q6NZJ6	Eukaryotic translation initiation factor 4 gamma 1 OS=Mus musculus OX=10090 GN=Eif4g1 PE=1 SV=1	2	530.78	2.1169	163.94	6.6669e-08	yes	0.632	0.668	0.616	1.269	1.264	1.551
306	AALTMHQAR	9	Q91W34	Q91W34	RUS family member 1 OS=Mus musculus OX=10090 GN=Rusf1 PE=1 SV=1	3	338.843	-0.73959	65.88	0.0072569	yes	0.817	0.97	0.693	0.998	1.343	1.179
307	AALTMHQAR	9	Q91W34	Q91W34	RUS family member 1 OS=Mus musculus OX=10090 GN=Rusf1 PE=1 SV=1	3	338.843	-0.64526	60.59	0.013291	yes	0.829	0.814	0.684	1.343	1.387	0.943
308	AALTMHQAR	9	Q91W34	Q91W34	RUS family member 1 OS=Mus musculus OX=10090 GN=Rusf1 PE=1 SV=1	3	333.512	-1.1202	66.504	0.0056806	yes
309	AALTSAR	7	Q8BG32	Q8BG32	26S proteasome non-ATPase regulatory subunit 11 OS=Mus musculus OX=10090 GN=Psmd11 PE=1 SV=3	2	345.201	0.085067	114.59	0.0088689	yes	0.881	0.867	0.889	0.971	1.174	1.218
310	AALVDLEPGTMDSVR	15	Q922F4	Q922F4	Tubulin beta-6 chain OS=Mus musculus OX=10090 GN=Tubb6 PE=1 SV=1	2	787.398	0.50435	85.288	0.00080089	yes	1.125	1.154	0.944	0.919	0.717	1.141
311	AALVDLEPGTMDSVR	15	Q922F4	Q922F4	Tubulin beta-6 chain OS=Mus musculus OX=10090 GN=Tubb6 PE=1 SV=1	2	787.398	1.3908	89.548	0.00064059	yes	1.251	1.344	1.183	0.751	0.748	0.724
312	AALVDLEPGTMDSVR	15	Q922F4	Q922F4	Tubulin beta-6 chain OS=Mus musculus OX=10090 GN=Tubb6 PE=1 SV=1	3	525.268	1.9996	60.55	0.0086877	yes	0.759	0.792	0.61	1.3	1.143	1.397
313	AALVLEDGSVLQGR	14	B2RQC6	B2RQC6	CAD protein OS=Mus musculus OX=10090 GN=Cad PE=1 SV=1	2	735.402	2.3849	132.78	2.2784e-18	yes		1
314	AALVLEDGSVLQGR	14	B2RQC6	B2RQC6	CAD protein OS=Mus musculus OX=10090 GN=Cad PE=1 SV=1	2	735.402	1.8919	73.841	6.3695e-05	yes	0.796	0.945	0.754	1.265	1.006	1.234
315	AALVYSDDKLER	12	P70180	P70180	Atrial natriuretic peptide receptor 3 OS=Mus musculus OX=10090 GN=Npr3 PE=1 SV=3	3	460.577	1.9978	73.632	0.0056603	yes	1.496	1.681	1.471	0.411	0.555	0.386
316	AAMEALVVEVSK	12	O70133	O70133	ATP-dependent RNA helicase A OS=Mus musculus OX=10090 GN=Dhx9 PE=1 SV=2	3	416.229		43.991	0.059227	yes
317	AAMEPIVISAK	11	P26039	P26039	Talin-1 OS=Mus musculus OX=10090 GN=Tln1 PE=1 SV=2	2	565.318	-2.7741	129.85	1.0812e-05	yes	1.081	0.997	0.96	0.931	0.977	1.054
318	AAMEPIVISAK	11	P26039	P26039	Talin-1 OS=Mus musculus OX=10090 GN=Tln1 PE=1 SV=2	3	377.214	-3.1525	80.763	0.00081074	yes	0.995	1.012	0.888	0.985	1.029	1.09
319	AAMGEEYK	8	P32921	P32921	Tryptophan--tRNA ligase, cytoplasmic OS=Mus musculus OX=10090 GN=Wars1 PE=1 SV=2	2	449.702	-0.40128	114.93	0.003196	yes	0.319	0.334	0.335	1.544	1.805	1.663
320	AAMGEEYK	8	P32921	P32921	Tryptophan--tRNA ligase, cytoplasmic OS=Mus musculus OX=10090 GN=Wars1 PE=1 SV=2	2	457.7	-1.8364	81.297	0.026813	yes	0.624	0.569	0.53	1.363	1.487	1.427
321	AAMGELYER	9	P19246	P19246	Neurofilament heavy polypeptide OS=Mus musculus OX=10090 GN=Nefh PE=1 SV=3	2	520.247	-1.7361	66.504	0.019223	yes	1.112	1.054	1.007	0.933	0.921	0.972
322	AAMLGDAIMVAK	12	Q60936	Q60936	Atypical kinase COQ8A, mitochondrial OS=Mus musculus OX=10090 GN=Coq8a PE=1 SV=2	2	616.823	0.44019	77.677	9.0635e-07	yes
323	AAMLGQEDPPQHGLPR	16	P19096	P19096	Fatty acid synthase OS=Mus musculus OX=10090 GN=Fasn PE=1 SV=2	3	578.286	-1.7161	75.669	0.0013339	yes	0.882	0.725	0.806	1.122	1.247	1.218
324	AAMLGQEDPPQHGLPR	16	P19096	P19096	Fatty acid synthase OS=Mus musculus OX=10090 GN=Fasn PE=1 SV=2	2	866.925	-1.8984	88.056	0.0016521	yes
325	AAMLGQEDPPQHGLPR	16	P19096	P19096	Fatty acid synthase OS=Mus musculus OX=10090 GN=Fasn PE=1 SV=2	3	578.286	-1.644	95.822	0.00012624	yes	0.958	0.997	0.923	1.062	0.991	1.069
326	AAMLGQEDPPQHGLPR	16	P19096	P19096	Fatty acid synthase OS=Mus musculus OX=10090 GN=Fasn PE=1 SV=2	3	578.286	-1.9702	86.291	0.00023909	yes	1.521	1.465	1.281	0.46	0.723	0.551
327	AAMLGQEDPPQHGLPR	16	P19096	P19096	Fatty acid synthase OS=Mus musculus OX=10090 GN=Fasn PE=1 SV=2	2	866.925	-1.8939	123.67	4.0888e-05	yes	1.21	1.494	1.266	0.621	0.679	0.73
328	AAMLGQEDPPQHGLPR	16	P19096	P19096	Fatty acid synthase OS=Mus musculus OX=10090 GN=Fasn PE=1 SV=2	4	429.968	-1.4374	67.115	0.0027254	yes	1.501	1.232	1.225	0.557	0.866	0.619
329	AAMLGQEDPPQHGLPR	16	P19096	P19096	Fatty acid synthase OS=Mus musculus OX=10090 GN=Fasn PE=1 SV=2	2	858.928	-1.591	182.35	2.0492e-23	yes	1.226	1.274	1.227	0.712	0.785	0.776
330	AAMLGQEDPPQHGLPR	16	P19096	P19096	Fatty acid synthase OS=Mus musculus OX=10090 GN=Fasn PE=1 SV=2	3	572.954	-1.71	106.13	4.6944e-05	yes	1.044	1.058	0.98	0.938	1.011	0.968
331	AAMLGQEDPPQHGLPR	16	P19096	P19096	Fatty acid synthase OS=Mus musculus OX=10090 GN=Fasn PE=1 SV=2	3	572.954	-0.59163	99.941	7.9211e-05	yes	0.735	0.884	0.67	1.325	1.191	1.196
332	AAMLGQEDPPQHGLPR	16	P19096	P19096	Fatty acid synthase OS=Mus musculus OX=10090 GN=Fasn PE=1 SV=2	2	858.928	-1.0454	103.34	0.00020806	yes	1.326	1.415	1.048	0.738	0.789	0.685
333	AAMLGQEDPPQHGLPR	16	P19096	P19096	Fatty acid synthase OS=Mus musculus OX=10090 GN=Fasn PE=1 SV=2	3	572.954	-1.6409	100.11	7.8321e-05	yes	1.02	1.201	0.905	1.193	0.801	0.882
334	AAMLGQEDPPQHGLPR	16	P19096	P19096	Fatty acid synthase OS=Mus musculus OX=10090 GN=Fasn PE=1 SV=2	3	572.954	-2.3807	94.728	0.00011291	yes	1.189	1.112	1.058	0.747	0.943	0.95
335	AAMLGQEDPPQHGLPR	16	P19096	P19096	Fatty acid synthase OS=Mus musculus OX=10090 GN=Fasn PE=1 SV=2	3	578.614	1.7834	69.045	0.0063193	yes	0.812	0.843	0.816	1.131	1.065	1.332
336	AAMLGQEDPPQHGLPR	16	P19096	P19096	Fatty acid synthase OS=Mus musculus OX=10090 GN=Fasn PE=1 SV=2	3	573.282	-1.4449	83.499	0.0021206	yes	1.174	1.24	1.08	0.781	0.772	0.952
337	AAMPPQIIQFPEDQK	15	Q6PDN3	Q6PDN3	Myosin light chain kinase, smooth muscle OS=Mus musculus OX=10090 GN=Mylk PE=1 SV=3	3	571.627	-0.17777	102.73	7.768e-05	yes	0.955	0.945	0.866	1.081	0.989	1.164
338	AAMQFGDTEIK	11	Q9CZJ2	Q9CZJ2	Heat shock 70 kDa protein 12B OS=Mus musculus OX=10090 GN=Hspa12b PE=1 SV=1	2	605.792	-0.086375	73.985	0.0084088	yes	0.761	1.028	0.68	1.122	1.148	1.26
339	AANAASGAGGSSAAAGSR	18	Q4VAA2	Q4VAA2	Protein CDV3 OS=Mus musculus OX=10090 GN=Cdv3 PE=1 SV=2	2	717.34	-0.69116	142.91	3.5125e-09	yes	0.825	0.83	0.594	1.136	1.229	1.388
340	AANAASGAGGSSAAAGSR	18	Q4VAA2	Q4VAA2	Protein CDV3 OS=Mus musculus OX=10090 GN=Cdv3 PE=1 SV=2	2	717.34	0.08195	157.58	9.9409e-13	yes	0.724	0.757	0.744	1.265	1.257	1.253
341	AANATTNPSQLLPLELVDK	19	P62322	P62322	U6 snRNA-associated Sm-like protein LSm5 OS=Mus musculus OX=10090 GN=Lsm5 PE=3 SV=2	2	1019.54	2.302	92.468	3.5595e-06	yes	0.79	0.81	0.714	1.638	0.881	1.167
342	AANATTNPSQLLPLELVDK	19	P62322	P62322	U6 snRNA-associated Sm-like protein LSm5 OS=Mus musculus OX=10090 GN=Lsm5 PE=3 SV=2	2	1019.05	3.0933	130.07	1.0894e-44	yes	0.784	0.849	0.735	1.174	1.314	1.143
343	AANDYNQK	8	Q6PAC3	Q6PAC3	DDB1- and CUL4-associated factor 13 OS=Mus musculus OX=10090 GN=Dcaf13 PE=2 SV=2	3	309.463	0.44808	40.045	0.059326	yes
344	AANEAGYFNEEMAPIEVK	18	Q8BWT1	Q8BWT1	3-ketoacyl-CoA thiolase, mitochondrial OS=Mus musculus OX=10090 GN=Acaa2 PE=1 SV=3	3	661.644	0.5416	108.49	6.1393e-06	yes	0.88	0.862	0.698	1.184	1.091	1.286
345	AANEAGYFNEEMAPIEVK	18	Q8BWT1	Q8BWT1	3-ketoacyl-CoA thiolase, mitochondrial OS=Mus musculus OX=10090 GN=Acaa2 PE=1 SV=3	2	991.962	-1.1137	170.45	6.5271e-18	yes	0.824	0.81	0.799	1.112	1.086	1.368
346	AANEAGYFNEEMAPIEVK	18	Q8BWT1	Q8BWT1	3-ketoacyl-CoA thiolase, mitochondrial OS=Mus musculus OX=10090 GN=Acaa2 PE=1 SV=3	3	661.644	2.7585	115.34	1.2186e-06	yes	0.878	0.77	0.773	1.116	1.118	1.344
347	AANEAGYFNEEMAPIEVK	18	Q8BWT1	Q8BWT1	3-ketoacyl-CoA thiolase, mitochondrial OS=Mus musculus OX=10090 GN=Acaa2 PE=1 SV=3	2	991.962	3.3702	114.64	4.3384e-06	yes	0.847	0.738	0.738	1.106	1.174	1.398
348	AANEAGYFNEEMAPIEVK	18	Q8BWT1	Q8BWT1	3-ketoacyl-CoA thiolase, mitochondrial OS=Mus musculus OX=10090 GN=Acaa2 PE=1 SV=3	3	661.644	2.2499	145.91	1.2499e-12	yes	0.793	0.908	0.753	1.053	1.306	1.187
349	AANEAGYFNEEMAPIEVK	18	Q8BWT1	Q8BWT1	3-ketoacyl-CoA thiolase, mitochondrial OS=Mus musculus OX=10090 GN=Acaa2 PE=1 SV=3	2	991.962	2.1141	252.36	3.1033e-59	yes	0.891	0.943	0.79	1.038	1.199	1.139
350	AANEAGYFNEEMAPIEVK	18	Q8BWT1	Q8BWT1	3-ketoacyl-CoA thiolase, mitochondrial OS=Mus musculus OX=10090 GN=Acaa2 PE=1 SV=3	3	666.975	-0.55426	65.097	0.0031541	yes	1.109	1.089	1.086	0.872	0.882	0.962
351	AANEAGYFNEEMAPIEVK	18	Q8BWT1	Q8BWT1	3-ketoacyl-CoA thiolase, mitochondrial OS=Mus musculus OX=10090 GN=Acaa2 PE=1 SV=3	3	666.975	0.013341	101.92	1.7093e-05	yes	0.854	0.923	0.819	1.066	1.184	1.154
352	AANFENHSGR	10	Q64727	Q64727	Vinculin OS=Mus musculus OX=10090 GN=Vcl PE=1 SV=4	3	368.5	-0.074432	80.706	0.0016107	yes	0.878	1.208	1.061	1.046	1.012	0.795
353	AANFENHSGR	10	Q64727	Q64727	Vinculin OS=Mus musculus OX=10090 GN=Vcl PE=1 SV=4	2	552.247	-0.32256	92.201	0.0035931	yes	1.156	1.28	1.106	0.682	0.921	0.855
354	AANFENHSGR	10	Q64727	Q64727	Vinculin OS=Mus musculus OX=10090 GN=Vcl PE=1 SV=4	3	368.5	-0.76259	84.507	0.0012795	yes
355	AANFENHSGR	10	Q64727	Q64727	Vinculin OS=Mus musculus OX=10090 GN=Vcl PE=1 SV=4	2	551.755	-2.8803	116.52	0.00015387	yes	1.42	1.278	1.133	0.716	0.762	0.692
356	AANFENHSGR	10	Q64727	Q64727	Vinculin OS=Mus musculus OX=10090 GN=Vcl PE=1 SV=4	3	368.172	-2.4835	79.659	0.0012048	yes	1.451	1.53	1.209	0.403	1.027	0.379
357	AANFENHSGR	10	Q64727	Q64727	Vinculin OS=Mus musculus OX=10090 GN=Vcl PE=1 SV=4	2	551.755	-1.7015	56.548	0.055664	yes	1.046	1.202	0.973	0.909	0.848	1.021
358	AANGVVLATEK	11	P49722	P49722	Proteasome subunit alpha type-2 OS=Mus musculus OX=10090 GN=Psma2 PE=1 SV=3	2	537.295	0.30642	132.78	2.4438e-05	yes	1.011	1.001	0.895	0.886	1.176	1.032
359	AANGVVLATEK	11	P49722	P49722	Proteasome subunit alpha type-2 OS=Mus musculus OX=10090 GN=Psma2 PE=1 SV=3	2	537.295	-1.5213	104.22	0.00051118	yes	0.948	1.014	0.809	1.13	1.043	1.056
360	AANGVVLATEK	11	P49722	P49722	Proteasome subunit alpha type-2 OS=Mus musculus OX=10090 GN=Psma2 PE=1 SV=3	2	536.803	-0.11377	173.71	3.7979e-09	yes	1.04	0.927	0.89	1.025	1.032	1.086
361	AANNGALPPDLSYIVR	16	Q9D0M3	Q9D0M3	Cytochrome c1, heme protein, mitochondrial OS=Mus musculus OX=10090 GN=Cyc1 PE=1 SV=1	2	836.931	0.093598	106.01	0.0018853	yes	0.816	0.936	0.81	1.051	1.254	1.133
362	AANNGALPPDLSYIVR	16	Q9D0M3	Q9D0M3	Cytochrome c1, heme protein, mitochondrial OS=Mus musculus OX=10090 GN=Cyc1 PE=1 SV=1	2	836.931	2.9187	102.66	0.0025766	yes	0.749	0.9	0.743	1.201	1.394	1.014
363	AANNGALPPDLSYIVR	16	Q9D0M3	Q9D0M3	Cytochrome c1, heme protein, mitochondrial OS=Mus musculus OX=10090 GN=Cyc1 PE=1 SV=1	2	836.439	-0.82502	106.01	0.00042311	yes
364	AANNGALPPDLSYIVR	16	Q9D0M3	Q9D0M3	Cytochrome c1, heme protein, mitochondrial OS=Mus musculus OX=10090 GN=Cyc1 PE=1 SV=1	2	836.439	-1.4024	64.55	0.028617	yes	0.803	0.836	0.759	1.162	1.222	1.219
365	AANNGALPPDLSYIVR	16	Q9D0M3	Q9D0M3	Cytochrome c1, heme protein, mitochondrial OS=Mus musculus OX=10090 GN=Cyc1 PE=1 SV=1	2	836.439		164.11	2.7367e-21	yes
366	AANPGCFLEDFVR	13	Q80UJ7	Q80UJ7	Rab3 GTPase-activating protein catalytic subunit OS=Mus musculus OX=10090 GN=Rab3gap1 PE=1 SV=4	2	748.354	1.2265	96.64	0.00031275	yes	0.948	0.894	0.815	1.026	1.075	1.242
367	AANSLEAFIFETQDK	15	Q9JKR6	Q9JKR6	Hypoxia up-regulated protein 1 OS=Mus musculus OX=10090 GN=Hyou1 PE=1 SV=1	2	842.907	2.0146	247.3	2.8582e-52	yes	0.278	0.28	0.239	1.569	1.835	1.798
368	AANSLEAFIFETQDK	15	Q9JKR6	Q9JKR6	Hypoxia up-regulated protein 1 OS=Mus musculus OX=10090 GN=Hyou1 PE=1 SV=1	3	562.274	1.0267	85.493	0.00035327	yes	0.312	0.356	0.328	1.685	1.649	1.669
369	AANSLEAFIFETQDK	15	Q9JKR6	Q9JKR6	Hypoxia up-regulated protein 1 OS=Mus musculus OX=10090 GN=Hyou1 PE=1 SV=1	3	561.946	0.098045	111.64	2.6351e-05	yes	0.287	0.281	0.245	1.636	1.778	1.773
370	AANSLEAFIFETQDK	15	Q9JKR6	Q9JKR6	Hypoxia up-regulated protein 1 OS=Mus musculus OX=10090 GN=Hyou1 PE=1 SV=1	2	842.415	0.40286	180.48	1.4412e-22	yes	0.282	0.261	0.261	1.629	1.787	1.781
371	AANSLEAFIFETQDK	15	Q9JKR6	Q9JKR6	Hypoxia up-regulated protein 1 OS=Mus musculus OX=10090 GN=Hyou1 PE=1 SV=1	2	842.415	2.4415	191.49	2.3444e-23	yes	0.214	0.202	0.139	1.667	1.905	1.872
372	AANSLEAFIFETQDK	15	Q9JKR6	Q9JKR6	Hypoxia up-regulated protein 1 OS=Mus musculus OX=10090 GN=Hyou1 PE=1 SV=1	3	561.946	2.9806	104.41	6.7967e-05	yes	0.108	0.343	0.126	1.788	1.863	1.772
373	AANSLEAFIFETQDK	15	Q9JKR6	Q9JKR6	Hypoxia up-regulated protein 1 OS=Mus musculus OX=10090 GN=Hyou1 PE=1 SV=1	3	561.946	3.3746	105.14	6.3807e-05	yes	0.536	0.5	0.416	1.541	1.481	1.526
374	AANSQGNFDGK	11	Q9D6K8	Q9D6K8	FUN14 domain-containing protein 2 OS=Mus musculus OX=10090 GN=Fundc2 PE=1 SV=1	2	576.252	-0.54239	47.603	0.025244	yes	0.976	0.936	0.995	0.964	1.075	1.054
375	AANSQGNFDGK	11	Q9D6K8	Q9D6K8	FUN14 domain-containing protein 2 OS=Mus musculus OX=10090 GN=Fundc2 PE=1 SV=1	2	575.76	-2.0413	98.033	1.1881e-05	yes	0.939	0.999	0.988	0.981	1.124	0.968
376	AANVLLSEQGDVK	13	Q99JT2;Q9Z2W1	Q9Z2W1	Serine/threonine-protein kinase 25 OS=Mus musculus OX=10090 GN=Stk25 PE=1 SV=2	2	672.362	-1.8867	169.23	2.7696e-14	no	0.882	0.738	0.65	1.143	1.264	1.323
377	AANVVASTK	9	Q9JKY5	Q9JKY5	Huntingtin-interacting protein 1-related protein OS=Mus musculus OX=10090 GN=Hip1r PE=1 SV=2	2	430.745	-1.4641	107.21	0.00083556	yes	0.612	0.616	0.58	1.383	1.4	1.408
378	AANYSSTSSR	10	Q9DBS1	Q9DBS1	Transmembrane protein 43 OS=Mus musculus OX=10090 GN=Tmem43 PE=1 SV=1	2	543.247	0.087335	61.65	0.014969	yes	0.938	1.102	0.972	1.06	0.944	0.983
379	AANYSSTSSR	10	Q9DBS1	Q9DBS1	Transmembrane protein 43 OS=Mus musculus OX=10090 GN=Tmem43 PE=1 SV=1	2	522.241	-0.65263	134.84	8.6504e-05	yes	1.332	1.377	1.225	0.611	0.778	0.677
380	AAPAAAAAMAPPGPR	15	Q8BMF4	Q8BMF4	Dihydrolipoyllysine-residue acetyltransferase component of pyruvate dehydrogenase complex, mitochondrial OS=Mus musculus OX=10090 GN=Dlat PE=1 SV=2	3	440.568	0.27179	65.295	0.0035301	yes
381	AAPAAQAEPER	11	Q5NCX5	Q5NCX5	Neuralized-like protein 4 OS=Mus musculus OX=10090 GN=Neurl4 PE=1 SV=1	2	555.781	-0.15675	81.594	0.0026148	yes	0.755	0.818	0.739	1.318	1.217	1.153
382	AAPAAYDASDTHLQILGK	18	O35969	O35969	Guanidinoacetate N-methyltransferase OS=Mus musculus OX=10090 GN=Gamt PE=1 SV=1	3	614.651	1.8152	167.71	2.6909e-18	yes
383	AAPAAYDASDTHLQILGK	18	O35969	O35969	Guanidinoacetate N-methyltransferase OS=Mus musculus OX=10090 GN=Gamt PE=1 SV=1	3	614.651	-2.0582	240.04	2.6505e-50	yes	0.578	0.559	0.563	1.361	1.707	1.232
384	AAPAAYDASDTHLQILGK	18	O35969	O35969	Guanidinoacetate N-methyltransferase OS=Mus musculus OX=10090 GN=Gamt PE=1 SV=1	2	921.473	-2.2656	200.44	8.5423e-34	yes	0.335	0.342	0.243	1.677	1.917	1.486
385	AAPAGGGGSAVSVLAPNGR	19	Q8VBT9	Q8VBT9	Tether containing UBX domain for GLUT4 OS=Mus musculus OX=10090 GN=Aspscr1 PE=1 SV=1	2	826.424	-0.89275	85.837	0.00085564	yes
386	AAPDITGHK	9	P97300	P97300	Neuroplastin OS=Mus musculus OX=10090 GN=Nptn PE=1 SV=3	3	303.831	-0.56326	81.594	0.0011539	yes	1.322	1.44	1.238	0.618	0.716	0.667
387	AAPDITGHK	9	P97300	P97300	Neuroplastin OS=Mus musculus OX=10090 GN=Nptn PE=1 SV=3	3	303.831	-1.4998	87.308	0.00082625	yes
388	AAPEDFLGK	9	Q8R3N6	Q8R3N6	THO complex subunit 1 OS=Mus musculus OX=10090 GN=Thoc1 PE=1 SV=1	2	474.245	-1.1698	80.438	0.0041292	yes	0.979	0.941	0.868	1.014	1.094	1.104
389	AAPEHSGPQDTSGGR	15	Q7TSG2	Q7TSG2	RNA polymerase II subunit A C-terminal domain phosphatase OS=Mus musculus OX=10090 GN=Ctdp1 PE=1 SV=1	3	489.559	-0.95151	55.213	0.016748	yes	0.915	0.918	1.05	1.066	1.064	0.987
390	AAPEHSGPQDTSGGR	15	Q7TSG2	Q7TSG2	RNA polymerase II subunit A C-terminal domain phosphatase OS=Mus musculus OX=10090 GN=Ctdp1 PE=1 SV=1	2	733.835	-1.3277	107.09	0.00017791	yes	0.9	0.818	0.829	0.879	1.326	1.248
391	AAPEHSGPQDTSGGR	15	Q7TSG2	Q7TSG2	RNA polymerase II subunit A C-terminal domain phosphatase OS=Mus musculus OX=10090 GN=Ctdp1 PE=1 SV=1	3	489.559	-0.25265	53.403	0.019481	yes	1.122	1.177	1.084	0.857	0.841	0.92
392	AAPEVSSIIK	10	Q9D8S3	Q9D8S3	ADP-ribosylation factor GTPase-activating protein 3 OS=Mus musculus OX=10090 GN=Arfgap3 PE=1 SV=2	2	507.795	0.61531	136.57	7.52e-05	yes	0.256	0.357	0.331	1.625	1.795	1.636
393	AAPFTLEYR	9	Q9D819	Q9D819	Inorganic pyrophosphatase OS=Mus musculus OX=10090 GN=Ppa1 PE=1 SV=1	2	534.28	-1.5274	76.774	0.0077841	yes
394	AAPFTLEYR	9	Q9D819	Q9D819	Inorganic pyrophosphatase OS=Mus musculus OX=10090 GN=Ppa1 PE=1 SV=1	2	534.28	1.1338	161.02	1.0223e-06	yes	0.909	0.998	0.777	1.141	1.142	1.034
395	AAPGYHMAK	9	Q8CI94;Q9ET01;Q9WUB3	Q9ET01	Glycogen phosphorylase, liver form OS=Mus musculus OX=10090 GN=Pygl PE=1 SV=4	3	315.825	-1.9626	87.616	0.00080855	no	1.269	1.207	1.257	0.637	0.914	0.715
396	AAPGYHMAK	9	Q8CI94;Q9ET01;Q9WUB3	Q9ET01	Glycogen phosphorylase, liver form OS=Mus musculus OX=10090 GN=Pygl PE=1 SV=4	2	473.234	-2.5923	138.62	0.00028578	no	1.206	1.232	1.239	0.732	0.858	0.732
397	AAPGYHMAK	9	Q8CI94;Q9ET01;Q9WUB3	Q9ET01	Glycogen phosphorylase, liver form OS=Mus musculus OX=10090 GN=Pygl PE=1 SV=4	3	315.825	-2.09	75.38	0.0027593	no	1.138	1.221	1.198	0.638	0.977	0.828
[truncated: 53,160 more rows]
